# Supplementary material for: Global role of the bacterial post-transcriptional regulator CsrA revealed by integrated transcriptomics
Source: Nat Commun. 2017 Nov 17;8:1596. doi: 10.1038/s41467-017-01613-1 (PMC5694010; doi:10.1038/s41467-017-01613-1)
Supplement: Supplementary file 3 — Supplementary Data 1 [file 41467_2017_1613_MOESM3_ESM.xlsx]

## Sheet: SD1 CLIP-seq
Supplementary Data 1. CsrA CLIP-seq data
peak	b	gene	Edwards	Kulkarni	Sowa	featureType	strand	peakSequence	peakStart	peakEnd	distanceFromPeakStartToPeakMaxima	featureStart	featureEnd	distanceFromStartCodon.1	distanceFromStartCodon.2	distanceFromStopCodon.1	distanceFromStopCodon.2	logFC (3xFLAG-csrA/WT)	padj				Column	Description
peak_1	b0019	nhaA	No	No	No	CDS	+	AAAAACAUGCUGUUAUGGAUAAAUGACGCGCUGAUGGCGGUAUUUUUCCUGUUAGUCGGUCUGGAAGUUAAACGUGAACUGAUGCAAGGAUCGCUAGCCAGCUUACGCCAGGCCGCAUUUCCAGUUAUCGCCGCUAUUGGUGGGAUGAUUGUGCCGGCAUUACUCUAU	17656	17824	61	17489	18655	167	335	-999	-831	2.47229	6.53e-10				peak	Peak number, each peak may overlap multiple features
peak_2	b0028	fkpB	Yes	No	No	CDS	+	CUUCUCGUUGGAGCCAGAUGCGGCGUUUGGCGUGCCGUCACCGGACCUGAUUCAGUACUUCUCCCGCCGUGAAUUUAUGGAUGCAGGCGAGCCAGAAAUUGGCGCAAUCAUGCUUUUUACCGCAAUGGAUGGCAGUGAGAUGCCUGGCGUGAUCCGCGAAAUUAACGGCGAC	26010	26182	138	25826	26275	184	356	-265	-93	1.10196	0.00879637				b	Blattner lab number
peak_3	b0046	kefF	No	No	No	5UTR	+	UGGGAAAACAAAGGCGUAAUCACGCGGGCUACCUAUGAUUCUUAUAAUUUAUGCGCAUCCGUAUCCGCAUCAUUCCCAUGCGAAUAAACGGAUGCUUGAACAGGCAAGGACGCUGGAAGGCGUCGAAAUUCGCUCUCUUUAUCAACUCUAUC	47211	47363	104	47210	47245	-34	118	NA	NA	1.91696	7.21e-10				gene	Gene name
peak_4	b0080	cra	No	No	No	5UTR	+	CGCAAGGGGCAAUUGUGAAACUGGAUGAAAUCGCUCGGCUGGCGGGAGUGUCGCGGACCACUGCAAGCUA	88013	88083	44	87846	88027	-14	56	NA	NA	2.47717	1.94e-08				Edwards	Copurified with 6xHis-CsrA in Edwards et al., 2011
peak_5	b0080	cra	No	No	No	CDS	+	UUAACGGCAAAGCGAAGCAAUACCGUGUGAGCGACAAAACCGUUGAAAAAGUCAUGGCUGUGGUGCGUG	88088	88157	54	88028	89032	60	129	-944	-875	1.38017	0.00968954				Kulkarni	Predicted as a CsrA target in Kulkarni et al., 2014
peak_6	b0080	cra	No	No	No	CDS	+	ACCACCCGAACGCCGUGGCAGCUGGGCUUCGUGCUGGACGCACACGUUCUAUUGGUCUUGUGAUCCCCGAUCUGGAGAACACC	88166	88249	35	88028	89032	138	221	-866	-783	1.73116	0.00113311				Sowa	Crosslinked with 3xFLAG-CsrA and differentially expressed in Sowa et al., 2017
peak_7	b0081	mraZ	No	No	No	5UTR	+	AAACCCGCUGGCAUCAAGCGCCACACAGACGUAACAAGGACUGUUAACCGGGGAAGAUAUGUCCUAAAA	89284	89353	37	89360	89633	-349	-280	NA	NA	1.22107	0.050102				featureType	Feature associated with CLIP-seq peaks (3UTR: 3' untranslated region, 5UTR: 5' untranslated region, CDS: coding sequence, ncRNA: noncoding RNA, unannotated: no associated feature)
peak_8	b0082	rsmH	No	Yes	No	CDS	+	CCUACUGUUAGGUCAUGCCAGCGAAUGUCAGAUGGAUGGCGCAGGUCGAUUGUUAAUCGCGCCAGUACUGCGGCAACAUGCCGGGCUGACAAAAGAAGUGAUGCUGGUUGGACAGUUCAACAAGUUUGAGCUGUGGGAUGAAACAACCUGGCAUCAACAGGUCAAGGAAGAUAUCGACGCAGAGCAGUUGGCUACCGGAGACUUAUCGGAGCGACUGCAGGACUUGUCUCUAUAAAAUGAUGGAAAACUAUAAACAUACUACGGUGCUGCUGGAUGAAGCCGU	89857	90140	172	90094	91035	-237	46	-1178	-895	2.24477	1.83e-18				strand	DNA strand
peak_8	b0081	mraZ	No	No	No	CDS	+	CCUACUGUUAGGUCAUGCCAGCGAAUGUCAGAUGGAUGGCGCAGGUCGAUUGUUAAUCGCGCCAGUACUGCGGCAACAUGCCGGGCUGACAAAAGAAGUGAUGCUGGUUGGACAGUUCAACAAGUUUGAGCUGUGGGAUGAAACAACCUGGCAUCAACAGGUCAAGGAAGAUAUCGACGCAGAGCAGUUGGCUACCGGAGACUUAUCGGAGCGACUGCAGGACUUGUCUCUAUAAAAUGAUGGAAAACUAUAAACAUACUACGGUGCUGCUGGAUGAAGCCGU	89857	90140	172	89634	90092	223	506	-235	48	2.24477	1.83e-18				peakSequence	RNA sequence of the CLIP-seq peak
peak_9	b0084	ftsI	No	No	No	CDS	+	AUUCAUCUGCGUGAAGAGUCUCGCCGUUACUAUCCGUCCGGCGAAGUGACUGCUCACCUCAUCGGCUUUACUAACGUCGAUAGUCAAGGGAUUGAGGGCGUUGAGAAGAGUUUCGAUAAAUGGCUUACCGGGCAGCCGGGUGAGCGCAUUGUGCGUAAAGACC	91886	92049	95	91413	93179	473	636	-1293	-1130	1.69223	2.04e-06				peakStart	Left genomic position of CLIP-seq peak
peak_10	b0085	murE	No	No	No	CDS	+	AAGUGGGCCGCCGCUGGCUGGCAAAACUGCCGGACGCGGUUGCGGUAUCAAUGGAAGAUCAUAUUAAUCCGAACUGUCACGGACGCUG	93895	93983	78	93166	94653	729	817	-758	-670	1.46012	0.00771821				peakEnd	Right genomic position of CLIP-seq peak
peak_11	b0087	mraY	No	No	No	CDS	+	UCUUAAAUUACUGAUUGCUGAGCAACAGGUAAUUACGAUUUUAGUUAAGGGUUCACGUAGUGCCGCCAUGGAAGAGGUAGUACGCGCUUUACAGGAGAAUGGGACAUGUUAGUUUGGCUGGCCGAACAUUUGGUCAAA	95896	96034	100	96002	97084	-106	32	-1188	-1050	1.81698	1.63e-08				distanceFromPeakStartToPeakMaxima	Distance from left genomic position of CLIP-seq peak to the position with the largest read count within the CLIP-seq peak
peak_11	b0086	murF	No	No	No	CDS	+	UCUUAAAUUACUGAUUGCUGAGCAACAGGUAAUUACGAUUUUAGUUAAGGGUUCACGUAGUGCCGCCAUGGAAGAGGUAGUACGCGCUUUACAGGAGAAUGGGACAUGUUAGUUUGGCUGGCCGAACAUUUGGUCAAA	95896	96034	100	94650	96008	1246	1384	-112	26	1.81698	1.63e-08				featureStart	Left genomic position of feature associated with CLIP-seq peak
peak_12	b0090	murG	No	No	No	5UTR	+	CAGGCGUUUGUACGAGGUUCACGAUGAGUGGUCAAGGAAAGCGAUUAAUGGUGAUGGCAGGCGGAACCGGUGGACAUGUAUUCCCGGGACUGGCGGUUGCGCACCAUCUAAUGGCUCAGGGUUGGCAAGUUCGCUGGCUGGGGACUGCCGACCGUAUGGAAGCGGACUUAGUGCCAAAACAUGGCAUC	99620	99808	160	99369	99643	-23	165	NA	NA	1.43144	1.35e-05				featureEnd	Right genomic position of feature associated with CLIP-seq peak
peak_12	b0089	ftsW	Yes	No	No	CDS	+	CAGGCGUUUGUACGAGGUUCACGAUGAGUGGUCAAGGAAAGCGAUUAAUGGUGAUGGCAGGCGGAACCGGUGGACAUGUAUUCCCGGGACUGGCGGUUGCGCACCAUCUAAUGGCUCAGGGUUGGCAAGUUCGCUGGCUGGGGACUGCCGACCGUAUGGAAGCGGACUUAGUGCCAAAACAUGGCAUC	99620	99808	160	98403	99647	1217	1405	-27	161	1.43144	1.35e-05				distanceFromStartCodon.1	Distance from start codon of feature types 5UTR and CDS to CLIP-seq peakStart
peak_13	b0093	ftsQ	Yes	No	No	5UTR	+	CAAUUUGCAGGCAUUAGUGCUGAAAGCAUGGACGACGUUAGGUUGCAAAGGAUGGGGACGUAUUGACGUUAUGCUGGACAGCGAUGGACAGUUUUAUCUGCUGGAAGCCAAUACCUCACCGGGUAUGACCAGCCACAGCCUGGUGCCGAUGGCGGCACGUCAGGCAGGUAUGAGCUUCUCGCAGUUGGUAGUACGAAUUCUGGAACUGGCGGACUAAUAUGUCGCAGGCUGCUCUGAACACGCGAAA	102936	103183	68	102871	103154	-218	29	NA	NA	1.23361	3.95e-07				distanceFromStartCodon.2	Distance from start codon of feature types 5UTR and CDS to CLIP-seq peakEnd
peak_13	b0092	ddlB	Yes	No	No	CDS	+	CAAUUUGCAGGCAUUAGUGCUGAAAGCAUGGACGACGUUAGGUUGCAAAGGAUGGGGACGUAUUGACGUUAUGCUGGACAGCGAUGGACAGUUUUAUCUGCUGGAAGCCAAUACCUCACCGGGUAUGACCAGCCACAGCCUGGUGCCGAUGGCGGCACGUCAGGCAGGUAUGAGCUUCUCGCAGUUGGUAGUACGAAUUCUGGAACUGGCGGACUAAUAUGUCGCAGGCUGCUCUGAACACGCGAAA	102936	103183	68	102233	103153	703	950	-217	30	1.23361	3.95e-07				distanceFromStopCodon.1	Distance from stop codon of feature types 3UTR and CDS to CLIP-seq peakStart
peak_14	b0094	ftsA	Yes	No	No	5UTR	+	CGGCGUUCCUGGCAGUUGACGCUGAAUAACGAUAUUAAGCUCAAUCUUGGCCGGGGCGAUACGAUGAAACGUUUGGCUCGCUUUGUAGAACUUUAUCCGGUUUUACAGCAGCAGGCGCAAACCGAUGGCAAACGGAUUAGCUACGUUGAUUUGCGUUAUGACUCUGGAGCGGCAGUAGGCUGGGCG	103739	103925	163	103982	105244	-243	-57	NA	NA	2.28274	2.28e-11				distanceFromStopCodon.2	Distance from stop codon of feature types 3UTR and CDS to CLIP-seq peakEnd
peak_14	b0093	ftsQ	Yes	No	No	CDS	+	CGGCGUUCCUGGCAGUUGACGCUGAAUAACGAUAUUAAGCUCAAUCUUGGCCGGGGCGAUACGAUGAAACGUUUGGCUCGCUUUGUAGAACUUUAUCCGGUUUUACAGCAGCAGGCGCAAACCGAUGGCAAACGGAUUAGCUACGUUGAUUUGCGUUAUGACUCUGGAGCGGCAGUAGGCUGGGCG	103739	103925	163	103155	103985	584	770	-246	-60	2.28274	2.28e-11				logFC (3xFLAG-csrA/untagged WT)	log2 transformed fold change enrichment of 3xFLAG-CsrA samples/untagged control
peak_15	b0095	ftsZ	Yes	No	No	5UTR	+	AUUACGGCCUCAGGCGACAGGCACAAAUCGGAGAGAAACUAUGUUUGAACCAAUGGAACUUACCAAUGACGCGGUGAUUAAAGUCAUCGGCGUCGGCGGCGGCGGCGGU	105264	105373	52	105046	105304	-41	68	NA	NA	1.39471	0.00269306				padj	adjusted p-value of significance test
peak_15	b0095	ftsZ	Yes	No	No	CDS	+	AUUACGGCCUCAGGCGACAGGCACAAAUCGGAGAGAAACUAUGUUUGAACCAAUGGAACUUACCAAUGACGCGGUGAUUAAAGUCAUCGGCGUCGGCGGCGGCGGCGGU	105264	105373	52	105305	106456	-41	68	-1192	-1083	1.39471	0.00269306
peak_16	b0095	ftsZ	Yes	No	No	CDS	+	GCGGUAAAUACCGAUGCACAAGCGCUGCGUAAAACAGCGGUUGGACAGACGAUUCAAAUCGGUAGCGGUAUCACCAAAGGACUGGGCGCUGGCGCUA	105424	105521	80	105305	106456	119	216	-1032	-935	1.52741	9.75e-07
peak_17	b0095	ftsZ	Yes	No	No	CDS	+	CAAUGCGGCUGAUGAGGAUCGCGAUGCAUUGCGUGCGGCGCUGGAAGGUGCAGACAUGG	105537	105596	0	105305	106456	232	291	-919	-860	2.46545	8.19e-09				References
peak_18	b0095	ftsZ	Yes	No	No	CDS	+	UGCGUUUGGCGCAGCGAACGAUGUACUGAAAGGCGCUGUGCAAGGUAUCGCUGAACUGAUUACUCGUCCGGGUUUGAUGAACGUGGACUUUGCAGACGU	105843	105942	81	105305	106456	538	637	-613	-514	0.954315	0.0666771				Edwards AN, Patterson-Fortin LM, Vakulskas CA, Mercante JW, Potrykus K, Vinella D, Camacho MI, Fields JA, Thompson SA, Georgellis D, Cashel M, Babitzke P, Romeo T. Circuitry linking the Csr and stringent response global regulatory systems. Mol Microbiol. 2011 Jun;80(6):1561-80.
peak_19	b0099	mutT	No	No	No	5UTR	+	GUUCAGGUACGUAUGCCUGAAGAGGUUGAGGAGCUGGAACAACAGCGUCGUAUGGAAGCCGAGCGUUUAGCGCAAAUGCAGCAGCUUAGCCAUCAGGAUGACGACUCUGCAGCCGCAGCUGCACUGGCGGCGCAAACCGGAGAGCGCAAAGUAGGACGUAACGA	110762	110926	97	110744	111043	-281	-117	NA	NA	1.04399	0.000304665				Kulkarni PR, Jia T, Kuehne SA, Kerkering TM, Morris ER, Searle MS, Heeb S, Rao J, Kulkarni RV. A sequence-based approach for prediction of CsrA/RsmA targets in bacteria with experimental validation in Pseudomonas aeruginosa. Nucleic Acids Res. 2014 Jun;42(11):6811-25.
peak_19	b0098	secA	Yes	No	No	CDS	+	GUUCAGGUACGUAUGCCUGAAGAGGUUGAGGAGCUGGAACAACAGCGUCGUAUGGAAGCCGAGCGUUUAGCGCAAAUGCAGCAGCUUAGCCAUCAGGAUGACGACUCUGCAGCCGCAGCUGCACUGGCGGCGCAAACCGGAGAGCGCAAAGUAGGACGUAACGA	110762	110926	97	108279	110984	2483	2647	-222	-58	1.04399	0.000304665				Sowa SW, Gelderman G, Leistra AN, Buvanendiran A, Lipp S, Pitaktong A, Vakulskas CA, Romeo T, Baldea M, Contreras LM. Integrative FourD omics approach profiles the target network of the carbon storage regulatory system. Nucleic Acids Res. 2017 Jan 26. pii: gkx048.
peak_20	b0113	pdhR	No	No	No	CDS	+	CACAGUAUGACUUGCUCGAAACACGACACGCCCUGGAAGGUAUCGCCGCUUAUUACGCCGCGCUGCGUAGUACCGAUGAAGACAAGGAACGCAUCCGUGAACUCCACCACGCCAUAGAGCUGGCGCAGCAGUCUGGCGAUCUGGACGCGGAAUC	122377	122531	78	122092	122856	285	439	-479	-325	1.61449	1.72e-06
peak_21	b0114	aceE	Yes	No	No	CDS	+	AUCUGGAACACCGUGGCCUGAAAGAUACCUCUAAACAAACCGUUUACGCGUUCCUCGGUGACGGUGAAAUGGACGAACCGGAAUCCAAAGGUGCGAUCACCAUCGCUACCCGUGAAAAACUGGAUAACCUGGUCUUCGUUAUCAACUGUAACCUGCAGCGUCUUGACGGCCCGGUCACCGGUAACGGCAAGAUCAUCAACGAACUGGAAGGCAUCUUCGAAGGUGCUGGCUGGAACGUGAUCAAAGUGAUGUGGGGUAGCCGUUGGGAUGAACUGCUGCGUAAGGAUACCAGCGGUAAACUGAUCCAGCUGAUGAACGAAACCGUUGACGGCGACUACCAGACCUUC	123647	123994	73	123017	125680	630	977	-2033	-1686	1.71635	2.34e-10
peak_22	b0130	yadE	No	No	No	CDS	+	CUUUAUAUCUUAAGAACGGAUUCGCUGGAGACGAUGUCGCGGCUGGUGAGUAAC	146241	146295	33	145081	146310	1160	1214	-69	-15	1.37597	0.0010259
peak_23	b0145	dksA	Yes	No	No	CDS	-	GCUGGGGUGGAACCAUAUCAGGAGAAGCCGGGCGAAGAGUAUAUGAAUGAAGCCCAGCUGGCGCACUUCCGUCGUAUUCUGGAAGCAUGGCGUAAUCAACUCAGGGAUGAAGUCGAUCGCACCGUUACACAUAUGCAGGAUGAAGCAGCCAACUUCCCGGACCCGGUAGACCGUGCAGCCCAGGAAGAAGAGUUCAGCCUCGAACUGCGUAACCGCGAUCGCGAGCGUAAGCUGAUCAAAAAGAUCGAGAAGACGCUGAAAAAAGUGGAAGACGAAGAUUUCGGCUACUGCGAAUCCUGCGGUGUUGAAAUUGG	160239	160553	209	160149	160604	51	365	-404	-90	2.42304	2.45e-21
peak_24	b0154	hemL	Yes	No	No	CDS	-	AAUGCCGUGAUUGAAGCCGCCGAGCGUGGUUUAAGCUUUGGUGCACCAACCGAAAUGGAAGUGAAAAUGGCGCAACUGGUGACCGAACUGGUCCCGACCAUGGAUAUGGUGCGCAUGGUGAACUCCGGCACUGAAGCGACCAUGAGCGCCAUCCGCCUGGCCCGUG	174500	174666	103	173602	174882	216	382	-1064	-898	1.01746	0.0552801
peak_25	b0155	clcA	No	No	No	5UTR	+	CUGAUUUCUUAGAGUAUAAAAGUUUUGUGCAUUUGAAACAUUACGCUUUGCAAAGGAUUUUCAUGGAACGUGCGAGU	174985	175062	62	174932	175106	-121	-44	NA	NA	1.3173	0.0334253
peak_26	b0162	cdaR	Yes	No	No	5UTR	+	GCCGUGCAUAACGGAGGACUUAUGGCUGGCUGGCAUCUUGAUACCAAAAUGGCGCAGGAUAUCGUGGCACGUACCAUGCGCAUCAUCGAUACCAAUAUCAACGUAAUGGAUGCCCGUGGGCGAAUUAUCGGCAGCGGCGAUCGUGAGCGUAUUGGUGAAUUGCACGAAGGUGCAUUGCUGGUACUUUCACAGGGACGAGUCGUCGAUAUCGAUGACGCGGUAGCACGUCAUCUGCACGGUGUGCGGCAGGGGAUUA	182441	182697	141	182446	182462	-21	235	NA	NA	1.27414	0.000591344
peak_27	b0172	frr	No	No	No	5UTR	+	AACAAACCGGGUGCGCUGCGCCGUGUGGUAAUGGGUGAAAAAGAAGGGACUUUAAUCACGGAAUAAUUCCCGUGAUGGAU	192514	192594	44	192872	193429	-358	-278	NA	NA	1.18957	0.0588778
peak_27	b0171	pyrH	No	No	No	CDS	+	AACAAACCGGGUGCGCUGCGCCGUGUGGUAAUGGGUGAAAAAGAAGGGACUUUAAUCACGGAAUAAUUCCCGUGAUGGAU	192514	192594	44	191855	192580	659	739	-66	14	1.18957	0.0588778
peak_28	b0174	ispU	Yes	No	No	CDS	+	UGCCUUUAGUAGUGAAAACUGGAACCGACCAGCGCAGGAAGUCAGUGCGUUAAUGGAACUGUUUGUGUGGGCGCUCGAUAGC	195105	195187	61	194903	195664	202	284	-559	-477	1.292	0.0176447
peak_29	b0178	skp	Yes	No	No	5UTR	+	AAGCAAUAUCCGUAUGUCUGCGGGUAUCGCAUUACAAUGGAUGUCCCCAUUGGGGCCGUUGGUGUUCUCCUACGCCCAGCCGUUCAAAAAGUACGAUGGAGACAAGGCAGAACAGUUCCAGUUUAACAUCGGUAAAACCUGGUAAGUGUUCUCCACAAAGGAAUGUAGUGGUAGUGUAGCGAUGACUUUAGGCGAUCAAUAUAAGAUCGCCGGGCCACGCAAAGAACUGCACCCUCCGGUGCAAAUGGGAUGGUAAGGAGUUUAUUGUGAAAAAGUGGUUAUUAGCUGCAGGUCUCGGUUUAGCACUGGCAACUUCUG	200215	200533	181	200398	200481	-266	52	NA	NA	1.97295	1.55e-15
peak_29	b0177	bamA	Yes	No	Yes	CDS	+	AAGCAAUAUCCGUAUGUCUGCGGGUAUCGCAUUACAAUGGAUGUCCCCAUUGGGGCCGUUGGUGUUCUCCUACGCCCAGCCGUUCAAAAAGUACGAUGGAGACAAGGCAGAACAGUUCCAGUUUAACAUCGGUAAAACCUGGUAAGUGUUCUCCACAAAGGAAUGUAGUGGUAGUGUAGCGAUGACUUUAGGCGAUCAAUAUAAGAUCGCCGGGCCACGCAAAGAACUGCACCCUCCGGUGCAAAUGGGAUGGUAAGGAGUUUAUUGUGAAAAAGUGGUUAUUAGCUGCAGGUCUCGGUUUAGCACUGGCAACUUCUG	200215	200533	181	197928	200360	2287	2605	-145	173	1.97295	1.55e-15
peak_30	b0181	lpxA	No	No	No	CDS	+	CGAUUUUCCCGGGUGUGCUGAUUCUGGAAGCAAUGGCACAGGCAACAGGUAUUCUGGCGUUUAAAAGCGUAGGAAAACUGGAACCGGGUGAGCUGUACUACUUCGCUGGUAUUGACGAAGCGCGCUUCAAGCGCCCGGUCGUGCCUGGCGAUCAAAUGAUCAUGGAAGUCACUUUCGAAAAAACGCGCCGCGGCCUGACCCGUUUUAAAGGGGUUGCUCUGGUCGAUGGUAAAGUAGUUUGCGAAGCAACGAUGAUGUGUGCUCGUAGCCGGGAGGCCUGAUACGUGAU	202275	202564	84	202560	203348	-285	4	-1073	-784	1.60921	1.1e-07
peak_30	b0180	fabZ	No	No	No	CDS	+	CGAUUUUCCCGGGUGUGCUGAUUCUGGAAGCAAUGGCACAGGCAACAGGUAUUCUGGCGUUUAAAAGCGUAGGAAAACUGGAACCGGGUGAGCUGUACUACUUCGCUGGUAUUGACGAAGCGCGCUUCAAGCGCCCGGUCGUGCCUGGCGAUCAAAUGAUCAUGGAAGUCACUUUCGAAAAAACGCGCCGCGGCCUGACCCGUUUUAAAGGGGUUGCUCUGGUCGAUGGUAAAGUAGUUUGCGAAGCAACGAUGAUGUGUGCUCGUAGCCGGGAGGCCUGAUACGUGAU	202275	202564	84	202101	202556	174	463	-281	8	1.60921	1.1e-07
peak_31	b0194	proS	No	No	Yes	CDS	-	AGAUAUCCGUAACGUGGUGGCUGGCGAUCCAAGCCCGGAUGGCCAGGGUAGGCUGCUGAUCAAACGUGGUAUCGAA	217545	217621	26	217057	218775	1154	1230	-564	-488	1.05113	0.0978921
peak_32	b0199	metN	Yes	No	No	CDS	-	UCAACCGCCGUCUGGGGUUGACGAUUCUGUUGAUCACCCACGAAAUGGACGUUGUGAAGCGCAUUUGUGAUUGCGUGGCGGUCAUCAGCAAUGGAGAACUGAUCGAGCAGGACACGGUAAGUGAAG	221963	222089	74	221614	222645	556	682	-475	-349	0.781047	0.087151
peak_33	b0224	yafK	No	No	No	CDS	-	AGAUCUUCAAGGAAGAACGUACGCUCGAUCUCUACGUCAAAAUGGGCGAGCAAUAUCAACUGCUCGACAGCUAUAAAAUCUGUAAAUAUUCCGGCGGCUUAGGGCCAAAACAGCGUCAGGGC	245544	245666	104	245065	245805	139	261	-601	-479	1.13165	0.0397195
peak_34	b0225	yafQ	Yes	No	No	CDS	-	AAUUAGGAAUUUAAAUAUGAUUCAAAGGGAUAUUGAAUACUCGGGACAAUAUUCAAAGGAUGUAAAACUUGCACAAAAGCGUCAUAAGGAUAUGAAUAAA	246155	246255	43	245961	246239	-16	84	-294	-194	2.36841	2.05e-15
peak_34	b0226	dinJ	Yes	No	No	CDS	-	AAUUAGGAAUUUAAAUAUGAUUCAAAGGGAUAUUGAAUACUCGGGACAAUAUUCAAAGGAUGUAAAACUUGCACAAAAGCGUCAUAAGGAUAUGAAUAAA	246155	246255	43	246242	246502	247	347	-13	87	2.36841	2.05e-15
peak_35	b0239	frsA	Yes	No	No	CDS	+	CGCGUGGAGCUGAAUCGCUAUUCAUUAAAAGUGCAAGGAUUGCUGGGACGUCGCUGCCCA	257531	257591	43	256527	257771	1004	1064	-240	-180	1.31028	0.0218702
peak_36	b4587	insN'	No	No	No	CDS	+	AGGUGUGGUGCGGUGAUGUGACCUAUAGUGUGCCCGGAGUUCAGGGCGGGCAUGGAUGCUUAAAUGAACCGCGAGUCUGUCUGGAAUAUUGAACCGGUAACUCACGA	272163	272270	83	270278	272189	1885	1992	-26	81	1.58292	0.000195195
peak_37	b0310	ykgH	No	No	No	unannotated	-	AGGAUAUUUACAGAAGAGCAGCAUAACCAUGACGGAACGGGGUUAAGUC	324523	324572	14	NA	NA	NA	NA	NA	NA	1.09366	0.0658843
peak_38	b0310	ykgH	No	No	No	CDS	-	CAUUCUGAUAGAGAGUGCCUGUAUAAAGCUGAAGUGACAAUGACCGGGAAGGGAACCCGUUUUCAGGAAUGGAUGCCUGUCUUUUUCACUGUAAAUAUCCUGGCAUUGGUA	324577	324688	50	324696	325364	676	787	8	119	2.34925	1.34e-13
peak_39	b0312	betB	No	No	No	5UTR	-	GGCACAGGAAGCGGGCUACGGCCUGGCCGCGCUGAUUGAUGGAUUAUGGCUGCGCGCGGCUCUGAGCGGCAAACCGCUGGAUAAAACCCGCGCUA	328793	328888	38	327261	328733	-60	-155	NA	NA	1.96937	1.15e-06
peak_39	b0313	betI	No	No	No	CDS	-	GGCACAGGAAGCGGGCUACGGCCUGGCCGCGCUGAUUGAUGGAUUAUGGCUGCGCGCGGCUCUGAGCGGCAAACCGCUGGAUAAAACCCGCGCUA	328793	328888	38	328747	329334	446	541	-141	-46	1.96937	1.15e-06
peak_40	b0315	yahA	No	No	No	3UTR	+	AUGCGCGAAUCCUGGCGCGGAUUAUGGAUUUGUCGGGUAACCAGCAGGGAUUGCGUCAUCGCCUCACGGACCAUGUAAUCCGGCAAAAAACCAAUUCCUUCACC	333618	333722	28	333459	333722	NA	NA	159	263	1.53794	0.00847078
peak_41	b0327	yahM	No	No	No	5UTR	+	UCAUGUUUGUGUGGGGUCUUUUCUGUAUCUUACGCAUCGCACUCAAGCCUGACAGAAAAUAUGCUGUAAGGCUCAUAUCAAAAACCGCCAUUAGCUCAUCAGGAAGAGCAGACGACAACCAGGAUUGUUGUAUGGUACGGGGUUCGAGGCCUCGAUGGCGGUCCAACUUUUCAAAACUCU	345249	345429	125	345251	345403	-155	25	NA	NA	1.65637	5.5e-08
peak_41	b0327	yahM	No	No	No	CDS	+	UCAUGUUUGUGUGGGGUCUUUUCUGUAUCUUACGCAUCGCACUCAAGCCUGACAGAAAAUAUGCUGUAAGGCUCAUAUCAAAAACCGCCAUUAGCUCAUCAGGAAGAGCAGACGACAACCAGGAUUGUUGUAUGGUACGGGGUUCGAGGCCUCGAUGGCGGUCCAACUUUUCAAAACUCU	345249	345429	125	345404	345649	-155	25	-400	-220	1.65637	5.5e-08
peak_42	b0388	aroL	No	No	No	CDS	+	AUGACACAACCUCUUUUUCUGAUCGGGCCUCGGGGCUGUGGUAAAACAACGGUCGGAAUGGCCCUUGC	406404	406472	31	406405	406929	-1	67	-525	-457	1.24342	0.0234435
peak_43	b0390	aroM	No	No	No	5UTR	+	UAAACCAGACUCGUUGAUCAGUGAACAUCCGACCGCUCAGGAAGCGAUGGAUGCGAAAAAACGCUAUGAGGACCCUGACAAAGAGUGACCGCAUCAGACUGCUCGGAAGGGAUUCUGAGUGCCACUACAAGGGAUCUGCGUCACAUUUUUCAUAAUUCAUGU	407082	407244	107	407428	408105	-346	-184	NA	NA	1.90778	2.21e-11
peak_43	b0389	yaiA	Yes	No	No	CDS	+	UAAACCAGACUCGUUGAUCAGUGAACAUCCGACCGCUCAGGAAGCGAUGGAUGCGAAAAAACGCUAUGAGGACCCUGACAAAGAGUGACCGCAUCAGACUGCUCGGAAGGGAUUCUGAGUGCCACUACAAGGGAUCUGCGUCACAUUUUUCAUAAUUCAUGU	407082	407244	107	406979	407170	103	265	-88	74	1.90778	2.21e-11
peak_44	b0396	araJ	No	No	No	CDS	-	AUGAUGUUAGUUGGGCUAGGGAUGGUGCUGGGAAAUAUGCUAAGUGGCAGGAUUUCAGGACGUUAUUCACCACUGCGCAUUGCAGCAGUGACUGACUUUAUAAUUGUACUGGCACUGCUGAUGCUCUUUUUCUGCGGCGGCAUGAAAA	411613	411761	92	411297	412481	720	868	-464	-316	2.01074	7.07e-08
peak_45	b0404	acpH	No	No	No	5UTR	-	AGGCAUGGGAUAGUGGGCAAUCAGGGAUUCGGGCAAUUCAAAGGAGAAAUCGGUAACGCGCAUGACACUGACUCAGACUAAAAUAAGAGGCGGGUAGUCU	424973	425073	71	424917	424981	-156	-56	NA	NA	1.50197	0.000712683
peak_46	b0408	secD	No	No	No	CDS	+	AAGGGAAUUGCCGUGUUAAACCGUUAUCCUUUGUGGAAGUACGUCAUGCUGAUCGUGGUGAUUGUCAUCGGUCUGCUGUAUGCGCUUCCCAACCUGUUUGGUGAGGAUCCGGCUGUUCAGAUCACUGGUGCGCGCG	427634	427770	108	427647	429494	-13	123	-1860	-1724	1.68229	2.16e-05
peak_47	b0428	cyoE	Yes	No	No	CDS	-	CUGGUUGGGGUGUCACUGGUUGUGGCGUCGGGUUGUGUGUUUAACAACUACAUCGACAGGGAUAUCGACAGAAAGAUGGAAAGGACGAAGAAUCGGGUGCUGGUGAAAGGCCUGAUCUCUCCUGCUGUCUCGCUGGUGUACGCCACGUUGCUGGGUAUUGCUGGCUUUAUGCUGCUGUGGUUUGGCGCGAAUCCGCUGGCCUGCUGGCUGGGGGUGAUGGGCUUUGUGGUUUAUGUCGGCGUUUAUA	447332	447579	161	446815	447705	126	373	-764	-517	1.46711	4.03e-11
peak_48	b0428	cyoE	Yes	No	No	CDS	-	CAGGCAUCAUCUUUGGCAACCUGAUCUCGGUGAUUGGGGGAUUCCUGCUGGCCUCAAAGGGCAGCAUUGAUUAU	447597	447671	44	446815	447705	34	108	-856	-782	1.90415	6.41e-05
peak_49	b0428	cyoE	Yes	No	No	CDS	-	AUGAAGGCUGGAACAUGACGGCGUUUGUCUUCACCGUGCUAAUCAUCGCUAUCCUGGUUGUAGGCUCCAUCUGGAUUAUGUGGAACCUCAACUACAACAUGAUGAUGCACUAAGAGCGGCGGUUAUGAUGUU	447697	447829	50	446815	447705	-124	8	-1014	-882	1.77185	1.12e-06
peak_49	b0429	cyoD	No	No	Yes	CDS	-	AUGAAGGCUGGAACAUGACGGCGUUUGUCUUCACCGUGCUAAUCAUCGCUAUCCUGGUUGUAGGCUCCAUCUGGAUUAUGUGGAACCUCAACUACAACAUGAUGAUGCACUAAGAGCGGCGGUUAUGAUGUU	447697	447829	50	447717	448046	217	349	-112	20	1.77185	1.12e-06
peak_50	b0431	cyoB	Yes	Yes	Yes	CDS	-	AAGAGCAUGGACAUGACCCAGCCAGAAGGUGAGCACAGCGCACACGAAGGUAUGGAAGGCAUGGACAUGAGCCACGCGGAAUCCGCCCAUUAAAGGGGUUGAGGAAGAAUAAAGAUGUUCGGAAAAUUAUCACUUGAUGCAGUCCCGUUCCAUGAACCUAUCGUCAUGGUUACGAUCGCUGGCAUUAUUUUGGGAGGUCUGGCGCUCGUUGGCCUGAUCACUUACUUCGGUAAGUGGACCUACCUGUGGAAAGAGUGGCUGACCUCCGUCGACC	450481	450755	34	448650	450641	-114	160	-2105	-1831	0.894998	0.0151064
peak_50	b0432	cyoA	No	No	Yes	CDS	-	AAGAGCAUGGACAUGACCCAGCCAGAAGGUGAGCACAGCGCACACGAAGGUAUGGAAGGCAUGGACAUGAGCCACGCGGAAUCCGCCCAUUAAAGGGGUUGAGGAAGAAUAAAGAUGUUCGGAAAAUUAUCACUUGAUGCAGUCCCGUUCCAUGAACCUAUCGUCAUGGUUACGAUCGCUGGCAUUAUUUUGGGAGGUCUGGCGCUCGUUGGCCUGAUCACUUACUUCGGUAAGUGGACCUACCUGUGGAAAGAGUGGCUGACCUCCGUCGACC	450481	450755	34	450663	451610	855	1129	-92	182	0.894998	0.0151064
peak_51	b0432	cyoA	No	No	Yes	CDS	-	ACUGACCUGGAAAACCACUCACGCUCUUGAGCCUAGCAAGCCGCUGGCACACGACGAGAAGCCCAUUACCAUCGAAGUGGUUUCCAUGGACUGGAAAUGGUUCUUCAUCUACCCGGAACAGGGCAUUGCUACCGUGAAUGAAAUCGCUUUCCCGGCGAACAC	451134	451296	71	450663	451610	314	476	-633	-471	2.00225	2.36e-10
peak_52	b0432	cyoA	No	No	Yes	5UTR	-	AUCCCGUGGAAUUGAGGUCGUUAAAUGAGACUCAGGAAAUACAAUAAAAGUUUGGGAUGGUUGUCAUUAUUUGCAGGCACUGUAUUGCUCAGUGGCUGUAAUUCUGCGCUGUUAGAUCCCAAAGGACAGAUUGGUCUGGAGCAACGUUCACUGAUACUGACGGCAUUUGGCCUGAUGUUGAUUGUCGUUAUUCCCGCAAUCUUGAUGGCUGUUGGUUUCGCCUGGAAGUACCGUGCGAGC	451394	451634	107	451609	451652	-25	215	NA	NA	0.95046	0.0153416
peak_52	b0432	cyoA	No	No	No	CDS	-	AUCCCGUGGAAUUGAGGUCGUUAAAUGAGACUCAGGAAAUACAAUAAAAGUUUGGGAUGGUUGUCAUUAUUUGCAGGCACUGUAUUGCUCAGUGGCUGUAAUUCUGCGCUGUUAGAUCCCAAAGGACAGAUUGGUCUGGAGCAACGUUCACUGAUACUGACGGCAUUUGGCCUGAUGUUGAUUGUCGUUAUUCCCGCAAUCUUGAUGGCUGUUGGUUUCGCCUGGAAGUACCGUGCGAGC	451394	451634	107	450663	451610	-25	215	-971	-731	0.95046	0.0153416
peak_53	b0436	tig	Yes	No	No	5UTR	+	CCGUUCUCGACUCAUAAAAGUGAUGCCGCUAUAAUGCCGCGUCCUAUUUGAAUGCUUUCGGGAUGAUUCUGGUAACAGGGAAUGUGAUUGAUUAUAAGAACAUCCCGGUUCCGCGAAGCCAACAACCUGUGCUUGCGGGGUAAGAGUUGACCGAGCACUGUGAUUUUUUGAGGUAACAAGAUGC	454952	455136	61	454833	455132	-180	4	NA	NA	1.83449	2.5e-09
peak_54	b0440	hupB	Yes	No	No	5UTR	+	AAGUUAGAUGGCGGAUCGGGCUUGCCCUUAUUAAGGGGUGUUGUAAGGGGAUGGCUGGCCUGAUAUAACUGCUGCGCGUUCGUACCUUGAAGGAUUCAAGUGCGAUAUAAAUUAUAAAGAGGAAGAGAAGAGUG	461319	461453	90	461211	461450	-131	3	NA	NA	1.04711	0.00218277
peak_55	b0476	aes	Yes	No	Yes	CDS	-	UGACUCGUCGUCUGUUGGGCGGUGUCUGGGAUGGCUUAACGCAACAGGAUUUGCAGAUGUACGAAGAGG	499294	499363	47	499014	499973	610	679	-349	-280	1.29718	0.022099
peak_56	b0522	purK	No	No	No	CDS	-	AGCAGGCGCAAGCCGAAGAGAUGCUGUCGGCGAUUAUGCAGGAGCUGGGCUAUGUGGGCGUGAUGGCGAUGGAGUGUUUUGUCACCCCGCAAGGUCUGUUGAUCAACGAACUGGCACCGCGUGUGCAUAACAGCGGUCACUGGAC	551845	551990	45	551527	552594	604	749	-463	-318	1.66008	1.03e-05
peak_57	b0524	lpxH	No	No	No	CDS	-	UGCCGCGCGAAUGCGCGCGAACAGCAAAGAAGCCAACAGCAGUAAAUCGCUGGCGAUCAUGGACGUUAACCAAAA	553410	553485	11	553218	553940	455	530	-267	-192	1.37812	0.0244917
peak_58	b0524	lpxH	No	No	No	CDS	-	GCCGACGCGCUGUAUAUUCUUGGCGAUCUGUUUGAAGCAUGGAUUGGCGACGACGAUCCCAACCCACUCCAUCGCA	553768	553844	36	553218	553940	96	172	-626	-550	1.66119	0.000870597
peak_59	b0530	sfmA	No	Yes	No	5UTR	+	CAUCUAACGGGGCUCUCUAUUUUUUAGAAUAGAGUGCAUAUUUUCAAUUAAGACAUUCUUAGAGGAUAAAAAGGAAUUUACUACUAUCAGUGUCUUAAAUAAAGUAAUCGGUUAUAUACGGAUGUGGAGUCGAUAAAUGAGAUUGAAGGAAUA	558055	558208	120	558031	558211	-156	-3	NA	NA	0.741308	0.0759997
peak_60	b0552	insH2	Yes	No	No	5UTR	-	GUAAGGAUCUUGGAGUAUGGGGCGAUCAGGACUUAGUCAAAUAUGUUGAUGUAGGUGCAACCUAUUACUUCAACA	575846	575921	47	575752	575965	-169	-94	NA	NA	0.913733	0.0474696
peak_60	b0553	nmpC'	No	No	No	CDS	-	GUAAGGAUCUUGGAGUAUGGGGCGAUCAGGACUUAGUCAAAUAUGUUGAUGUAGGUGCAACCUAUUACUUCAACA	575846	575921	47	574529	576825	904	979	-1392	-1317	0.913733	0.0474696
peak_61	b0553	nmpC'	No	No	No	CDS	-	UUGAUGGUCUGAACUUUGCUGCUCAGUACCAAGGCAAAAACGAUCGUAGCGAUUUCGAUAACUACACUGAAGGUAACGGUGAUGGCUUCGGUUUCUCUGCUACCUAUGAAUACGAAGGAUUCGGUAUCGGUGCAACUUAUGCGAAAUCUGAUCGUACCGACACUCAAGUUAAUGCAGGGAAAGUUCUUCCUGAAGU	576133	576329	48	574529	576825	496	692	-1800	-1604	1.69752	8.75e-05
peak_62	b0565	ompT	Yes	No	No	CDS	-	AUCUAUCGGGGCUGCUGGCUGGACAACUCUCGGCAGCCGAGGUGGCAAUAUGGUCGAUCAGGACUGGAUGGAUUCCAGUAACCCCGGAACCUGGACGGAUGAAAGUAGACACCCUGAUACACA	585259	585382	48	584680	585633	251	374	-702	-579	1.5678	6.45e-08
peak_63	b0565	ompT	Yes	No	Yes	CDS	-	AUGCGGACAUUAGUCUUGGAACUCUGAGCGGAAAAACAAAAGAGCGUGUUUAUCUAGCCGAAGAAGGAGGCCGAAAAGUCAGUCA	585451	585536	56	584680	585633	97	182	-856	-771	0.758576	0.0348311
peak_64	b4415	hokE	Yes	No	No	5UTR	+	AACAAUUUGGAUGGUAGUCCCUUCUUCGCAUGGAGGCAAUAUAAACAUGCUGACGAAAUAUG	607789	607851	15	607738	607835	-46	16	NA	NA	1.22499	0.0506301
peak_65	b0598	cstA	No	Yes	No	5UTR	+	AUGUAACAUCUCUAUGGACACGCACACGGAUAACAACUAUGAACAAAUCAGGGAAAUACCUCGUCUGGACAGUGCUCUCUGUAAUGG	629855	629942	64	629792	629893	-38	49	NA	NA	1.18426	0.0194656
peak_66	b0623	cspE	Yes	No	No	5UTR	+	AUUUGUGUCUAUUUUUCAUGUAAAGGUAAUUUUGAUGUCUAAGAUUAAAGGUAACGUUAAGUGGUUUAAUGAGUCCAAAGGAUUCGGUUUCAUUACUCCGGAAGACGGCAGCAAAGACGUGUUCGUACACUUCUCUGCAAUCCAGACUAAUGGUUUUAAAACUCUUGCUGAAGGUCAGCGCGUAGAGUUCGAAAUCACUAACGGUGCCAAAGG	657257	657470	117	657249	657291	-34	179	NA	NA	0.917539	0.0703471
peak_67	NA	NA	No	No	No	unannotated	+	UCCUUCGAUAUCCAGCGCGCCAAGAAUGGACUCAAGGCCCUGACUGAUAUACUCAUGUAGAUGCAUCGCAAAUGCGGUAGGAGUGACACCCUG	661045	661138	39	NA	NA	NA	NA	NA	NA	1.97995	3.37e-07
peak_68	b0645	ybeR	No	No	No	CDS	+	AUGCGGCUAAUAUUCAUUUAAUGAAUAUUUAAGGAUAAAUUAUAUGGACAUGGAGUCGCAAAAAAUAUUGUUUGCACUUU	676667	676747	44	676711	677418	-44	36	-751	-671	1.64199	0.00194944
peak_69	b0651	rihA	No	No	No	5UTR	-	CGAAGUACUGGACGUGAUGGUGGAACUGGCGAACGAAGGAAUGACCAUGAUGGUGGUGACCCACGAAAUGGGCUUUGCCCGUAAAGUGGCGAAUCGGGUGAUCUUUAUGGACGAGGGUAAAAUUGUCGAAGACUCGCCGAAAGACGC	684590	684737	38	683477	684412	-178	-325	NA	NA	0.912329	0.0575735
peak_69	b0652	gltL	No	No	No	CDS	-	CGAAGUACUGGACGUGAUGGUGGAACUGGCGAACGAAGGAAUGACCAUGAUGGUGGUGACCCACGAAAUGGGCUUUGCCCGUAAAGUGGCGAAUCGGGUGAUCUUUAUGGACGAGGGUAAAAUUGUCGAAGACUCGCCGAAAGACGC	684590	684737	38	684530	685255	518	665	-207	-60	0.912329	0.0575735
peak_70	b0711	ybgJ	Yes	No	Yes	5UTR	+	CGCGAGCAGGGAUUGCAUUUUUAUGCUGCAGGUCACCAUGCCACUGAACGUGGUGGUAUUCGCGCAUUGAGCGAGUGGCUGAAUGAAAAUACCGAUCUUGAUGUGAC	743435	743542	75	743593	744249	-158	-51	NA	NA	1.33568	0.0104577
peak_70	b0710	ybgI	Yes	No	No	CDS	+	CGCGAGCAGGGAUUGCAUUUUUAUGCUGCAGGUCACCAUGCCACUGAACGUGGUGGUAUUCGCGCAUUGAGCGAGUGGCUGAAUGAAAAUACCGAUCUUGAUGUGAC	743435	743542	75	742827	743570	608	715	-135	-28	1.33568	0.0104577
peak_71	b0723	sdhA	No	No	No	CDS	+	GCUGCAACUGGUGAUUGUCGUUGCACUGGUGGUUUACGUGAUUUAUGGAUUCGUUGUGGUGUGGGGUGUGUGAUGA	755834	755910	48	755907	757673	-73	3	-1839	-1763	1.16753	0.0532391
peak_71	b0722	sdhD	Yes	No	No	CDS	+	GCUGCAACUGGUGAUUGUCGUUGCACUGGUGGUUUACGUGAUUUAUGGAUUCGUUGUGGUGUGGGGUGUGUGAUGA	755834	755910	48	755560	755907	274	350	-73	3	1.16753	0.0532391
peak_72	NA	NA	No	No	No	unannotated	-	CGGCGGGAAUGCCGGGCGCAGUUUCGGUUCCAUGUUGACGCUUCGGCGCGUCAUGGAUUCCGACUCUGGCAGAUACAGGGAGUGGCACAGCCAG	757561	757655	39	NA	NA	NA	NA	NA	NA	1.6713	0.000446148
peak_73	NA	NA	No	No	No	unannotated	-	GAGGUUUGGGAAUGAGGGCAAGUUAAGGGAGCGUAAAAAUUUAUGGGCCUGGAGCGGCCCAUAA	774623	774687	51	NA	NA	NA	NA	NA	NA	1.00217	0.0814039
peak_74	b0741	pal	Yes	No	Yes	CDS	+	CAGAUGGGCGUUUCAAAGCGCGUCUUCCGGCAACUGAUGGACAGGUCAAAUUCCCUGCCUGGUCGCCGUAUCUGUGAUAAUAAUUAAUUGAAUAGUAAAGGAAUCAUUGAAAUGCAACUGAACAAAGUGCUGAAAGGGCUGAUGAUUGCUCUGCCUGUUAUGGCAAUUGCGGCAUGUUCUUCCAACAAGAACGCCAGCAAUGACGGCAGCGAAGGCAUGCUGGGUGCCGGCACUGGUAUGGAUGCGAACGGCGGCAACGGCAACAUGUCUUCCGAAGAGCAGGCUCGUCUGCAAAUGCAACAGCUGCAGCAGAACAACAUCGUUUACUUCGAUCUGGACAAGUACGAUAUCCGUUCUGACUUCGCUCAAAUGCUGG	778955	779331	247	779067	779588	-112	264	-633	-257	1.78878	2.62e-13
peak_74	b0740	tolB	Yes	No	No	CDS	+	CAGAUGGGCGUUUCAAAGCGCGUCUUCCGGCAACUGAUGGACAGGUCAAAUUCCCUGCCUGGUCGCCGUAUCUGUGAUAAUAAUUAAUUGAAUAGUAAAGGAAUCAUUGAAAUGCAACUGAACAAAGUGCUGAAAGGGCUGAUGAUUGCUCUGCCUGUUAUGGCAAUUGCGGCAUGUUCUUCCAACAAGAACGCCAGCAAUGACGGCAGCGAAGGCAUGCUGGGUGCCGGCACUGGUAUGGAUGCGAACGGCGGCAACGGCAACAUGUCUUCCGAAGAGCAGGCUCGUCUGCAAAUGCAACAGCUGCAGCAGAACAACAUCGUUUACUUCGAUCUGGACAAGUACGAUAUCCGUUCUGACUUCGCUCAAAUGCUGG	778955	779331	247	777740	779032	1215	1591	-77	299	1.78878	2.62e-13
peak_75	b0743	lysT	No	No	No	ncRNA	+	CGAAUCCUGCACGACCCACCAAUCGCUAAGGUGGAAGCGGUAGUAAAACGUGAAGGAUAACGUUGCAUGAGCAACGGCCCGAAGGGCGAGACGAAGUCGAGUCAUCCUGCACGACCC	780608	780725	67	780554	780629	NA	NA	NA	NA	1.21865	0.0515462
peak_76	b0755	gpmA	No	No	No	5UTR	-	GCAUUGCUGUUGCUUCGUCGCGGCAAUAUAAUGAGAAUUAUUAUCAUUAAAAGAUGAUUUGAGGAGUAAGUAUAUGGCUGUAACUAAGCUGGUUCUGGUUCGUCAUGGCGAAAGUCAGUGGAACAAAGAAAACCGUUUCACCGGUUGGUACGACGUGGAUCUGUCUGAGAAAGGCGUAAGCGAAGCAAAAGCAGCAGGUAAGCUGCUGAAAGAGGAAGGUUACAGCUUUGACUUUGCUUACACUUCUGUGCUGAAACGCGCUAUCCAUACCCUGUGGAAUGUGCUGGACGAACUGGAUCAGGCAUGGCUGCCCGUUGAGAAAUCCUGGAAACUGAACGAACGUCACUACGGUGCGUUGCAGGGUCUGAACAAAGCGGAAACUGCUGAAAAGUAUGGCGA…	787251	787668	128	787594	787669	-74	343	NA	NA	1.19678	3.54e-07
peak_76	b0755	gpmA	No	No	No	CDS	-	GCAUUGCUGUUGCUUCGUCGCGGCAAUAUAAUGAGAAUUAUUAUCAUUAAAAGAUGAUUUGAGGAGUAAGUAUAUGGCUGUAACUAAGCUGGUUCUGGUUCGUCAUGGCGAAAGUCAGUGGAACAAAGAAAACCGUUUCACCGGUUGGUACGACGUGGAUCUGUCUGAGAAAGGCGUAAGCGAAGCAAAAGCAGCAGGUAAGCUGCUGAAAGAGGAAGGUUACAGCUUUGACUUUGCUUACACUUCUGUGCUGAAACGCGCUAUCCAUACCCUGUGGAAUGUGCUGGACGAACUGGAUCAGGCAUGGCUGCCCGUUGAGAAAUCCUGGAAACUGAACGAACGUCACUACGGUGCGUUGCAGGGUCUGAACAAAGCGGAAACUGCUGAAAAGUAUGGCGA…	787251	787668	128	786843	787595	-74	343	-825	-408	1.19678	3.54e-07
peak_77	b0756	galM	No	No	No	CDS	-	UAAAGAGACUUUUUACGUUUGUAAACCAUCACAAGGAGCAGGACAGUGCUGAACGAAACUCCCGCACUGGCACCCGAUGGUCAGCCGUACCGACUGUUAACUUUGCGUAACAACGCAGGGAUGGUAGUCACGCUGAUGGACUGGGGUGCGACUUUACUUUCCGCCCGUAUUCCGCUUUCCGAUGGCAGCGUCCGCGAGGCGCUGCUCGGCUGUG	788668	788882	77	787797	788837	-45	169	-1085	-871	1.63267	6.13e-07
peak_78	b0793	ybhS	No	No	Yes	5UTR	-	UAUUGCGACCGCAUCGGCCUGGUGUACCGCGGGAAAUUAAUCGCCAGCGGCACGCCGGACGAUUUGAAAGCACAGUCGGCUAACGAUGAGCAA	827316	827409	27	827251	827505	-158	-65	NA	NA	1.26004	0.0590458
peak_78	b0794	ybhF	Yes	No	No	CDS	-	UAUUGCGACCGCAUCGGCCUGGUGUACCGCGGGAAAUUAAUCGCCAGCGGCACGCCGGACGAUUUGAAAGCACAGUCGGCUAACGAUGAGCAA	827316	827409	27	827245	828981	1572	1665	-164	-71	1.26004	0.0590458
peak_79	b0814	ompX	Yes	No	No	5UTR	+	AGGAUUGAUGGAAUCAUUAGUCUGGUGAUUAGGAAUAAUCUGGAUGAAUGACAGGGA	850210	850267	37	850212	850449	-239	-182	NA	NA	1.38248	0.00257761
peak_80	b0814	ompX	Yes	No	No	5UTR	+	CGUAAUACUUACGCAGUUCUCUGAAAAAGUGAUUUAAAUUUAGAUGGAUAGCGGUGUAUGGAAACGUUCUGUUACAUGAAAUGGCCCGUUAGACAUCACAAAUC	850274	850378	57	850212	850449	-175	-71	NA	NA	2.16772	2.7e-07
peak_81	b4705	mntS	No	No	No	CDS	-	UGUGCUAUAUCUGUAUGUAAUGCAAUCAUCCCUCAAGGAUCGACGGGAUUAGCAAGUCAGGAGGUCUUAUGAAUGAGUUCAAGAGGUGUAUGCGCGUGUUUAGUCAUUCUCCCUUUAAAGUA	852943	853065	61	852869	852997	-68	54	-196	-74	1.93073	5.83e-12
peak_82	b0817	mntR	No	No	No	5UTR	+	ACAAUGAGUCGUCGCGCAGGUACGCCAACAGCAAAAAAAGUGACGCAGUUAGUGAACGUGGAAGAGCACGUUGAAGGGUUCCGCCAGGUCAGAGAGGCGCAUCGGCGCGAGCUUAUUGAUGAUUACGUUGAGCUGAUUUCUGACUUGAUCAGGGAAGUGGGGGAAGCUCGUCAGGUGGACAUGGCUGCUCGUCUGGGAGUUUCGCAACCGACGGUGGCUAAAA	853179	853402	180	853136	853182	-3	220	NA	NA	0.844023	0.0212112
peak_83	b0820	ybiT	No	Yes	No	CDS	+	CCGGUGGGGAAAAAGGGCGGAUGCUGUUUGGUAAGUUAAUGAUGCAGAAGCCGAACAUUCUGAUCAUGGACGAACCGACCAACCACCUGGAUAUGGAAUCCAUUGAGUCGCUGAACAUGGCACUGGAACUGUAUCAGGGCACGCUGAUC	857280	857429	73	855963	857555	1317	1466	-275	-126	0.932368	0.00739863
peak_84	b0842	mdfA	No	No	No	CDS	+	AGCGAUAUGAGUAAAGGUACGGUUUCUGCCGCGAUGGGAAUGCUGCAAAUGCUGAUCUUUACCGUUGGUAUUGAAAUCAGCAAACAUGCCUGGCUGAACGGGGGCAACGGACUGUUUAAUCUCUUC	884695	884821	109	883673	884905	1022	1148	-210	-84	1.14914	0.0540753
peak_85	b0844	ybjI	Yes	No	No	CDS	-	AUUGCGGUAGACAUGGAUGGUACUUUCUUAAGCGAUCAAAAAACCUAUAACCGUGAGCGGUUU	886053	886116	48	885316	886131	15	78	-800	-737	1.26134	0.0424862
peak_86	b0849	grxA	No	No	No	CDS	-	UUUGGUCGUUCGGGUUGCCCUUACUGUGUGCGUGCAAAAGAUCUGGCUGAGAAAUUGAGCAAUGAACGCGAUGAUUUUCAGUAUCAGUAUGUAGAUAUUCGUGCGGAAGGGAUCACUAAAGAAGAUCUACAACAAAAGGCAGGUAAACCCGUAGAAACCGUGCCGCAGAUUUUUGUCGAUCAGCAACAUAUCGGCGGCUAUACCGAUUUUGCUGCAU	890521	890738	170	890496	890753	15	232	-242	-25	2.86868	7.1e-23
peak_87	NA	NA	No	No	No	unannotated	-	ACAUUAUUGCAACUGGAAGAACCGCCGACUGGUCGAGGGAACGAACAGCAGCAUCAGGAUGAGCAUAUCCGGCAGCUUCUGCAGCAU	898393	898480	48	NA	NA	NA	NA	NA	NA	1.46263	5.92e-05
peak_88	NA	NA	No	No	No	unannotated	+	AUGAUUUUGGCAUCGGUCGGGUAGAAGGCGCGGUAGGGAAAUUGCGUGCCGAGUAGCACUAACGUGUCGGCGUUCAUCAUGGUAUGGAAACCUGACGAGAAGCCGAUUAA	910183	910293	89	NA	NA	NA	NA	NA	NA	1.53723	0.0010159
peak_89	b0877	ybjX	Yes	No	No	3UTR	-	CUUCAAUGGCAAGAUCGGGUUUGGAAGAGCGAUGGAUCGCUUUCGAGAUAAUUUUGC	917973	918030	28	917973	918128	NA	NA	98	155	1.65741	4.47e-05
peak_90	b0886	cydC	No	No	No	CDS	-	CCAGUAUCGGUCUGUUGACACUUUCCGGCUGGUUCCUCUCGGCCUCAGCGGUUGCGGGGGUUGCCGGACUGUACAGCUUCAACUAUAUGCUACCCGCUGCGGGCGUGCGUGGCGCAGC	928986	929104	47	927474	929195	91	209	-1630	-1512	1.50616	0.00467241
peak_91	b0886	cydC	No	No	No	CDS	-	AGAAGAUCUUGCUGACUGGGAUGUCAUUUGGGUUAUGCAGGAUGGCCGGAUUAUUGAGCAAGGACGUUACGCGGAAUUAAGUGUGGCUGGUGGCCCAUUCGCCACAUUACUGGCCCAUCGUCAGGAGGAGAUUUAAA	929194	929331	70	927474	929195	-136	1	-1857	-1720	1.63961	3.59e-07
peak_91	b0887	cydD	Yes	No	No	CDS	-	AGAAGAUCUUGCUGACUGGGAUGUCAUUUGGGUUAUGCAGGAUGGCCGGAUUAUUGAGCAAGGACGUUACGCGGAAUUAAGUGUGGCUGGUGGCCCAUUCGCCACAUUACUGGCCCAUCGUCAGGAGGAGAUUUAAA	929194	929331	70	929196	930962	1631	1768	-135	2	1.63961	3.59e-07
peak_92	b0888	trxB	Yes	No	No	CDS	-	AUGGGUGUCACUGGCGUUCGUCUGCGCGAUACGCAAAACAGCGAUAACAUCGAGUCACUCGACGUUGCCGGUCUGUUUGUUGCUAUCGGUCACAGCCCGAAUACUGCGAUUUUCGAAGGGCAGCUGGAACUGGAAAACGGCUACAUCAAAGUACAGUCGGGUAUU	931240	931405	89	931085	932050	645	810	-320	-155	2.22	1.86e-06
peak_93	b0889	lrp	No	No	No	5UTR	+	UCGUGAUGUCGAUAGCUGCCACAAGGCAACGGUCUUCUCACCGUAGACCCAGGCAUUGCGCGCCGUGAAUCUUCAUGAUUUCGGUCUAUCGUGACGGGUAGCGACUCUGAACAGUGAUGUUUCAGGGUCAGACAGGAGUAGGGAAGGAAUACAGAGAGACAAUAAUAAUGGUAGAUAGCAAGAAGCGCCCUGGCAAAGAUCUCGACCGUAUC	932427	932639	123	932327	932594	-167	45	NA	NA	1.42671	3.54e-07
peak_93	b0889	lrp	No	No	No	CDS	+	UCGUGAUGUCGAUAGCUGCCACAAGGCAACGGUCUUCUCACCGUAGACCCAGGCAUUGCGCGCCGUGAAUCUUCAUGAUUUCGGUCUAUCGUGACGGGUAGCGACUCUGAACAGUGAUGUUUCAGGGUCAGACAGGAGUAGGGAAGGAAUACAGAGAGACAAUAAUAAUGGUAGAUAGCAAGAAGCGCCCUGGCAAAGAUCUCGACCGUAUC	932427	932639	123	932595	933089	-168	44	-662	-450	1.42671	3.54e-07
peak_94	b0893	serS	Yes	No	No	CDS	+	CCAAUCUGCUGCGUAAUGAGCCAGACGCAGUCGCUGAAAAACUGGCACGCCGGGGCUUUAAGCUGGAUGUAGAUAAGCUGGGCGCUCUUGAAGAGCGUCGUA	939437	939539	67	939428	940720	9	111	-1283	-1181	1.0665	0.0695054
peak_95	b0911	rpsA	Yes	No	No	5UTR	+	GCCAGAAAUUGGCUCUCGCAUAAGCGACCGAAUUUGCAGUACCCCCGUUGCAAUGGAAUGACAGCGGGUAUGUUAAACAACCCCAUCCGGCAUGGAGCCAGGUGGACGUUAAAUAUAAACCUGAAGAUUAAACAUGACUGAAUCUUUUGCUC	961861	962013	96	961717	961994	-133	19	NA	NA	1.64523	4.14e-14
peak_95	b0910	cmk	No	No	No	CDS	+	GCCAGAAAUUGGCUCUCGCAUAAGCGACCGAAUUUGCAGUACCCCCGUUGCAAUGGAAUGACAGCGGGUAUGUUAAACAACCCCAUCCGGCAUGGAGCCAGGUGGACGUUAAAUAUAAACCUGAAGAUUAAACAUGACUGAAUCUUUUGCUC	961861	962013	96	961201	961884	660	812	-23	129	1.64523	4.14e-14
peak_96	b0911	rpsA	Yes	No	No	CDS	+	UUGAAGAGUCCUUAAAAGAAAUCGAAACCCGCCCGGGUUCUAUCGUUCGUGGCGUUGUUGUUGCUAUCGACAAAGACGUAGUACUGGUUGACGCUGGUCUGAAAUCUGAGUCC	962019	962132	93	961995	963668	24	137	-1649	-1536	1.77986	4.96e-07
peak_97	b0911	rpsA	Yes	No	No	CDS	+	CCAUCCCGGCUGAGCAGUUCAAAAACGCCCAGGGCGAGCUGGAAAUCCAGGUAGGUGACGAAGUUGACGUUGCUCUGGACGCAGUAGAAGACGGCUUCGGUGAAACUCUGCUGUCCCGUGAGAAAGCUAAACGUCACGAAGCCUGGAUCACGCUGGAAAAAGCUUACGAAGAUGCUGAAACUG	962133	962316	78	961995	963668	138	321	-1535	-1352	0.935124	0.0157734
peak_98	b0911	rpsA	Yes	No	No	CDS	+	AGUUAAGGGCGGCUUCACUGUUGAGCUGAACGGUAUUCGUGCGUUCCUGCCAGGUUCUCUGGUAGACGUUCGUCCGGUGCGUGACACUCUGCACCUGGAAGGCAAAGAGC	962338	962448	60	961995	963668	343	453	-1330	-1220	0.950754	0.0765567
peak_99	b0911	rpsA	Yes	No	No	CDS	+	AAACAGCGCAGAGCGCGAUCAGCUGCUGGAAAACCUGCAGGAAGGCAUGGAAGUUAAAGGUAUCGUUAAGAACCUCACUGACUACGGUGCAUUCGUUGAUCUGGGCGGCGUUGACGGCCUGCUGCACAUCACUGACAUGGCCUGGAAACGCGUUAAGCAUCCGAGCGAAAUCGUCAACGUGGGCGACGAAAUCACUGUUAAAGUGCUGAAGUUCGACCGCGAAC	962524	962748	101	961995	963668	529	753	-1144	-920	1.06001	0.014326
peak_100	b0914	msbA	No	No	No	CDS	+	UACUUAUCCGGGACGUGACGUACCUGCAUUGCGUAACAUCAACCUGAAAAUUCCGGCAGGGAAGACGGUUGCUCUGGUUGGACGCUCUGGUUCG	967666	967760	74	966621	968369	1045	1139	-703	-609	0.973159	0.0134465
peak_101	NA	NA	No	No	No	unannotated	-	CCCAGACGACUGAAAAGCACCAGAUAUGGACUACGGGCAACAAUAUUGAUGGUAUCGAUUUGCAGCAAGGACAUGCGGGAGAUCGUUGCCGGAAUAUCC	969483	969582	62	NA	NA	NA	NA	NA	NA	0.939763	0.0418093
peak_102	b0951	pqiB	No	No	No	CDS	+	AAGACACCGUCUUUUGGGUGGUGAAACCGCAGAUUGGUCGCGAAGGGAUUAGCGGCCUGGGAACGCUGCUGUCUGGAGUUUAUAUCGAACUGCAGCCAGGCGCGAAAGGCAGCAAAAUGGAUAAAUACGAUUUGCUGGACUCGCCACCGUUGGCCCCGCCUGAUGCGAAAG	1013556	1013727	132	1013259	1014899	297	468	-1343	-1172	2.50257	3.37e-13
peak_103	b0951	pqiB	No	No	No	CDS	+	UCAAUGCACCUUAUGACCGACUGGUGACCAACAAUGUUCGCUUCUGGAAAGAUAGUGGCAUUGCGGUUGAUCUGACGUCAGCAGGGAUGCGUGUGGAGAUGGGCUCAUUGACAACGCUGCUGAGUGGCGGUGUCAGCUUUGAUGUGCCGGAAGGUCUGGAUUUAGGGCAGCCAGUGGC	1013868	1014046	92	1013259	1014899	609	787	-1031	-853	1.81871	1.69e-09
peak_104	b0954	fabA	Yes	No	No	CDS	-	UGAUGGACCGUGUGGUCAAAAUGACCGAAACGGGUGGUAACUUCGACAAAGGGUAUGUUGAAGCAGAACUGGAUAUCAAUCCGGAUCUGUGGUUCUUCGGAUGCCACUUUAUUGGCGAUCCGGUUAUGCCGGGAUGCCUGGGCCUGGACGCAAUGUGGCAGCUGGUAGGGUUCUACCUCGGCUGGCUGGGCGGCGAAGGUAAAGGCCGCGCGCUGGGCGUUGGCGAAGUGAAA	1016131	1016364	87	1015952	1016470	106	339	-412	-179	1.13384	0.00557645
peak_105	b0957	ompA	Yes	No	No	5UTR	-	AUCCCCCGGUGAAGGAUUUAACCGUGUUAUCUCGUUGGAGAUAUUCAUGGCGUAUUUUGGAUGAUAACGAGGCGCAAAAAAUGAAAAAGACAGCUAUCGCGAUUGCAGUGGCACUGGCU	1020014	1020133	71	1020052	1020185	-81	38	NA	NA	2.49197	1.57e-12
peak_105	b0957	ompA	Yes	No	No	CDS	-	AUCCCCCGGUGAAGGAUUUAACCGUGUUAUCUCGUUGGAGAUAUUCAUGGCGUAUUUUGGAUGAUAACGAGGCGCAAAAAAUGAAAAAGACAGCUAUCGCGAUUGCAGUGGCACUGGCU	1020014	1020133	71	1019013	1020053	-81	38	-1120	-1001	2.49197	1.57e-12
peak_106	b0965	yccU	No	No	No	CDS	+	GGCAGACGUUCCGGAAAAAGUCGAUAUGGUCGAUGUUUUCCGUAAUUCAGAAGCGGCGUGGGGCGUGGCACAGGAAGCUAUUGCCAUUGGCGCGAAAACUCUCUGGAUGCAACUGGGGGUGAUUAAUGAGCAAGCGGCAGUACUGGCACGGGA	1028136	1028289	133	1027946	1028359	190	343	-223	-70	1.04835	0.0749146
peak_107	b0969	tusE	No	No	No	CDS	-	GGUAAAGAGAUAGAAACGGAUACCGAAGGCUAUCUCAAAGAAAGCAGCCAGUGGAGUGAGCCGCUGGCUGUGGUGAUUGCAGAGAACGAAGGGAUUUCGCUGUCACCGGAACACUGGGAAGUGGUGCGUUUUGUGCGUGAUUUCUAUCUGGAAUUCAAUACUUCU	1030488	1030653	78	1030339	1030668	15	180	-314	-149	1.03681	0.00526126
peak_108	b0983	gfcE	No	No	No	CDS	-	CUGAAUGCGAAGGACGCAUCGGCAAUGAUACUCGGAACGGAAUUCCAGCUUGAACCUUACGACAUUGUUUA	1044781	1044852	36	1044664	1045803	951	1022	-188	-117	1.36054	0.00157002
peak_109	ECS020	NA	No	No	No	unannotated	-	CCCUCUGCGCGCCUUUCCUACCCGCAGUAUAUAGUGCAAGCGGUAUGAGGAAAGGGAGAUUUCACAAGGAUGUUAUACUCAAAGUAGACAAUCCUGAUCUCAAGCGUACGUAUUGUCGGUAAUGACUCCAACUUAUUGAUAGU	1050519	1050662	73	NA	NA	NA	NA	NA	NA	1.11801	0.000632098
peak_110	b1013	rutR	Yes	No	No	CDS	+	GUACAUCCGUCUGAAGCUGGAAGUCUCACGCGAUUAUCCGCAGGCUUCGCGCCUGUUCUGUAUGGAGAUGCUGGCAGGCGCGCCGCUGUUAAUGGAUGAACUGACGGGCGAUUUGAAGGCAUUAAUUGAUGAGAAAUCGGCGCUGAUUGCCGGUUGGGUCAAAAGCGGCAAACUCG	1074528	1074704	100	1074242	1074880	286	462	-352	-176	1.85979	2.04e-09
peak_111	b1024	pgaA	No	Yes	No	5UTR	-	CCGUAUUCCUGAAGAUCCUCAUCAUUGGAAUGGAUUUUCGGGCGAGAAAAGGAUUUUAUAUGGACACUCUGCUCAUCAUUUCUUCUUCUCAUCAUCAACAAUUCACGUCUCUCUUCCG	1092388	1092506	56	1092288	1092520	-218	-100	NA	NA	1.46367	4.96e-07
peak_112	b1044	ymdA	No	Yes	No	5UTR	+	UAUCGAGCAUAAGAUGAAUCUGGAGAGAAUGGUCUGCUGCGAAUCAGC	1105303	1105351	21	1105202	1105413	-110	-62	NA	NA	1.52402	0.00389128
peak_113	b1077	flgF	No	No	No	CDS	+	CAACGCCGGGCGCAGAUAUGACGCCCGGCAAAAUGGAUUACACCUCGCGCCCGCUGGACGUCGCGUUGCAGCAGGAUGGCUGGCUGGCCGUGCAGACCGCUGACGG	1133979	1134085	54	1133802	1134557	177	283	-578	-472	1.29129	0.0300319
peak_114	b1082	flgK	No	No	No	CDS	+	GCUGGAUCAACGCGAUCAACUGGUGAGCGAAUUAAACCAGAUUGUUGGUGUAGAAGUCAGCGUUCAGGAUGGCGGCACUUAUAACAUCACGAUGGCCAAUGGUUACUCACUGGUUCAGGGAAGUACGGCGCGGCAACUGGCGGCAGUUCCU	1138970	1139121	130	1138378	1140021	592	743	-1051	-900	1.11258	0.0533628
peak_115	b1082	flgK	No	No	No	CDS	+	UGCCAGCAAUACCACUUUUACGGUGACGCCGGAUGCCAACGGUAAAGUGGCAUUUGAUGGUCUGGAGUUGACGUUUACAGGAACGCCUGC	1139504	1139594	67	1138378	1140021	1126	1216	-517	-427	1.98324	5.78e-08
peak_116	b1095	fabF	No	No	No	CDS	+	UGCGUAUUAUCAGUGCAACGGCGAAAAAACUCGGUAUGUCUAUGGAUAAUGUCGUGGUGACGCUGGAUCGCCACGGUAAUACCUCUGCGGCCUCUGUCCCGUGCGCGCUGGAUGAAGCUGUACGCGACGGGC	1149500	1149632	46	1148759	1149712	741	873	-212	-80	1.84391	0.000107246
peak_117	b1092	fabD	No	No	No	CDS	+	GCUUGAAGCCUUUGGCGGUGGAUUCACCUGGGGCUCCGCGCUGGUUCGUUUCUAGGAUAAGGAUUAAAACAUGACGCAAUUUGCAUUUGUGUUCCCUGGACAGGGUUCUCAAACCGUUGGAAUGCUGGCUGAUAUGGCGGCGAGCUAUCCAAUUGUCGAAGAAACGUUUGCUGAAGCUUCUGCGGCGCUGGGCUACGACCUGUGGGCGCUGACCCAGC	1149657	1149875	96	1149728	1150657	-71	147	-1000	-782	1.44305	0.000621721
peak_117	b1091	fabH	No	No	No	CDS	+	GCUUGAAGCCUUUGGCGGUGGAUUCACCUGGGGCUCCGCGCUGGUUCGUUUCUAGGAUAAGGAUUAAAACAUGACGCAAUUUGCAUUUGUGUUCCCUGGACAGGGUUCUCAAACCGUUGGAAUGCUGGCUGAUAUGGCGGCGAGCUAUCCAAUUGUCGAAGAAACGUUUGCUGAAGCUUCUGCGGCGCUGGGCUACGACCUGUGGGCGCUGACCCAGC	1149657	1149875	96	1148759	1149712	898	1116	-55	163	1.44305	0.000621721
peak_118	b1095	fabF	No	No	No	CDS	+	AUCUUUUUGUCCCACUAGAAUCAUUUUUUCCCUCCCUGGAGGACAAACGUGUCUAAGCGUCGUGUAGUUGUGACCGGACUGGGCAUGUUGUCUCCUGUCGGCAAUACCGUAGAGUCUACCUGGAAAGCUCUGCUUGCCGGUCAGAGUGGCAUCAGCCUAAUCGACCAUUUCGAUACUAGCGCCUAUGCAACGAAAUUUGCUGGCUUAGUAAAGGAUUUUAACUGUGAGGACAUUAUCUCGCGCAAAGAACAGCGCAAGAUGGAUGCCUUCAUUCAAUAUGGAAUUGUCGCUGGCGUUCAGGCCAUGCAGGAUUCUGGCCUUGAAAUAACGGAAGAGAACGCAACCCGCAUUGGUGCCGCAAUUGGCUCCGGGAUUGGCGGCCUCGGACUGAUCGAAGAA…	1151890	1152315	296	1151939	1153180	-49	376	-1290	-865	2.28685	4.09e-23
peak_119	b1095	fabF	No	No	No	CDS	+	GUUCCGUCAACGAUUGUGAACAUGGUGGCAGGUCAUCUGACUAUCAUGUAUGGCCUGCGUGGCCCGAGCAUCUCUAUCGCGACUGCCUGUACUUCCGGC	1152340	1152439	78	1151939	1153180	401	500	-840	-741	1.71518	0.00100483
peak_120	b1100	ycfH	Yes	No	No	CDS	+	UUAGUCGACUCACACUGCCAUCUCGAUGGUCUGGAUUAUGAAUCUUUGCAUAAGGACGUGGAUGACGUUCUGGCGAA	1156782	1156859	53	1156777	1157574	5	82	-792	-715	1.24993	0.000130884
peak_121	b1118	lolE	Yes	No	Yes	CDS	+	UAAGAACGCUGGGGGCGAAAGAUGGUUUAAUUCGCGCCAUCUUUGUCUGGUAUGGAUUGCUGGCAGGGCUGUUCGGCAGCCUGUGUGGUGUGAUUAUCGGCGUAGUGGU	1178232	1178341	64	1177320	1178564	912	1021	-332	-223	1.05724	0.0484763
peak_122	b1161	ycgX	No	No	Yes	5UTR	-	GAUGGAUCAGGUCGUUGUUUUUCAAAAGAUGUUUGAGCAAGUGAGAAAAGAGC	1213055	1213108	38	1213106	1213135	-2	51	NA	NA	1.46464	0.00513754
peak_122	b1161	ycgX	No	No	No	CDS	-	GAUGGAUCAGGUCGUUGUUUUUCAAAAGAUGUUUGAGCAAGUGAGAAAAGAGC	1213055	1213108	38	1212703	1213107	-2	51	-405	-352	1.46464	0.00513754
peak_123	b1189	dadA	No	No	No	CDS	+	CCCCGGAUAUGCUGCACCGUGGGCGGCACCAGGUGUGCCUUUAAAAGCGAUUAAAUGGAUGUUCCAGCGCCAUGCGCCGCUGGCGGUUCGUCUCGACGGUACGCAGUUCCAGUUGAAAUGGAUGUGGCAAAUGUUACGUAACUGCGACACCAGCCACUACAUGGAAAACAAAGGGCGGAUGGUGCGUCUGGCGGAAUACAGCCGUGAUU	1237713	1237922	94	1237571	1238869	142	351	-1156	-947	0.765197	0.0146385
peak_124	NA	NA	No	No	No	unannotated	+	UUCCAACUGAGACGCAAAGGAAUUGCGGCUUUGUGCAAAUCGCGUAACACGCCCAGGACGGCUAACGGAUU	1244423	1244494	56	NA	NA	NA	NA	NA	NA	1.62068	0.000843106
peak_125	b1214	ychA	Yes	No	No	CDS	+	UUCCCUCGCAAGAUGUUUACGACGAACUGGAGCGUCUCGUUAGUCUGGCGAAGGAAGAAAUCA	1267404	1267467	28	1267320	1268129	84	147	-725	-662	1.18013	0.0917703
peak_126	b1214	ychA	Yes	No	No	CDS	+	AAGGGAAAUAUCAGCCCGUCGGCGGAACUGUUUUAUGAAGACCUUGAUGAAGCUGAUAACAUUGAGGUAAUCCGCAAAUUGCUGGAUACACUCAAAGCCUCGUUGAUGGAAGAAAAUCAGAUGGAGCUGGC	1267787	1267918	119	1267320	1268129	467	598	-342	-211	1.26849	0.0156615
peak_127	b1219	ychN	No	No	No	CDS	-	ACCUGUACCGACGGGCGCGGGAUUAGUACACUUCCUCUGAUUGAUGGGGUGGAAAUCGGUACUCUUGUGGAACUGGCGCAAUGGACGCUGUCAGCCGAUAAAGUGCUC	1273254	1273362	25	1273246	1273599	237	345	-116	-8	1.46686	0.000405126
peak_128	b1222	narX	No	No	No	CDS	-	GCUAUUGGACUGGCAGGGAUGGCGGUUUCUGGCUGGCUGGUGCAAGGCGUUCAGG	1277494	1277549	43	1275822	1277618	69	124	-1727	-1672	1.44891	0.0068944
peak_129	b1224	narG	Yes	No	No	CDS	+	UCCGGCGACUUACGAACGCUUUACCUCUAUCGGCCCGCUGAUGGAGAAAAUCGGUAAUGGCGGUAAAGGGAUUGCCUGGAACACCCAGAGCGAGAUGGAUCUGCUGCGUAAGCUCAAC	1282541	1282659	90	1279864	1283607	2677	2795	-1066	-948	2.52663	2.36e-11
peak_130	b1233	ychJ	No	No	No	CDS	-	UACGUGCCGAAUUGAUGGCCGGAUUUGCGCAUACUGAAUGGUUGGGAUUGACCGUAUUUGAACAUUGUUGGCAGGACGCCGACAAUAUCGGAUUUGUCAGUUUUGUUGCUCGAU	1288834	1288948	42	1288674	1289132	184	298	-274	-160	2.02258	1.1e-06
peak_131	b1243	oppA	Yes	No	No	5UTR	+	AUUUGAUUGAAUUGAAAGAUGUUUGUUAAGGCAUGGAUGCAAGCUAUAGAUUCUGAUACGGUCAAUAAAAGAGAAUUGCUUAACAAUU	1300778	1300866	46	1300914	1301181	-403	-315	NA	NA	1.35782	0.00467241
peak_132	b1243	oppA	Yes	No	No	CDS	+	CCAAGAGAAGUUUAGUAGCAGCUGGCGUUCUGGCUGCGCUAAUGGCAGGGAAUGUCGCGCUGGCAGCUGAU	1301194	1301265	19	1301182	1302813	12	83	-1619	-1548	1.45902	0.0234444
peak_133	b1249	clsA	No	No	No	CDS	-	CAAACAAGAUGCGGGCGUAGGGCAAUGGAUUGAUCUGAUGGCGCGUAUGGAAGGCCCUAUCGCCACCGCGAUGGGGAUUAUUUAUUCCUGCGACUGGGAGAUUGAAACCGGAAAACG	1307785	1307902	91	1307185	1308645	743	860	-717	-600	0.987438	0.0203329
peak_134	b1256	ompW	No	No	No	CDS	+	AAUUCCGUCCUUACGUUGGGGCAGGUAUUAACUACACCACCUUCUUUGAUAAUGGAUUUAACGAUCAUGGCAAAGAGGCAGGGCUUUCCGAUCUCAGUCUGAAAGAUUCCUGGGGAGCUGCCGGGCAGGUGGGGGUUGAUUAUCUGAUUAACCGUGACUGGUUGGU	1314365	1314531	66	1314020	1314658	345	511	-293	-127	1.25416	0.00218704
peak_135	b1268	yciQ	Yes	Yes	No	5UTR	+	UUACCGAAUCGGACCCGGAAGAAAUUAAAGAUCGUCUGGAAAAACAGGUAGAUUUGAUUAUUCACGGCGGCUAUCUCGGGCAGAAACCGACAACGGUUAUUGAUCUUACCGAUGAUACGCCGGUCGUGGUGCGUGAAGGCGUAGGUGAUGUGAAGCCUUUCUUAUAACAAAUUGCGUUCCACGGAUGGAAGACUAUGGCAGGGAAGUUUCGCUGCAUUUUGCUGUUGAUAGCAGGGCUGUUUGUAUCAUCUCUA	1324551	1324805	192	1324610	1324745	-194	60	NA	NA	1.52109	1.32e-09
peak_135	b1267	yciO	Yes	No	No	CDS	+	UUACCGAAUCGGACCCGGAAGAAAUUAAAGAUCGUCUGGAAAAACAGGUAGAUUUGAUUAUUCACGGCGGCUAUCUCGGGCAGAAACCGACAACGGUUAUUGAUCUUACCGAUGAUACGCCGGUCGUGGUGCGUGAAGGCGUAGGUGAUGUGAAGCCUUUCUUAUAACAAAUUGCGUUCCACGGAUGGAAGACUAUGGCAGGGAAGUUUCGCUGCAUUUUGCUGUUGAUAGCAGGGCUGUUUGUAUCAUCUCUA	1324551	1324805	192	1324098	1324718	453	707	-167	87	1.52109	1.32e-09
peak_136	b1323	tyrR	No	No	No	CDS	+	UCAGGCAAGCCCCAGAGCGGGCAAACCUUACCUGGCGCUGAACUGUGCGUCUAUACCGGAAGAUGCGGUCGAGAGUGAACUGUUUGGUCAUGCUCCGGAAGGGAAGAAAGGAUUCUUUGAGCAGGCGAACGGUGGUUCGGUGCUGUUGGAUGAAAUAGGGGAAAUGUCACCACGGAUGCAGGCGA	1387462	1387647	109	1386720	1388261	742	927	-799	-614	1.23244	1.36e-05
peak_137	b1325	ycjG	No	No	No	CDS	+	CAGACCACCGCGACAACAAGGAGUAAAGAUGAGAACCGUUAAGGUAUUCGAGGAAGCCUG	1388901	1388961	28	1388930	1389895	-29	31	-994	-934	1.3799	0.0200776
peak_138	b1325	ycjG	No	No	No	CDS	+	UUGUGAUUGCCCGGGGAAGUCGCAGUGAAGCGCGCGUGGUGGUGGUUGAACUGGAAGAAGAGGGUAUUAAAGGC	1388978	1389052	54	1388930	1389895	48	122	-917	-843	1.24419	0.0407231
peak_139	b1329	mppA	No	No	No	5UTR	+	AAUAAUUACGCAUCAAUUUUAAUGUCGGUUAGAGGGAAACUUAUGAAGCACUCUGUUUCAGUCACGUGUUGUGCGCUGUUGGUCAGCAGCAUUUCUCUUUCGUAUGCUGCAGAAGUUCCGAGCGGCACAGUACUGGCAGAGAAGCAGGAGCUGGUGCGCCACAUUAAAGAUGAGCCUGCGUCGCUGGAUCCCGCUAAAGCCGUGGGCCUGCCAGAGAUUCAGGUCAUUCGCGAUCUGUUUGAAGGUCUGGUGAAUCAGAACGAAAAAGGGGAGAUUGUCCC	1393184	1393465	48	1393117	1393226	-42	239	NA	NA	1.5923	2.07e-07
peak_140	b1333	uspE	Yes	No	No	CDS	-	UUCAGGAAGUGAUCAGCGGCGGACACGAUUUGGUGCUAAAAAUGGCGCACCAACAUGACCGUCUGGAAGCGGUGAUUUUUACGCCAACGGACUGGCAUCUGUUACGCAAAUGCCCAAGCCCGGUGUGGAUGGUGAAAGACC	1398180	1398321	53	1397672	1398622	301	442	-649	-508	1.97332	2.47e-12
peak_141	b1333	uspE	Yes	No	No	5UTR	-	UGACAGUUGUUGUAAGGAGACCCUGUAUGGCUAUGUAUCAGAACAUGCUCGUUGUUAUCGAUCCUAACCAGGACGACCAACCAGCAUUGCGGCGAGCUGUUUAUUUACAUCAACGGAUUGGUGGCAAAAUUAAAGCCUUUUUGCCGAUCUAUGACUU	1398491	1398648	43	1398621	1398658	-27	130	NA	NA	1.11408	0.00771821
peak_141	b1333	uspE	Yes	No	Yes	CDS	-	UGACAGUUGUUGUAAGGAGACCCUGUAUGGCUAUGUAUCAGAACAUGCUCGUUGUUAUCGAUCCUAACCAGGACGACCAACCAGCAUUGCGGCGAGCUGUUUAUUUACAUCAACGGAUUGGUGGCAAAAUUAAAGCCUUUUUGCCGAUCUAUGACUU	1398491	1398648	43	1397672	1398622	-27	130	-976	-819	1.11408	0.00771821
peak_142	b4699	fnrS	No	No	Yes	ncRNA	+	CGUCAAGCGAUGGGCGUUGCGCUCCAUAUUGUCUUACUUCCUUUUUUGAAUUACUGCAUAGCACAAUUGAUUCGUACGACGCCGACUUUGAUGAGUCGGCUUUUUUUU	1409142	1409250	86	1409246	1409249	NA	NA	NA	NA	1.09414	0.0700513
peak_143	b1412	azoR	No	No	No	CDS	-	GCAAAUCCGAUUCCGGUACUGGAUGGCGAACUGGUUGGCGCUCUGCGUCCGAGCGAUGCGCCGCUGACUCCGCG	1482654	1482728	46	1482255	1482860	132	206	-473	-399	1.40384	0.025483
peak_144	b1413	hrpA	No	No	No	CDS	+	ACGACUCAGUUACCGAAAAUCUGUAUGGAGCUGGGGCGCGGGAUUAAAGGACUGAUCGGCCAUACCCAGCCGCGUCGUCUGGCGGCAAGAACAGUGG	1483378	1483475	52	1483061	1486963	317	414	-3585	-3488	1.35881	0.00142504
peak_145	b1421	trg	No	No	No	CDS	+	GCACAACGGAUUGAAAAAAUCGCCAGUGGCGAUCUGACGAUGAAUGAUGAACCGGCGGGUCGUAAUGAAAUCGGUCGCUUAAGUCGUCAUUUACAGCAAAUGCAGCAUUCACUGGGGAUGACAGUAGGGACUGUUCGACAGGGCGCGGAAGAGAUUUAUCGUGGCACCAGCGAAAUUUCAGCUGGCAAUGCGGACCUGUCAUCUCGCACCGAAGAACAAGCGGCGGCUAUCGAACAAACU	1493168	1493408	127	1492470	1494110	698	938	-942	-702	1.12101	0.000556977
peak_146	b1498	ydeN	Yes	No	No	CDS	-	GUUGCUUUCUCAGACUUUACGCCGACAGAAUACAGUACCAAAGGAAAGCCAAAUAUUAUCGUACUGACCAUGGAUGAUCUUGGUUAUGGACAACUUCCUUUUGAUAAGGGAUCUUUUGAC	1582281	1582401	38	1580842	1582524	123	243	-1559	-1439	1.55116	0.00280603
peak_147	b1512	lsrR	No	No	No	CDS	-	AUUCGGCAAUUUCAGAACAGGGAAUGUGUGAAGAAGAACAGGUCGCGCGGAUCGCGUGGUUUUACUAUCACGACGGGCUGACCCAGAGCGAGAUCAGC	1601130	1601228	70	1600288	1601241	13	111	-940	-842	1.31715	0.00771821
peak_148	b1547	stfQ	No	No	No	CDS	-	CGCGCUGACAGACAAUACGCAGGGGGCAGCAGGUCUUGAGUUAUACGAGGUGUAUAACAACGGAUAUCCAACAGCGUAUGGAAAUAUCAUUCACCUGAAAGGGAUGACAGCCGUUGGCGAAGGUGAGUUACUCAUCGGCUGGAGUGGUACAAGCGGUGCUCAUGCUCC	1635668	1635836	25	1634885	1635847	11	179	-951	-783	1.28123	0.0130388
peak_149	b1563	relE	No	No	No	CDS	-	UGAACUCUGAUGGCGUAUUUUCUGGAUUUUGACGAGCGGGCACUAAAGGAAUGGCGAAAGCUGGGCUCGACGGUACGUGAACAGUUGAAAAAGAAGCUGGUUGAAGUACUUGAGUCACCCCGGAUUGAAGCAAACA	1645506	1645642	68	1645346	1645633	-9	127	-296	-160	1.38872	0.000139145
peak_149	b1564	relB	No	No	No	CDS	-	UGAACUCUGAUGGCGUAUUUUCUGGAUUUUGACGAGCGGGCACUAAAGGAAUGGCGAAAGCUGGGCUCGACGGUACGUGAACAGUUGAAAAAGAAGCUGGUUGAAGUACUUGAGUCACCCCGGAUUGAAGCAAACA	1645506	1645642	68	1645633	1645872	230	366	-9	127	1.38872	0.000139145
peak_150	b1583	ynfB	No	No	No	5UTR	+	GGGAAUGAAUUAUGAAAAUCACUCUCAGCAAACGAAUCGGCCUGCUCGCUAUUCUGCUGCCUUGCGCACUGGCAUUGAGCACAACUGUUCAUGCCGAAACUAACAAACUGGUGAUUGAGUCUGGCGACAGUGCACAAAGCCGCCAGCACGCCGCUAUGGAAAAAGAGCAAUGGAAUGACACG	1655796	1655978	169	1655708	1655807	-11	171	NA	NA	1.38758	0.00468032
peak_151	b1611	fumC	No	No	No	5UTR	-	ACCUUGGCAGUAUCGGUGGUCCGGCCGCUGUAUUGGCGCAGGGAAGUAUUAAGAGCCUGGAAUGUGUUGAAUAUCCGGAACUGGGAAUGGAAGCCAUCUGGAAAAUUGAAGUGGAAGAUUUCCCGGCGUUUAUCCUUGUGGAUGAUAAAGGAAAUGACUUCUUCCAGCAGAUACAACUCACA	1686754	1686936	97	1685185	1686588	-166	-348	NA	NA	2.13014	2.74e-13
peak_151	b1612	fumA	No	No	No	CDS	-	ACCUUGGCAGUAUCGGUGGUCCGGCCGCUGUAUUGGCGCAGGGAAGUAUUAAGAGCCUGGAAUGUGUUGAAUAUCCGGAACUGGGAAUGGAAGCCAUCUGGAAAAUUGAAGUGGAAGAUUUCCCGGCGUUUAUCCUUGUGGAUGAUAAAGGAAAUGACUUCUUCCAGCAGAUACAACUCACA	1686754	1686936	97	1686731	1688377	1441	1623	-205	-23	2.13014	2.74e-13
peak_152	b1614	ydgA	Yes	No	No	CDS	+	ACUGGCACUGCUGGAAGGCAUGGAGAUCAGCGGUAAAUCGGAUCUGGUCAAUGACGGUAAAACGAUCAAUAGCCAACUGGAUUACUCGCUAAACAGCCUGAAGGUACAGAAUCAGGAUCUGGGCAGCGGC	1690600	1690730	33	1689852	1691360	748	878	-760	-630	1.55009	0.000740163
peak_153	b1618	uidR	Yes	No	No	5UTR	-	AUAAUGGUUUAAUGAUGGAUAACAUGCAGACUGAAGCACAACCGACACGGACCCGGAUCCUCAAUGCUGCCAGAGAGAUUUUUUCAGAAAAUGGAUUUC	1696964	1697063	51	1697051	1697073	-12	87	NA	NA	1.97471	3.56e-05
peak_153	b1618	uidR	Yes	No	No	CDS	-	AUAAUGGUUUAAUGAUGGAUAACAUGCAGACUGAAGCACAACCGACACGGACCCGGAUCCUCAAUGCUGCCAGAGAGAUUUUUUCAGAAAAUGGAUUUC	1696964	1697063	51	1696462	1697052	-12	87	-601	-502	1.97471	3.56e-05
peak_154	b1634	dtpA	No	No	No	CDS	+	UCGAUUGAGUUAUGGGAACGUUUUGGUUAUUACGGCCUACAAGGAAUUAUGGCUGUUUACCUGGUUAAACAACUGGGUAUGUCUGAAGCGGAUUCAAUCACCCUU	1712849	1712954	77	1712769	1714271	80	185	-1422	-1317	2.02544	2.01e-08
peak_155	b1661	cfa	No	No	No	5UTR	+	UGUUAAAGCUACGAUAAAUAUUAUGUUUUUACGGGGACAGGAUCGUUCCCGACUCACUAUGGAUAGUCAUUUCGGCAAGGGUUCCUCCUUUCCCUCUGUUCUACGUCGGAUUAUAGACUCGCGGUUU	1741204	1741331	67	1741200	1741412	-208	-81	NA	NA	2.01493	1.5e-13
peak_156	b1713	pheT	Yes	No	No	CDS	-	AUCCGGCACUGCAGCACAAAGCGAUGGAACGUGCGACCCGUCUGCUGAUCGACAUCUGCGGUGGUGAGGCUGGCCCGGUAAUUGAUAUCACCAACGAAGCAACGCUGCCGAAGCGUGCAACCAUCACUCUACGUCGUAGCAAACUGGAUCGCCUGAUCGGCCAUCAUAUUGCGGAUGAGCAGGUAACUGACAUUCUGCGUCGUCUCGGCUGCGAAGUGACCGAAGGCAAAGACGAAUGGCAGGCAGUUGCGCCGAGCUGGCGUUUCGAUAUGGAGAUUGAAGAAGAUCUGGUUGAAGAAGUCGCGCGUGUUUACGGCUACAACAACAUCCCGGAUGAGCCGGUACAGGCAAGC	1796498	1796851	65	1795557	1797944	1093	1446	-1294	-941	2.77562	5.41e-22
peak_157	b1713	pheT	Yes	No	No	CDS	-	CGUGGCGAACCGUCUGAAGGGAUGCUGUGCUCCUUCUCUGAACUGGGCAUUUCUGACGAUCACAGCGGCAUUAUCGAACUGC	1797532	1797614	64	1795557	1797944	330	412	-2057	-1975	1.53138	0.00654102
peak_158	b1718	infC	Yes	No	No	5UTR	-	AACAAUUGGAGGAAUAAGGUAUUAAAGGCGGAAAACGAGUUCAAACGGCGCGCCCUAACCGUAUCAAUGGCGAAAUUCGCGCCCAGGAAGUUCGCUUAACAGGUCUGGAAGGCGAGCAGCUUGGUAUUGUGAGUCUGAGAGAAGCUCUGGAGAAAGCAGAAGAAGCCGGAGUAGACUUAGUCGAGAUCAGCCCUAACGCCGAGCCGCCGGUUUGUCGUAUAAUGGAUUACGGCAAAUUCCUCUAUGAAAAGAGCAAGUCUUCUAAGGAACAGAAGAAAAAGCAAAAAGUUAUCCAGGUUAAGGAAAUUAAAUUCCGUCCUGGUACAGAUGAAGGCGACUAUCAGGUAAAACUCC	1800304	1800658	88	1800637	1800818	-21	333	NA	NA	1.01767	1.85e-05
peak_158	b1718	infC	Yes	No	No	CDS	-	AACAAUUGGAGGAAUAAGGUAUUAAAGGCGGAAAACGAGUUCAAACGGCGCGCCCUAACCGUAUCAAUGGCGAAAUUCGCGCCCAGGAAGUUCGCUUAACAGGUCUGGAAGGCGAGCAGCUUGGUAUUGUGAGUCUGAGAGAAGCUCUGGAGAAAGCAGAAGAAGCCGGAGUAGACUUAGUCGAGAUCAGCCCUAACGCCGAGCCGCCGGUUUGUCGUAUAAUGGAUUACGGCAAAUUCCUCUAUGAAAAGAGCAAGUCUUCUAAGGAACAGAAGAAAAAGCAAAAAGUUAUCCAGGUUAAGGAAAUUAAAUUCCGUCCUGGUACAGAUGAAGGCGACUAUCAGGUAAAACUCC	1800304	1800658	88	1800096	1800638	-20	334	-562	-208	1.01767	1.85e-05
peak_159	b1718	infC	Yes	No	No	5UTR	-	AAAGAGGUGGAAUCAGGCAAAGUUGCCGUUCGCACCCGCCGUGGUAAAGACCUGGGAAGCAUGGACGUAAAUGAAGUGAUCGAGAAGCUGCAACAAGAGAUUCGCAGCCGCAG	1800663	1800776	49	1800637	1800818	-139	-26	NA	NA	0.845384	0.0805543
peak_160	b1719	thrS	Yes	No	No	CDS	-	CCAGGAAGAUGUCGAAGCACUCGAGAAGCGGAUGCAUGAGCUUGCUGAGAAAAACUACGACGUCAUUAAGAAGAAAGUCAGC	1802150	1802232	52	1800642	1802570	338	420	-1590	-1508	1.81613	3.76e-05
peak_161	b1719	thrS	Yes	No	No	CDS	-	CAUUACGAUCACGCUGUAAGCCCCAUGGAUGUUGCGCUGGACAUUGGUCCAGGUCUGGCGAAAGCCUGUAUCGCAGGGCGCGUUAAUGGCGAACUGGUUGAUGCUUGCGAUCUGAU	1802418	1802534	85	1800642	1802570	36	152	-1892	-1776	1.9097	6.45e-06
peak_162	b1725	yniA	Yes	No	No	CDS	+	ACACCUGGCAACGUCGCUGGUCAACGUUUUUUGCUGAACAACGGAUUGGCUGGCAGUUGGAACUGGCUGCAGAAAAAGGGAUCGCUUUCGGC	1808204	1808296	48	1807796	1808656	408	500	-452	-360	1.31205	0.0447364
peak_163	b1726	yniB	No	No	No	5UTR	-	AGUGAAACGACGCGUCUUAAUCAAGGAGAACUCAUGACGUAUCAACAAGCUGGACGCAUUGCUGUUUUGAAAAGGAUUUUGGGUUGGGUGAUUUUUAUACCUGCAUUG	1809158	1809266	27	1809232	1809261	-34	74	NA	NA	1.63311	3.91e-08
peak_163	b1726	yniB	No	No	No	CDS	-	AGUGAAACGACGCGUCUUAAUCAAGGAGAACUCAUGACGUAUCAACAAGCUGGACGCAUUGCUGUUUUGAAAAGGAUUUUGGGUUGGGUGAUUUUUAUACCUGCAUUG	1809158	1809266	27	1808697	1809233	-34	74	-569	-461	1.63311	3.91e-08
peak_164	b1732	katE	No	No	No	CDS	+	UUCUCUGCAACCUGAAACUCUGCACAACGUGAUGUGGGCGAUGUCGGAUCGCGGCAUCCC	1814594	1814654	39	1813867	1816128	727	787	-1534	-1474	1.36321	0.00177475
peak_165	b1732	katE	No	No	No	CDS	+	ACAAUCAAGAUCGCUGACCAGGGUGAAGAAGGGAUUGUGGAAGCUGACAGCGCUGACGGUAGUUUUAUGGAUGAACUGCUAACGCUGAUG	1815984	1816074	71	1813867	1816128	2117	2207	-144	-54	1.16194	0.0398165
peak_166	b1738	chbB	No	No	No	5UTR	-	CACAAAAAAAGUCAUGUUGGUUUCGCAAGUUACCCAGAGCAUGGAAGCAGGUUAAGGCUUGCGGAGUGUCUGGCUGACAGAUAAUCGUCGAUGAGGGCAGUUUUAUGGAAAAGAAACACAUUUAUCUGUUUUGUUCUGCGGGCAUGUCUACCUC	1821569	1821723	80	1821618	1821725	-105	49	NA	NA	1.63034	5.61e-06
peak_166	b1738	chbB	No	No	No	CDS	-	CACAAAAAAAGUCAUGUUGGUUUCGCAAGUUACCCAGAGCAUGGAAGCAGGUUAAGGCUUGCGGAGUGUCUGGCUGACAGAUAAUCGUCGAUGAGGGCAGUUUUAUGGAAAAGAAACACAUUUAUCUGUUUUGUUCUGCGGGCAUGUCUACCUC	1821569	1821723	80	1821299	1821619	-105	49	-424	-270	1.63034	5.61e-06
peak_167	b1756	ynjD	Yes	No	No	CDS	+	UAACUUUACGGUGGAUAAAGGUGACAUUGUCACGUUAAUGGGGCCGUCUGGCUGUGGAAAAUCCACUCUGUUUUCAUGGAUGAUUGGUGCACUGGCCGAACAGUUUUCUUGUACAGGUGAGCUAUG	1838805	1838931	82	1838747	1839400	58	184	-595	-469	1.42783	0.00407873
peak_168	b1764	selD	No	No	No	5UTR	-	UAUUUCUGAUAAUUGUCGCGAAACUGUCUGGAUUGUGAGCAAAGGCGCAGGAAUUCAGACACUCUCACUUAUCACUUCACGGAAUGAGGGUUACCAUACCCGGAUUGCAUUGACAGGAGAUGUCCAUGAGCGAGAACUCGAUUCGUUUGACCCAAUACAGCCACGGAGCUGGUUGCGGCUGUAAAAUUUCC	1847942	1848133	69	1848007	1848029	-126	65	NA	NA	0.960074	0.0638147
peak_168	b1764	selD	No	No	No	CDS	-	UAUUUCUGAUAAUUGUCGCGAAACUGUCUGGAUUGUGAGCAAAGGCGCAGGAAUUCAGACACUCUCACUUAUCACUUCACGGAAUGAGGGUUACCAUACCCGGAUUGCAUUGACAGGAGAUGUCCAUGAGCGAGAACUCGAUUCGUUUGACCCAAUACAGCCACGGAGCUGGUUGCGGCUGUAAAAUUUCC	1847942	1848133	69	1846965	1848008	-126	65	-1168	-977	0.960074	0.0638147
peak_169	b1786	yeaJ	No	No	No	CDS	+	CGUAUUGUCGAGCAUUUACCAGGAUCAGCGUACUAAACAGAACGUGAUGAGUUUGCUGACGCCGGUAUAUGUCGCAGGGCAGCUAAAAGGGAUUGUGCUGCUGGAUAUUAACAAAAACAAUCUGCGGAAUAUCUUUUAUACUCAUGACCGCCCUC	1872651	1872806	94	1872041	1873531	610	765	-880	-725	1.16275	0.02724
peak_170	b1786	yeaJ	No	No	No	CDS	+	CGCGAGAAAAUAUUAGUGAUGCGAUGACUGGACUGUAUAAUCGCAAAAUUUUAACCCCUGAAC	1873061	1873124	28	1872041	1873531	1020	1083	-470	-407	1.56551	0.00267399
peak_171	b1793	yoaF	No	No	No	5UTR	-	UCUCCAGAAGCUGUCGGACCAGACUUUCCAGUGACUGUUCUUUGGCAAGGGAUUGCGAGACGCGGGCGAUAAUCUGAUCUGACACGGAACAACUCCAGGAUACGGCGGGUAAAUGCUGA	1877680	1877799	61	1877532	1877799	-148	-267	NA	NA	1.90999	1.58e-08
peak_172	b1814	sdaA	No	No	No	CDS	+	AUGGGUCUUGCAGGUAACGAACCUGCCACCGUGGAUAUCGACAGUAUUCCCGGUUUUAUUCGCGACGUAGAAGAGCGCGAACGUCUGCUGCUGGCACAGGGACGGCAUGAAGUGGAUUUCCCGCGCGACAACGGGAUGCGUUUUCAUAACGGCAACCUGCCGCUGCAUGAA	1897132	1897303	62	1896932	1898296	200	371	-1164	-993	1.76651	1.47e-06
peak_173	b1843	yobB	No	No	No	5UTR	+	UAAUUUGCAGUCAUUUUGAAAAGGAAGUCAUUAUGUCGUUCUGGAAAGUUGCAGCAGCGCAAUAUGAGC	1925407	1925476	40	1925388	1925439	-32	37	NA	NA	1.667	0.000268778
peak_174	b1854	pykA	No	No	No	CDS	+	AAGGUUGAACGUGCGGAAGCCGUUUGCAGCCAGGAUGCAAUGGAUGACAUCAUCCUCGCCUCUGACGUGGUAAUGGUUGCACGUGGCGACCUCGGUGUGGAAAUUGGCGACCCGGAACUGGUCGGCAUUCAGAAAGCGUUGAUCCGUCGUGCGCGUCAGCUAAACCGAGCGGUAAUC	1938314	1938491	95	1937649	1939091	665	842	-777	-600	1.05104	0.0417577
peak_175	b1854	pykA	No	No	No	CDS	+	AUGAUGGAGUCAAUGAUUACUAACCCGAUGCCGACGCGUGCAGAAGUCAUGGACGUAGCAAACGCCGUUCUGGAUGGUACUGACGCUGUGAUGCUGUCUGCAGAAACUGC	1938503	1938613	50	1937649	1939091	854	964	-588	-478	1.42569	7.22e-05
peak_176	b1874	cutC	No	No	No	CDS	-	GUAAUCAAGGAUUGUCCAUGUCAUCAGAUGAACACGCGGACGAGUAUUCGCGUUAUAUCGUAGACGGGGCGGCGGUUGCUGAAAUGAAAGGAAUCAUUGAACGCCAUCAGGCCA	1958524	1958638	48	1958520	1959266	628	742	-118	-4	2.45426	3.94e-12
peak_176	micL	NA	No	No	No	ncRNA	-	GUAAUCAAGGAUUGUCCAUGUCAUCAGAUGAACACGCGGACGAGUAUUCGCGUUAUAUCGUAGACGGGGCGGCGGUUGCUGAAAUGAAAGGAAUCAUUGAACGCCAUCAGGCCA	1958524	1958638	48	1958440	1958746	NA	NA	NA	NA	2.45426	3.94e-12
peak_177	b1889	motB	No	No	No	CDS	-	CAUCCGAUUAUUGUCGUCAAACGACGCAAAGCCAAAAGCCACGGGGCAGCACAUGGAUCGUGGAAGAUUGCUUAUGCCGACUUUAUGACUGCGAUGAUGGCCUUUUUUCUGGUGAUGUGGCUGAUCUCCAUCUCCAGCCCAAA	1976097	1976240	57	1975329	1976255	15	158	-911	-768	1.36534	0.00103053
peak_178	b1922	fliA	No	No	No	CDS	-	AUGCUGGAUGAACUUCGCAGCCGUGACUGGGUGCCGCGCAGCGUGCGACGCAACGCGCGUGAAGUGGCACAGGCAAUAGGGCAACUGGAGCAGGAACUUGGCCGCAACGCCACGGAAACUGAGGUAGCGGAACGUUUAGGGAUCGAUAUUGCCGAUUAUCGCCAAAUGUUGCUCGA	2001379	2001555	50	2001070	2001789	234	410	-485	-309	1.09766	0.0130077
peak_179	b1922	fliA	No	No	No	5UTR	-	UAUAACGCAGGGCUGUUUAUCGUGAAUUCACUCUAUACCGCUGAAGGUGUAAUGGAUAAACACUCGCUGUGGCAGCGUUAUGUCCCGCUGGUGCGUCACGAAGCAUUGCGCCUGCAGGUUCGACUGCCCGCGAGCGUGGAACUUGACGAUCUGCUACAGGCGGGCGGCAUUGGGUUACUUAAUGCC	2001624	2001810	44	2001788	2001806	-22	164	NA	NA	1.69453	0.000119141
peak_179	b1922	fliA	No	No	No	CDS	-	UAUAACGCAGGGCUGUUUAUCGUGAAUUCACUCUAUACCGCUGAAGGUGUAAUGGAUAAACACUCGCUGUGGCAGCGUUAUGUCCCGCUGGUGCGUCACGAAGCAUUGCGCCUGCAGGUUCGACUGCCCGCGAGCGUGGAACUUGACGAUCUGCUACAGGCGGGCGGCAUUGGGUUACUUAAUGCC	2001624	2001810	44	2001070	2001789	-22	164	-740	-554	1.69453	0.000119141
peak_180	NA	NA	No	No	No	unannotated	-	CGAUGCAGAAGGGGAUUUUUGUUCACGGACGAAUAAAGACGGUUUCGGCAUUGCCAGAUGUACGCGCGCC	2013674	2013744	39	NA	NA	NA	NA	NA	NA	1.82172	0.000372678
peak_181	b1939	fliG	No	No	No	CDS	+	AUCGACGAGAUGUUCCUGUUCGAGAAUCUGGUGGAUGUCGACGAUCGCAGCAUUCAGCGUCUGUUGCAGGAAGUGGAUUCCGAAUCGCUGUUGAUCGCGCUGAAAGGAGCCGAGCA	2015566	2015682	77	2014880	2015875	686	802	-309	-193	1.13123	0.0302545
peak_182	b1946	fliN	No	No	Yes	CDS	+	UUGGCGGUGGUGAUGUCAGCGGAACGUUGCAGGAUAUCGACCUGAUUAUGGAUAUUCCGGUCAAGCUGACCGUCGAGCUGGGCCGUACGCGGAUGACCAUCAAAGAGCUGUUGCGUCUGACGCAAGGGUCCGUCGUGGCGCUGGACGGUCUGGCGGGCGAACCACUGGAUAUUCUGAUCAACGG	2021211	2021395	150	2021088	2021501	123	307	-290	-106	1.09553	0.02645
peak_183	b1968	yedV	No	No	No	5UTR	-	AAGGGUUCGGGCACAAUUAAGGCAACAUCACGCUUUGAAUUCAACAUUAGAAAUCAGCGGCUUAAGAAUGGACUCUGUUAGUCAUAGUGUGAGCAGGGACAAUAUCAGUAUUACACUGACGCGCAAGGAGUUUCAGUUACUUUGGCUACUGGC	2038344	2038497	70	2038151	2038372	-346	-193	NA	NA	1.60395	8.64e-05
peak_183	b1969	yedW	No	No	No	CDS	-	AAGGGUUCGGGCACAAUUAAGGCAACAUCACGCUUUGAAUUCAACAUUAGAAAUCAGCGGCUUAAGAAUGGACUCUGUUAGUCAUAGUGUGAGCAGGGACAAUAUCAGUAUUACACUGACGCGCAAGGAGUUUCAGUUACUUUGGCUACUGGC	2038344	2038497	70	2038152	2038823	326	479	-345	-192	1.60395	8.64e-05
peak_184	NA	NA	No	No	No	unannotated	-	AAGGCACAUGAUAAUGCUCGUUCACUUUAUUAAUAUGAAAUUCAACGGGGAUCUCAGGGAAGAAACUUUCAAGAUUUUGUUUCUUGAAAUAGUCCC	2039229	2039325	30	NA	NA	NA	NA	NA	NA	1.97503	0.000202052
peak_185	b2007	yeeX	No	No	No	5UTR	-	AUGGUUAUGUGUGGCUGAACAUGGAAACG	2079586	2079615	8	2079032	2079361	-225	-254	NA	NA	1.48744	0.0296561
peak_185	b2008	yeeA	No	No	No	CDS	-	AUGGUUAUGUGUGGCUGAACAUGGAAACG	2079586	2079615	8	2079533	2080591	976	1005	-82	-53	1.48744	0.0296561
peak_186	b2014	plaP	No	No	No	CDS	-	CCUAUAUGCAGCCGAUGACGCUGUUUGAUACUUUUGGUAUCGUUUCAGGCCUCACGGAUGGUCAUGUGCCGACAGCCUAUGCGUUCGCAUUGAUUGCGAUCCUGUUUACGGCUCUGAGCUACGGGAAGCUGGUUCGCCGCUAUCCUUCUGCUGGCUCUGCAUACA	2086812	2086977	47	2085704	2087062	85	250	-1273	-1108	1.90649	0.00013802
peak_187	b4539	yoeB	No	Yes	No	CDS	-	CGCUCCCCCGCUAACGCCCGGAGAUUGAUGGACUCAAUCGAUAGCCUGAAAUCAGGCAAAGGAACGGAAAAGGACAUCAUUGAGUGAAACUAAUCUGGUCUGAGGAAUCAUGGGACGAUUAUCUGUACUGGCAGGAAACAGAUAAGCGAAUUGUUAAAAAGAUCAAUGAACU	2089376	2089548	63	2089211	2089465	-83	89	-337	-165	1.31881	2.27e-06
peak_187	b2017	yefM	No	No	No	CDS	-	CGCUCCCCCGCUAACGCCCGGAGAUUGAUGGACUCAAUCGAUAGCCUGAAAUCAGGCAAAGGAACGGAAAAGGACAUCAUUGAGUGAAACUAAUCUGGUCUGAGGAAUCAUGGGACGAUUAUCUGUACUGGCAGGAAACAGAUAAGCGAAUUGUUAAAAAGAUCAAUGAACU	2089376	2089548	63	2089462	2089713	165	337	-86	86	1.31881	2.27e-06
peak_188	b2022	hisB	No	No	No	CDS	+	CUGCCCGCCGAUGAGUGCGACUGCCGUAAGCCGAAAGUAAAACUGGUGGAACGUUAUCUGGCUGAGCAAGCGAUGGAUCGCGCUAACAGUUAUGUGAUUGGCGAUCGCGCGACCGACAUUCAACUGGCGGAAAACAUGGGCAUUACUGGUUUACGCUACGACCGCGAAACCCUGAACUGGCCAAUGAUUGGCGAGCAACUCACCAGACGUGACCGUUAC	2093752	2093971	57	2093468	2094535	284	503	-783	-564	1.8662	3.56e-05
peak_189	b2027	wzzB	Yes	No	No	5UTR	-	AUGAUGAGAGUAGAAAAUAAUAAUGUUUCUGGGCAAAACCAUGACCCGGAACAGAUUGAUUUGAUUGAUUUACUAGUGCAGUUGUGGCGUGGCAAGAUGACAAUCAUCAUUUCCGUCAUUGUGGCUAUUGCCCUGGCUAUUGGAUAUUUGGCAGUAGCGAAGGAGAAAUGGACGUCAACAGCAAUUAUCACUCAGCCCGACGUGGGGCAAAUUGCUGGCUAUAACAAUGCCAUGAAUGUUAUCUAUGGUCAGGCUGCACCGAAAGU	2098038	2098304	97	2098300	2098330	-4	262	NA	NA	1.35809	7.6e-07
peak_189	b2027	wzzB	Yes	No	No	CDS	-	AUGAUGAGAGUAGAAAAUAAUAAUGUUUCUGGGCAAAACCAUGACCCGGAACAGAUUGAUUUGAUUGAUUUACUAGUGCAGUUGUGGCGUGGCAAGAUGACAAUCAUCAUUUCCGUCAUUGUGGCUAUUGCCCUGGCUAUUGGAUAUUUGGCAGUAGCGAAGGAGAAAUGGACGUCAACAGCAAUUAUCACUCAGCCCGACGUGGGGCAAAUUGCUGGCUAUAACAAUGCCAUGAAUGUUAUCUAUGGUCAGGCUGCACCGAAAGU	2098038	2098304	97	2097321	2098301	-4	262	-983	-717	1.35809	7.6e-07
peak_190	b2029	gnd	Yes	No	No	CDS	-	CCGUGAGAAGACGGAAGAAGUGAUUGCCGAAAAUCCAGGCAAGAAACUGGUUCCUUACUAUACGGUGAAAGAGUUUGUCGAAUCUCUGGAAACGCCUCGUCGCAUCCUGUUAAUGGUGAAAGCAGGUGCAGGCACGGAUGCUGCUAUUGAUUCCCUCAAACCAUAUCUCGAUAAAGGAGACAUCAUCAUUGAUGGUGGUAACACCUUCUUCCAGGACACUAUUCGUCGUAAUCGUGAGCUUUCAGCAGAGGGCUUUAACUUCAUCGGUACCGGUGUUUCUGGCGGUGAAGAGGGGGCGCUGAAAGGUCCUUC	2100852	2101164	229	2099862	2101268	104	416	-1302	-990	1.19453	0.000142278
peak_191	b2033	wbbJ	No	No	No	CDS	-	GUGGAGUCGGUCUCAGGCUGGAUGCAUUUGGACGUGGCGUGAUUUUUUUUUCCGAUAAUGUGCAAGU	2104857	2104924	37	2104494	2105084	160	227	-430	-363	1.16493	0.00467676
peak_192	b2036	glf	Yes	No	No	CDS	-	AAUUUGAGACGGAACGCCAUGAAUUUCCAAACUUCCAAGGGAAUGCAG	2107533	2107581	37	2107226	2108329	748	796	-355	-307	1.48408	0.0223456
peak_193	b2041	rfbB	No	No	No	CDS	-	CGAAAAGAAAAACAUCGAUGUAGUGCUCACUAUUUGUGAUUUGCUGGAUGAGAUUGUACCGAAAGAGAAAUCUUAUCGUGAGCAAAUCACUUAUGUUGCUGAUCGUCCGGGACACGAUCGCCGCUAUGCUAUUGAUGCUGAGAAGAUUGGUCGCGCAUUGGGAUGGAAACCACAGGAAACGUUUGAGAGCGGGAUUCGUAAAACGGUGGAAUGGUACC	2112058	2112276	179	2111976	2113061	785	1003	-300	-82	0.931912	0.034046
peak_194	NA	NA	No	No	No	unannotated	+	CGGAUAGGUAAUUUUUACUGACGGACGAAUAACUACG	2128681	2128718	21	NA	NA	NA	NA	NA	NA	1.84942	0.000563688
peak_195	b4438	cyaR	No	No	No	ncRNA	+	CCUUACACGGGCUUAUUUUUUACGCGUAAUACAAUGAAAUAAAAGGAUUUAUUUCUGGUCACGUCCACACAUUGACCACAUCGACAAAAAAGCCCCUCGACUGAGGGG	2167179	2167287	6	2167114	2167200	NA	NA	NA	NA	1.14412	0.0196207
peak_196	b2092	gatC'	Yes	No	No	CDS	-	UUAAAGCGGGUCUGCAUAUCGGGAUUGGCUUUGUUGGCAUUGGCCUUGUGAUUGGCUUAAUGCUGGAUUCCAUUGGCCCGGCGGCGAAAGCGAUGGCGGAAAAUUUCGACCUGAAUCUGCAUGUGGUCGAUGUUGGCUGGCCGGGCUCUUCACCAAUGACCUGGGCGUCGCAAAUUGCGCUGGUGGCGAUUCCGAUUGCGAUUCUGGUUAACGUGGCGAUGUUACUGACCCGUAUGACGCGGGUGGUAAAUGUUGAUAUCUGGAAUAUCUGGCAUAUGACCUUCACCGGCGCGUUGCUGCAUCUGGCAACCGGUUCAUGGAUGAUAGGGAUGGCAGGUGUGGUAAUUCACGCGGCGUUUGUUUAUAAGCUCGGCGACUGGUUUGCCCGCGAUACCCGAA…	2173658	2174169	218	2172921	2174278	109	620	-1248	-737	2.06494	5.15e-22
peak_197	b2093	gatB	No	No	No	CDS	-	AAUAAAUCCCUCUGUAACAAUAAAAAGGACUAUUUAUGAAACGCAAGAUUAUUGUCGCUUGCGGAGGCGCGG	2174529	2174601	41	2174282	2174566	-35	37	-319	-247	1.07236	0.0728719
peak_197	b2094	gatA	Yes	No	No	CDS	-	AAUAAAUCCCUCUGUAACAAUAAAAAGGACUAUUUAUGAAACGCAAGAUUAUUGUCGCUUGCGGAGGCGCGG	2174529	2174601	41	2174597	2175049	448	520	-4	68	1.07236	0.0728719
peak_198	b2094	gatA	Yes	No	No	CDS	-	UAUGGAUAAAAUUUAUGAUGUUUUGCGCGCCUAUCGCUACGGCUGUGCGGAAUAAGGACGGUAUAUGACUAACCUGUUUGUUCGUAGCGGAAUUUCUUUUGUCGAUCGUAGCGAAGUUUUAACC	2174989	2175113	69	2174597	2175049	-64	60	-516	-392	1.14214	0.00148154
peak_198	b2095	gatZ	Yes	No	No	CDS	-	UAUGGAUAAAAUUUAUGAUGUUUUGCGCGCCUAUCGCUACGGCUGUGCGGAAUAAGGACGGUAUAUGACUAACCUGUUUGUUCGUAGCGGAAUUUCUUUUGUCGAUCGUAGCGAAGUUUUAACC	2174989	2175113	69	2175059	2176321	1208	1332	-54	70	1.14214	0.00148154
peak_199	b2095	gatZ	Yes	No	No	CDS	-	CGCUGGCGCAAUGGAUAGAAAACACCCGAAUGGUUUAUGAAGCACAUUCUACCGAUUACCAGACCCGGACGGCUUAUUGGGAAUUAGUCCGCGAUC	2175501	2175597	26	2175059	2176321	724	820	-538	-442	1.29492	0.00410523
peak_200	b2095	gatZ	Yes	No	No	CDS	-	CUUUAUUGCCCGUGGGCUGACAGAGGCGUUAACACGUGUGAUUGCCAUCGUGGUGCAGCCGGGUGUGGAAUUUGAUCACAGCAAUAUUAUCCAUUAUCAGCCGCAGGAA	2175604	2175713	41	2175059	2176321	608	717	-654	-545	1.23987	0.00479676
peak_201	b2095	gatZ	Yes	No	No	CDS	-	AGUUGGGUUUGCACGCGAACGCAUUAUUCUCGGCGGCGAUCAUCUGGGGCCAAACUGCUGGCAGCAAGAAAAUGCGGAUGCGGCGAUGGAAAAAUCCGUCGAGCUGGUAAAGGAAUAUGUUCGUGCCGGCUUCAGUAAAAUUCAUCUUGAUGCGUCAAUGUCCUGCGCGGG	2175929	2176100	82	2175059	2176321	221	392	-1041	-870	1.48759	1.09e-06
peak_202	b2095	gatZ	Yes	No	No	CDS	-	UGCAGUCGGCUAAAUCCGCAAUGCGCGAUGUGGUGAGCAAAGUGAUUGCCGAUUGUGGCUGCGAGGGCAGGGCAUAACGCACCUGCCAUUUAACAAGGAAAAAACAUGAAAACGUUAAUUGCCCGGCAUAAAGCUGGUGAACAUAUCGGCAUAUGUUCAGUCUGUUCUGCCCAUCCGUUGGUUAUCGAAGCGGCGCUGGC	2176226	2176426	144	2175059	2176321	-105	95	-1367	-1167	1.12377	0.02645
peak_202	b2096	gatY	Yes	No	No	CDS	-	UGCAGUCGGCUAAAUCCGCAAUGCGCGAUGUGGUGAGCAAAGUGAUUGCCGAUUGUGGCUGCGAGGGCAGGGCAUAACGCACCUGCCAUUUAACAAGGAAAAAACAUGAAAACGUUAAUUGCCCGGCAUAAAGCUGGUGAACAUAUCGGCAUAUGUUCAGUCUGUUCUGCCCAUCCGUUGGUUAUCGAAGCGGCGCUGGC	2176226	2176426	144	2176350	2177204	778	978	-76	124	1.12377	0.02645
peak_203	b2096	gatY	Yes	No	No	CDS	-	CCCUGGCGGUCGCCAUCGGCACGGCUCAUGGGAUGUAUGCCAGCGCACCGGCGCUUG	2176636	2176693	26	2176350	2177204	511	568	-343	-286	1.7002	0.00497367
peak_204	NA	NA	No	No	No	unannotated	-	CACAUCAAGUUCGGCAAAAGUGACGGAUUUAUUGUCACGGUACACUCGAAGAGAACGGAAGCUCAUUAGCGCUUUGCUAUCAACAUUGUAGUGGUUAAA	2203764	2203863	49	NA	NA	NA	NA	NA	NA	1.99796	7.73e-08
peak_205	b2125	yehT	No	Yes	No	CDS	-	CAGUGGGCUGGGGAUGAAUCUGGUGGAUAAGCGUUUACGUGAACGGUUUGGCGAUGACUAUGGAAUAAGCGUCGCCUGUGAGCCUGAUAGUUACACCCGAAUAACGUUACGACUACCAUGGAGGGACGAGGCAUGAUUAAAGUCUUAAUUGUCGAUGAUGAACCGUUAGCACGGGAGAACCUGCGUGUAUUUUUGCAGGAG	2212893	2213094	77	2212243	2212962	-132	69	-851	-650	0.963473	0.0126866
peak_205	b2126	yehU	No	No	No	CDS	-	CAGUGGGCUGGGGAUGAAUCUGGUGGAUAAGCGUUUACGUGAACGGUUUGGCGAUGACUAUGGAAUAAGCGUCGCCUGUGAGCCUGAUAGUUACACCCGAAUAACGUUACGACUACCAUGGAGGGACGAGGCAUGAUUAAAGUCUUAAUUGUCGAUGAUGAACCGUUAGCACGGGAGAACCUGCGUGUAUUUUUGCAGGAG	2212893	2213094	77	2212959	2214644	1550	1751	-135	66	0.963473	0.0126866
peak_206	b2134	pbpG	Yes	No	Yes	CDS	-	ACCGGUGGCGCUGGUAGUGAUGGACGCGUUUGGCAAAUAUACCC	2224074	2224118	20	2223938	2224870	752	796	-180	-136	1.56792	0.0140201
peak_207	b2153	folE	Yes	No	No	CDS	-	CAUCACUCAGUAAAGAAGCGGCCCUGGUUCAUGAAGCGUUAGUUGCGCGAGGACUGGAAACACCGCUGCGCCCGCCCGUGCAUGAAAUGGAUAACGAAACGCGCAAAAGCCUUAUUGCUGGUCAUAUGACCGAAAUCAUGCAGCUGCUGAAUCUCGACCUGGCUGAUGACAGUUUGAUGGAAACGCCGCAUCGCA	2243453	2243648	139	2242984	2243652	4	199	-664	-469	0.820198	0.0899452
peak_208	b2155	cirA	No	No	No	CDS	-	GAAUACCGGCGCGGCCUGGCAGGUGACUAAAGACGUCAAACUGCGCGCAGGCGUGCUGAACCUUGGCGACAAGGAUCUCAGUCGUGACGACUACAGCUAUAACGAAGACGGACGUCGUUACUUUAUGGCAGUGGAUUAUCGCUUCUGAUGAGAAGAUGCCCGGCGAACCGGGCGGACUUUCACUUCAGUAAAUACUGCGCAUGGAAGCGCAGGUGAUCCUC	2244704	2244925	85	2244778	2246769	1844	2065	-147	74	1.69162	1.29e-08
peak_209	b2180	yejF	No	No	No	CDS	+	GUUGUCCGCGCGUUAUGUCAUCAGGUUAUCAUACUGCGACAAGGGGAAGUAGUGGAACAAGGACCGUGCG	2277760	2277830	58	2276300	2277889	1460	1530	-129	-59	0.983241	0.0728719
peak_210	b2193	narP	No	No	No	CDS	+	UUACUGGAGCUUGAUCCUGGCUCUGAAGUGGUCGCCGAAGCGGGCGACGGCGCGAGCGCUAUCGAUCUGGCGAAUAGACUGGAUAUCGACGUGAUCUUGCUGGAUCUCAAUAUGAAAGGUAUGAGUGGCCUGGAUACUCUCAAUGCCUUGCGCAGGGAUGGCGU	2290571	2290735	124	2290500	2291147	71	235	-576	-412	1.02504	0.00833815
peak_211	b2206	napA	Yes	No	No	CDS	-	CAAAUGGGAUAAAGCGCCGUGCCGUUUCUGCGGUACUGGUUGCGGCGUUCUGGUCGGAACGCAGCAGGGACGUGUGGUGGCCUGUCAGGGCGACCCGGACGCACCGGUUAACCGUGGCCUGAACUGCAUUAAGGGCUAUUUCCUGCCCAA	2302487	2302637	93	2300267	2302753	116	266	-2370	-2220	1.95418	2.6e-12
peak_212	NA	NA	No	No	No	unannotated	+	AGGAUAUCUUCGUCGUCGUAGCCACGACCCAGGUUUUUACCUUUAGACUGCAGGUAAGCCAGGGACGGACGCAGACCGAAGUCGAACUGGUACUGAGCAAC	2311802	2311903	70	NA	NA	NA	NA	NA	NA	1.04383	0.0323671
peak_213	b2223	atoE	No	No	No	CDS	+	ACCUGGGGUGGCGGCUUCUCUGGAUCAAUGCCUCUGUUGGCUGCAACACCGGGCAACCCGGUUGAGCAUAUCGCCGGGCUGAUCCCGGUGGGCGAUACUCUGUUCAG	2325199	2325306	93	2324756	2326078	443	550	-879	-772	1.23566	0.0307995
peak_214	b2223	atoE	No	No	No	CDS	+	UUAUCACCCGCAUGAUGAUGCCAAAACCGUCUGACGUGGUGAGUAUCGAUCCAAAACUACUCAUGGAAGAGGCUGAUU	2325353	2325431	43	2324756	2326078	597	675	-725	-647	2.27043	4.63e-06
peak_215	b2234	nrdA	No	No	No	CDS	+	CCACGUGGUGAAAAUGGUCGAGAUGGGCAAAUACGAUAAUCAUCUGCUGGAAGACUACACGGAAGAAGAGUUCAAGCAGAUGGACACCUUUAUCGAUCACGACCGUGAUAUGAC	2345175	2345289	54	2344865	2347150	310	424	-1975	-1861	2.2074	2.42e-08
peak_216	b2235	nrdB	Yes	No	No	CDS	+	UUAUUUCUAUUCCGGAACUGGAAACCUGGGUCGAAACCUGGGCGUUCUCAGAAACGAUUCAUUCCCGUUCCUAUACUCAUAUCAUUCGUAAUAUCGUUAACGAUCCGUCUGUUGUGUUUGACGAUAUCGUCACCAACGAGCAGAUCCAGAAACGUGCGGAAGGGAUCUCCAGCUAUUACGAUGAGCUGAUCGAAAUGACCAGCUACUGGCAUCUGCUGGGCGAAGGUACCC	2347678	2347909	164	2347384	2348514	294	525	-836	-605	1.7621	1.51e-06
peak_217	b2236	yfaE	No	No	No	CDS	+	AACACUUGGCUGGUGUCUGAUAACGUGCAGGUUGCUCCGCAGGAAGUGGAAGUCAGUUCUUAUCUGGUCGGGCAGAUUGACUCGGAAGUGGACACCGACGAUUUGAGUAACUUCCAGCUCUGAUGGCCCGCGUUACCCUGCGC	2348391	2348534	82	2348514	2348768	-123	20	-377	-234	1.47732	0.000201281
peak_217	b2235	nrdB	Yes	No	No	CDS	+	AACACUUGGCUGGUGUCUGAUAACGUGCAGGUUGCUCCGCAGGAAGUGGAAGUCAGUUCUUAUCUGGUCGGGCAGAUUGACUCGGAAGUGGACACCGACGAUUUGAGUAACUUCCAGCUCUGAUGGCCCGCGUUACCCUGCGC	2348391	2348534	82	2347384	2348514	1007	1150	-123	20	1.47732	0.000201281
peak_218	b2239	glpQ	Yes	No	No	CDS	-	GGGCAUGGAGCUCAAUCUGGUACAGCUGAUUGCCUAUACCGACUGGAAUGAAACGCAGCAGAAACA	2350268	2350334	53	2349935	2351011	677	743	-399	-333	1.19284	0.0209155
peak_219	b2239	glpQ	Yes	No	No	CDS	-	CAUCAUCAGGAAGGGAAGGAUAUUGCGGCAAAAACGCUGGAAGUGCUGAAGAAAUAUGGUUACACCGGUAAAGACGAUAAA	2350399	2350480	62	2349935	2351011	531	612	-545	-464	1.3045	0.0036354
peak_220	b2239	glpQ	Yes	No	No	CDS	-	GGGAAGCAGUGCAAUGGCGGCGGACAGCAACGAAAAAAUAGUCAUCGCCCAUCGCGGUGCCAGUGGAUAUUUGCCGGAGCAUACGCUGCCAGCAAAAGCGAUGGCGUAUGCGCAGGGAGCGGAUUAUCUGGAACAGGAUUUGGUGAUGACCAAAGACGACAAUCUGGUUGUUCUGCAUGACCAUUACCUCGAUCGUGUUACUGAUGUUGCCGAUCGUUUCCCGGAUCGGGCGCGCAAAGACGGUCGUUACUACGCGAUAGAUUUCACGCUGGAUGAAAUUAAGUCGUUGAAAUUUACCGAAGGUUUCGAUA	2350644	2350955	175	2349935	2351011	56	367	-1020	-709	1.7023	1.11e-09
peak_221	b2240	glpT	Yes	No	Yes	CDS	-	UUAUGACACUGGUGACCAUCGCGACUAUCGUUUACUGGAUGAACCCGGCAGGUAACCCAACCGUCGAUAUGAUUUGUAUGAUUGUUAUCGGCUUCCUGAUCUACGGUCCUGUGAUGCUGAUCGGUCUGCAUGCGCUGGAACUGGCACCGAAAAAAGCGGCAGGUACGGCAGCGGGCUUUACCGGGCUGUUUGGUUACCUGGGCGGUUCGGUGGCGGCGAGCGCGAUUGUUG	2351161	2351392	192	2351016	2352374	982	1213	-376	-145	2.04446	3.19e-08
peak_222	b2242	glpB	Yes	No	No	CDS	+	UCCUUAACGAACGCUGGAAAGGCGUGCAACCCAUCGCCUGGGGAGAUGCACUGCGCGAAAGCGAAUUUACCCGCUGGGUUUAUCAGGGAUUGUGUGGUCUGGAGAAGGAGCAGAAAGAUGCGCUUUGAUACUGUCAUUAUGGGCGGCGGCCUCGCCGGAUUACUCUGUGGCCUGCAACUGC	2354147	2354328	93	2354265	2355524	-118	63	-1377	-1196	0.702596	0.0590458
peak_222	b2241	glpA	Yes	No	No	CDS	+	UCCUUAACGAACGCUGGAAAGGCGUGCAACCCAUCGCCUGGGGAGAUGCACUGCGCGAAAGCGAAUUUACCCGCUGGGUUUAUCAGGGAUUGUGUGGUCUGGAGAAGGAGCAGAAAGAUGCGCUUUGAUACUGUCAUUAUGGGCGGCGGCCUCGCCGGAUUACUCUGUGGCCUGCAACUGC	2354147	2354328	93	2352647	2354275	1500	1681	-128	53	0.702596	0.0590458
peak_223	b4543	ypaA'	No	No	No	5UTR	+	CUGAUAUUCCGAACUGUCAUUAAAAGGAGAGAUUAAUGACUAUUGCUGAACGGCUGCGGCAGGAAGGACAUCAAAUUGGCUGGCAGGAAGGUAAAUUAGAAGGUUUGCAUGAA	2357780	2357893	56	2357551	2357815	-35	78	NA	NA	1.79964	0.000100077
peak_223	b2244	yfaD	No	No	No	CDS	+	CUGAUAUUCCGAACUGUCAUUAAAAGGAGAGAUUAAUGACUAUUGCUGAACGGCUGCGGCAGGAAGGACAUCAAAUUGGCUGGCAGGAAGGUAAAUUAGAAGGUUUGCAUGAA	2357780	2357893	56	2356904	2357803	876	989	-23	90	1.79964	0.000100077
peak_224	b2283	nuoG	Yes	No	No	CDS	-	CAGUCUCUGACUGAGAAAACUGGAAGCAUGCUAAUGGCUACAAUUCAUGUAGACGGCAAAGAAUACGAGGUCAACGGAGCGGACAACCUGCUGGAAGCUUGUCUGUCUCUGGGCCUUGAUAUUCCUUACUUUUGCUGGCAUC	2400056	2400198	54	2397439	2400165	-33	109	-2759	-2617	1.13688	0.0230029
peak_225	b2288	nuoA	No	No	No	5UTR	-	UCCGGAAGGGGAUGAUUCAUUGUUGAUUGAAAGGGAUAUCGAGUAAUCGACGGACGAUAGAUAAUUCCUGAGACAAUAGUGUAAAAAACGAGCCGCUGGGGGU	2405645	2405748	51	2404629	2405072	-573	-676	NA	NA	1.32241	4.31e-05
peak_225	b2289	lrhA	No	No	No	CDS	-	UCCGGAAGGGGAUGAUUCAUUGUUGAUUGAAAGGGAUAUCGAGUAAUCGACGGACGAUAGAUAAUUCCUGAGACAAUAGUGUAAAAAACGAGCCGCUGGGGGU	2405645	2405748	51	2405703	2406641	893	996	-45	58	1.32241	4.31e-05
peak_226	b2289	lrhA	No	No	No	5UTR	-	ACUUUCGUCCGGGUUCCGGAUGAAACUGCCAGGGAGGCACAUUACAAAUGGAAUUGCUUGUUUGUGUGUGCACAGCAUUAACCAGC	2406671	2406757	37	2406640	2406819	-117	-31	NA	NA	1.15179	0.0266503
peak_227	b2292	yfbS	Yes	No	Yes	5UTR	-	CGGGGCUUUUUUAUGGCAGAAUCAAGUCAUCCCCCUCAAUUAACAAGGAUAAGUUGUGAACGGUGAAUUGAUUUGGGUUCUUUCAUUACUGGCCGUUGCCAUCGUCUUGUUUGCGACGGGCAGAGUGCGUAUGGAUGCGGUCGCUUUGUU	2411257	2411407	23	2411351	2411378	-56	94	NA	NA	2.13201	1.76e-07
peak_227	b2292	yfbS	Yes	No	Yes	CDS	-	CGGGGCUUUUUUAUGGCAGAAUCAAGUCAUCCCCCUCAAUUAACAAGGAUAAGUUGUGAACGGUGAAUUGAUUUGGGUUCUUUCAUUACUGGCCGUUGCCAUCGUCUUGUUUGCGACGGGCAGAGUGCGUAUGGAUGCGGUCGCUUUGUU	2411257	2411407	23	2409520	2411352	-56	94	-1887	-1737	2.13201	1.76e-07
peak_228	b2295	yfbV	No	No	Yes	5UTR	-	UAUAAUUGAUACGUGGCUAAAAAAACGUCAGGGAGCCAUAGAGCGUAGCGCAUGAUGACACCGAC	2413395	2413460	48	2413132	2413460	-263	-328	NA	NA	1.22752	0.0280544
peak_229	b2296	ackA	Yes	No	Yes	CDS	+	ACCUGCCCGAAGCACGUAUCAAAUGGAAAAUGGACGGCAAUAAACAGGAAGCGGCUUUAGGUGCAGGCGCCGCUCACAGCGAAGCGCUCAACUUUAUCGUUAAUACUAUUCUGGCACAAAAACC	2413581	2413705	31	2413470	2414672	111	235	-1091	-967	1.67877	0.000207631
peak_230	b2313	cvpA	Yes	No	No	5UTR	-	AUUGAUGCGCGGGAAGGAAAUCCCUACGCAAACGUUUUCUUUUUCUGUUAGAAUGCGCCCCGAACAGGAUGACAGGGCGUAAAAUCGUGGGACACAUAUGGUCUGGAUUGAUUACGCCAUAAUCGCGGUGAU	2430728	2430860	55	2430762	2430798	-98	34	NA	NA	1.48581	1.58e-05
peak_230	b2313	cvpA	Yes	No	No	CDS	-	AUUGAUGCGCGGGAAGGAAAUCCCUACGCAAACGUUUUCUUUUUCUGUUAGAAUGCGCCCCGAACAGGAUGACAGGGCGUAAAAUCGUGGGACACAUAUGGUCUGGAUUGAUUACGCCAUAAUCGCGGUGAU	2430728	2430860	55	2430275	2430763	-98	34	-585	-453	1.48581	1.58e-05
peak_231	b2317	dedA	No	No	No	5UTR	-	AGGAAUAUUGUCGGCAGCCUGAUGGAAGUCGGUGCCCACAACCAGCCGGAGAGCUGGAUAGCAGAGUUGCUGGCGGCAAAGGACAGAACGCUGGCGGCAGCAACGGCAAAAGCGGAAGGGCUGUAUCUGGUCGCGGUGGAUUACCCUGACCGGUAUGAUCUUCCAAAACCGCCAAUGGGCCCGCUAUUUCUGGCGGACUAACGAGAAUAAUGCUCGGAACAUUUCAGGCUGUAGCCAACG	2434784	2435024	158	2434082	2434741	-43	-283	NA	NA	1.45437	3.99e-07
peak_231	b2318	truA	Yes	No	No	CDS	-	AGGAAUAUUGUCGGCAGCCUGAUGGAAGUCGGUGCCCACAACCAGCCGGAGAGCUGGAUAGCAGAGUUGCUGGCGGCAAAGGACAGAACGCUGGCGGCAGCAACGGCAAAAGCGGAAGGGCUGUAUCUGGUCGCGGUGGAUUACCCUGACCGGUAUGAUCUUCCAAAACCGCCAAUGGGCCCGCUAUUUCUGGCGGACUAACGAGAAUAAUGCUCGGAACAUUUCAGGCUGUAGCCAACG	2434784	2435024	158	2434824	2435636	612	852	-200	40	1.45437	3.99e-07
peak_232	b3781	trxA	Yes	No	No	CDS	-	CGGUACUGAGUAAAGGGGUAACCCAUUUUUACGAACCGCUGGACGCUGAACGGAUGCAUCGGGCUGCGCAAUGCUUGCUGGGCGAGAAUGAUUUCACCUCGUUCCGUGC	2435139	2435248	49	2434824	2435636	388	497	-424	-315	1.29487	0.00150883
peak_233	b2323	fabB	No	No	No	CDS	-	AGUCCUGGCAUCUCUGCGUGAAGGACGUUCAGGGAUCACUUUCUCUCAGGAGCUGAAGGAUUCCGGCAUGCGUAGCCACGUCUGGGGCAACGUAAAACUGGAUACCACUGGCCUCAUUGACCGCAAAGUUGUGCGCUUUAUGAG	2441399	2441543	121	2440385	2441605	62	206	-1158	-1014	1.11374	0.0141969
peak_234	b2325	yfcL	No	No	No	5UTR	-	GUUGUUCUGUGUGGCGGCGGGAUAUCCGUUUAACGUCAGUUGCGACAAUCUGGAAGGGGAUUUCGAACCGGAUCGUGUGGUGUUUCAACGGCGAGUACAUGCGCAGGUGAUGGAUUAUCUGACAAAUGGCAUUCCGGAACGUCCGGCACGCUUCAUUAAAGCACUACAAAAUU	2444261	2444434	52	2443891	2444169	-92	-265	NA	NA	1.46449	0.00137609
peak_234	b2326	epmC	No	No	No	CDS	-	GUUGUUCUGUGUGGCGGCGGGAUAUCCGUUUAACGUCAGUUGCGACAAUCUGGAAGGGGAUUUCGAACCGGAUCGUGUGGUGUUUCAACGGCGAGUACAUGCGCAGGUGAUGGAUUAUCUGACAAAUGGCAUUCCGGAACGUCCGGCACGCUUCAUUAAAGCACUACAAAAUU	2444261	2444434	52	2444203	2444751	317	490	-231	-58	1.46449	0.00137609
peak_235	b2344	fadL	No	No	No	CDS	+	GCUACAGAGUUUAACGAUACUUAUGCAGGCGGCUCUGUCGGGGGUACAACCGACCUUGAAACCAUGAACCUGAACUUAAGCGGUGCGUAUCGCUUAAAUAAUGCAUGGAGCUUUGGUCUUGGUUUCAACG	2461692	2461822	67	2461306	2462646	386	516	-954	-824	1.55141	1.79e-05
peak_236	b2346	mlaA	No	No	No	CDS	-	CUUUACCCGCUUUUUCCUGAACACCAUUUUGGGGAUGGGCGGUUUUAUUGAUGUUGCAGGGAUGGCGAACCCGAAACUGCAACGGACUGAACCUCACCGCUUCGGUAGUACGCUUGGUCAUUAUGGCGUGGGUUAUGGGC	2464571	2464711	56	2464252	2465007	296	436	-459	-319	1.55564	4.51e-07
peak_237	b2354	yfdK	No	No	No	CDS	-	CUGGAUUAUCUGGACGCACUGGAGCUGGUCGAUACU	2471130	2471166	20	2471077	2471517	351	387	-89	-53	1.44418	0.0396333
peak_238	NA	NA	No	No	No	unannotated	-	UUUAGGGAUAAACACAAGGAUGGUGUCCCCUGCAGACAUCUACUUGAAGCAGCAGGGGAUUGAUUGGAAUGGUGUUUUUUAGAUGUGAGAAAUAUUUUACC	2476517	2476618	40	NA	NA	NA	NA	NA	NA	1.16641	0.0269102
peak_239	b2377	yfdY	No	Yes	No	5UTR	-	GCGGCAGGAGGUUGAGCUAUGAUUAAUUUAUGGAUGUUUCUCGCCCUGUG	2495260	2495310	34	2495291	2495333	-19	31	NA	NA	1.91483	2.02e-05
peak_239	b2377	yfdY	No	Yes	No	CDS	-	GCGGCAGGAGGUUGAGCUAUGAUUAAUUUAUGGAUGUUUCUCGCCCUGUG	2495260	2495310	34	2495050	2495292	-19	31	-260	-210	1.91483	2.02e-05
peak_240	NA	NA	No	No	No	unannotated	+	AAAAGGAAGGAUUUACAGAAUGUGACCUAAGGUCUGGCGUAAAUGUGCACCGGAACCGAGAAGGCCCGGAUUGUCAUGGACGAUGAGAUACACCGGAAUAUCAUGGACAUAUUCUUUAAAGCGCCCUUUAUCUUCAAAUGCGGCACGGAAACCGGAGGCUUUGAAGAACUCAAG	2508448	2508622	77	NA	NA	NA	NA	NA	NA	0.810372	0.0171503
peak_241	b2399	yfeD	No	No	No	5UTR	+	GCUGGUGACACUGGCGAAAGAGAUGACGCCAGUUGAACAAAAACAGUUUACAUCCUUGCUUCUGCGGGAAGGGAUUAUCGGAUUGUUACAACGCUUAGGGAUUCGC	2518693	2518799	77	2518813	2519205	-120	-14	NA	NA	1.27166	0.0146385
peak_241	b2398	yfeC	No	Yes	No	CDS	+	GCUGGUGACACUGGCGAAAGAGAUGACGCCAGUUGAACAAAAACAGUUUACAUCCUUGCUUCUGCGGGAAGGGAUUAUCGGAUUGUUACAACGCUUAGGGAUUCGC	2518693	2518799	77	2518467	2518811	226	332	-118	-12	1.27166	0.0146385
peak_242	b2400	gltX	No	No	No	CDS	-	GAUCGAGUUCAGCAACCAGGAACUGGACGAUCUUAUUAUCCGCCGUACCGAUGGUUCCCCAACCUAUAACUUCUGUGUGGUUGUCGAUGACUGGGAUAUGGAAAUCACCCACGUUAUCCGUGGCGAAGACCAUAUCA	2520059	2520196	44	2519257	2520672	476	613	-939	-802	0.856046	0.0615528
peak_243	b4546	ypeB	No	Yes	No	CDS	-	GCGCCUGUAACUGUUCGGUCUGGCGUUUGU	2527885	2527915	17	2527941	2528159	244	274	26	56	1.29257	0.092089
peak_244	b2412	zipA	No	No	No	CDS	-	UCAAAACGUGACGACGAUUCUUAUGACGAGGAUGUCGAAGAUGAUGAGGGCGUUGGUGAGGUUCGUGUUCACCGCGUGAA	2531018	2531098	37	2530247	2531233	135	215	-851	-771	0.924397	0.0832222
peak_245	b2415	ptsH	Yes	No	No	5UTR	+	AAUGUUUAAUGACGUACGAAACGUCAGCGGUCAACACCCGCCAGCAAUGGACUGUAUUGCGCUCUUCGUGCGUCGCGUCUGUUAAAAACUGGCGCUAACAAUACAGGCUAAAGUCGAACC	2533590	2533710	48	2533600	2533763	-173	-53	NA	NA	1.47311	1.56e-05
peak_246	b2426	ucpA	Yes	Yes	No	5UTR	-	AGAGGGAAUGGAGUGUAACGCUCUGUAUUAACAAGGAGAGCAUUAAAAUGGGUAAACUCACGGGCAAGACAGCACUGAUUACGGGCGCAUUGCAGGGAAUUGGCGAAGGAAUUGCCAGAACUUUUGCACGUCAUGGCGCGAACCUAAUCUUGCUGGAUAUCUCCCCUGAGAUCGAAAAGCUGGCGGACGAACUGUGUGGUCGUGGUCAUCGCUGUACGGCGGUUGUCGCCGAUGUGCGUGACCCGGCGUCGGUAGCCG	2544412	2544670	196	2544622	2544671	-48	210	NA	NA	2.03948	2.76e-14
peak_246	b2426	ucpA	Yes	Yes	No	CDS	-	AGAGGGAAUGGAGUGUAACGCUCUGUAUUAACAAGGAGAGCAUUAAAAUGGGUAAACUCACGGGCAAGACAGCACUGAUUACGGGCGCAUUGCAGGGAAUUGGCGAAGGAAUUGCCAGAACUUUUGCACGUCAUGGCGCGAACCUAAUCUUGCUGGAUAUCUCCCCUGAGAUCGAAAAGCUGGCGGACGAACUGUGUGGUCGUGGUCAUCGCUGUACGGCGGUUGUCGCCGAUGUGCGUGACCCGGCGUCGGUAGCCG	2544412	2544670	196	2543832	2544623	-47	211	-838	-580	2.03948	2.76e-14
peak_247	b2463	maeB	Yes	No	No	CDS	-	GAUGGAAGGCAAGGGCGUUCUGUUUAAGAAAUUCGCCGGGAUUGAUGUAUUUGACAUUGAAGUUGACGAACUCGACCCGGACAAAUUUAUUGAAGUUGUCG	2578007	2578108	36	2576098	2578377	269	370	-2010	-1909	1.33184	0.0302258
peak_248	b2463	maeB	Yes	No	No	5UTR	-	AGCGAAGGAUUGGUGGUGGCAUCCUGGGGAUGAUAAUGGCGAAUGGACUCAAUAUCGCCGCUGUCUGCCACGACAGUGGUGAACUGUUUGA	2578684	2578775	46	2576098	2578775	-2677	-2586	NA	NA	1.16126	0.00692521
peak_249	b2466	ypfG	No	No	No	CDS	-	AUCAUAAUGGACUGGUGAUGACCCUGAGCCGCAGCGCCGGGGCGC	2582590	2582635	31	2581734	2582777	142	187	-901	-856	1.28573	0.0606226
peak_250	b4547	ypfN	No	Yes	No	5UTR	+	UAAUGAAUGUGUGAACGCUGCCGACCUGCAGCUACUUGCCCGUAUGUAUCAACGUAUCAUGGAACAGCUCGUCGCCUGAUGAGUGGUUCUGCAAGAGGAAAUAAGCAUGGACUGGCUGGCUAAAUAUUGGUGGAUUCUGGUGAUUGUCUUUUUGGUAGGC	2592655	2592815	127	2592512	2592761	-106	54	NA	NA	1.48888	0.00318874
peak_250	b2472	dapE	Yes	No	No	CDS	+	UAAUGAAUGUGUGAACGCUGCCGACCUGCAGCUACUUGCCCGUAUGUAUCAACGUAUCAUGGAACAGCUCGUCGCCUGAUGAGUGGUUCUGCAAGAGGAAAUAAGCAUGGACUGGCUGGCUAAAUAUUGGUGGAUUCUGGUGAUUGUCUUUUUGGUAGGC	2592655	2592815	127	2591607	2592734	1048	1208	-79	81	1.48888	0.00318874
peak_251	b2491	hyfR	Yes	Yes	Yes	5UTR	+	GGAUGAAAUUGUGCAGGAACCGGCCAUCUAUCUGAUGGCCAGAAAAAUUGCGUGAGAAGGAUUUCUCAUUAAUAAGGACUGUUGAUGGCUAUGUCAGACGAGGCGAUGU	2611815	2611924	78	2611804	2611899	-84	25	NA	NA	1.81929	1.86e-06
peak_251	b2490	hyfJ	No	No	No	CDS	+	GGAUGAAAUUGUGCAGGAACCGGCCAUCUAUCUGAUGGCCAGAAAAAUUGCGUGAGAAGGAUUUCUCAUUAAUAAGGACUGUUGAUGGCUAUGUCAGACGAGGCGAUGU	2611815	2611924	78	2611457	2611870	358	467	-55	54	1.81929	1.86e-06
peak_252	b2497	uraA	No	No	No	5UTR	-	AUGCUGGCAACCGGUGGUUCCGUUAUCGCGACCAUCGACCUGCUGAAAAAAGCGGGCUGCAGCAGCAUCAAAGUUCUGGUGCUGGUAGCUGCGCCAGAAGGUAUCGCUGCGCUGGAAAAAGCGCACCCGGACGUCGAACUGUAUACCGCAUCGAUUGAUCAGGGACUGAACGAGCACGGAUACAUUAUUCCGGGCCUCGGCGAUGCCGGUGACAAAAUCUUUG	2620256	2620479	59	2618871	2620160	-96	-319	NA	NA	1.90574	3.11e-09
peak_252	b2498	upp	Yes	No	No	CDS	-	AUGCUGGCAACCGGUGGUUCCGUUAUCGCGACCAUCGACCUGCUGAAAAAAGCGGGCUGCAGCAGCAUCAAAGUUCUGGUGCUGGUAGCUGCGCCAGAAGGUAUCGCUGCGCUGGAAAAAGCGCACCCGGACGUCGAACUGUAUACCGCAUCGAUUGAUCAGGGACUGAACGAGCACGGAUACAUUAUUCCGGGCCUCGGCGAUGCCGGUGACAAAAUCUUUG	2620256	2620479	59	2620246	2620872	393	616	-233	-10	1.90574	3.11e-09
peak_253	b2522	sseB	No	No	No	CDS	-	UUCUAUGAACGUCGCUGGGGUGGUUUUUUGCGUGACUUUAAACAGAA	2654169	2654216	39	2654157	2654933	717	764	-59	-12	1.88259	0.00113311
peak_254	b2553	glnB	No	No	No	5UTR	-	GCGAGAAUGGCGGGGCGCAACCGGACAGAAUUUUAUAAACUGCUUUCCCGACACGAGCUGGAUGCAAACGAUUUCAAGGAAUGAAUUGGCGUUAUGUGUUACGUUUAGCAGAUCAAAAGACAGGCGACCUUUUCAAGGAAUAGCAUGAAAAAGAUUGAUGCGA	2687389	2687552	82	2687407	2687440	-145	18	NA	NA	1.19516	0.000422092
peak_254	b2553	glnB	No	No	No	CDS	-	GCGAGAAUGGCGGGGCGCAACCGGACAGAAUUUUAUAAACUGCUUUCCCGACACGAGCUGGAUGCAAACGAUUUCAAGGAAUGAAUUGGCGUUAUGUGUUACGUUUAGCAGAUCAAAAGACAGGCGACCUUUUCAAGGAAUAGCAUGAAAAAGAUUGAUGCGA	2687389	2687552	82	2687070	2687408	-145	18	-482	-319	1.19516	0.000422092
peak_255	b2572	rseA	Yes	No	No	5UTR	-	CCUUGCGGGAGCUGGAUGGCCUGAGCUAUGAAGAGAUAGCCGCUAUCAUGGAUUGUCCGGUAGGUACGGUGCGUUCACGUAUCUUCCGAGCGAGGGAA	2709475	2709573	33	2709403	2709631	-170	-72	NA	NA	1.39719	0.00526126
peak_255	b2573	rpoE	Yes	No	Yes	CDS	-	CCUUGCGGGAGCUGGAUGGCCUGAGCUAUGAAGAGAUAGCCGCUAUCAUGGAUUGUCCGGUAGGUACGGUGCGUUCACGUAUCUUCCGAGCGAGGGAA	2709475	2709573	33	2709437	2710012	439	537	-136	-38	1.39719	0.00526126
peak_256	b2577	yfiE	Yes	No	No	CDS	-	GUUAUUUGAGAAAAUUGGCCGACGGAUGUGCCUUACCCGCGAAGGAAAAAAGUUGCUGCCGCACAUUUAUGAACUUACC	2715104	2715183	54	2714439	2715320	137	216	-744	-665	1.0604	0.082702
peak_257	b2585	pssA	No	No	No	CDS	+	UCCUGAGCCGUUUGCAGUAUUACGUCAAUACUGACCAGCUAGUGGUUCGGUUAUGGAAAGAUGACGACAACACCUAUCACCUGAAAGGGAUGUGGGUUGAUGAUAAGUGGAUGUUGAUCACCGGUAAUAACCUGAACCCGCGCGCCUGGCGUCUGGAUCUGGAAAACGC	2723717	2723886	136	2722727	2724082	990	1159	-365	-196	1.68299	1.11e-10
peak_258	b2642	yfjW	No	No	No	CDS	+	UUAUUUAACAUUAUUAGCUAUUACAUGGAUUGUACUAACAAUAACAGAUGUGG	2773601	2773654	27	2773318	2775021	283	336	-1420	-1367	1.31018	0.0741476
peak_259	b4645	psaA'	No	No	No	ncRNA	+	AACAACAAGUUACACAACCAAUUCAGACUCCGCCAGCCCACCAAUCAUGAUUGGACGGUGUAAGGACAACACCAACAAAAACAGGAAGUUAGAAGUCUCAGCAAAACACCGACCAGACGGUGAGGAGACAUAAAAGGAUACGCAAAGGAGCCGCGG	2777942	2778098	63	2777972	2777985	NA	NA	NA	NA	0.976215	0.00513754
peak_260	b2687	luxS	No	No	No	5UTR	-	CUGCUGCGUGAAGAGCCGCUGGAAAUUCUGCGCGAAGAGGAUUUUGUAGCCGAGCGCGAGGCGUCUGAACGCCGUCAGCAGGAAAUGGAAGCCGCUGAUACCGAACCGUUUGCGGUGUGGCUGGAAAAACACGCCUGACAGAAAAGAAAAAGGCCACUCGUGAGUGGCCAAAAUUUCAUCUCUGAAUUCAGGGAUGAUGAUAACAAAUGCGCGU	2814806	2815020	92	2814218	2814733	-73	-287	NA	NA	0.976321	0.0476596
peak_260	b2688	gshA	Yes	No	No	CDS	-	CUGCUGCGUGAAGAGCCGCUGGAAAUUCUGCGCGAAGAGGAUUUUGUAGCCGAGCGCGAGGCGUCUGAACGCCGUCAGCAGGAAAUGGAAGCCGCUGAUACCGAACCGUUUGCGGUGUGGCUGGAAAAACACGCCUGACAGAAAAGAAAAAGGCCACUCGUGAGUGGCCAAAAUUUCAUCUCUGAAUUCAGGGAUGAUGAUAACAAAUGCGCGU	2814806	2815020	92	2814883	2816439	1419	1633	-137	77	0.976321	0.0476596
peak_261	b2688	gshA	Yes	No	No	CDS	-	ACUGACGCACAAAUGGAUUACUACCGAUUUUGCGGAAGCAUUGCUGGAAUUCAUUACACCAGUGGAUGGUGAUAUUGAACAUAUGCUGACC	2816196	2816287	42	2814883	2816439	152	243	-1404	-1313	2.48797	1.6e-06
peak_262	b2689	yqaA	No	No	No	CDS	-	AUGGGCGUGCAACCGACGCAGUGUGUGGUCUUUGAAGAUGCCGAUUUCGGUAUUCAGGCGGCCCGUGCAGCAGGCAUGGACGCCGUGGAUGUUCGCUUGCUGUGAGUGAAGCGUUAUCGCUUUUCUCGUUGUUUGCCAGUAGUUUUCUCAGCGC	2816887	2817041	124	2816512	2816940	-101	53	-529	-375	1.70783	0.000202052
peak_262	b2690	yqaB	Yes	No	No	CDS	-	AUGGGCGUGCAACCGACGCAGUGUGUGGUCUUUGAAGAUGCCGAUUUCGGUAUUCAGGCGGCCCGUGCAGCAGGCAUGGACGCCGUGGAUGUUCGCUUGCUGUGAGUGAAGCGUUAUCGCUUUUCUCGUUGUUUGCCAGUAGUUUUCUCAGCGC	2816887	2817041	124	2816937	2817503	462	616	-104	50	1.70783	0.000202052
peak_263	b2696	csrA	Yes	Yes	No	5UTR	-	CUGGCAACGGUAGUCGAAGGUAAGGUUUCUCUGAUUGCAGGCGUAUCUAAGGACGUCACAGAUCGUGUGAAAGCAGGGGAACUGAUUGGUAUGGUCGCUCAGCAGGUGGGCGGCAAGGGUGGUGGACGUCCUGACAUGGCGCAAGCCGGUGGUACGGAUGCUGCGGCCUUACCUGCAGCGUUAGCCAGUGUGAAAGGCUGGGUCA	2819397	2819602	154	2819145	2819404	-457	-252	NA	NA	1.23234	6.91e-06
peak_263	b2697	alaS	Yes	No	No	CDS	-	CUGGCAACGGUAGUCGAAGGUAAGGUUUCUCUGAUUGCAGGCGUAUCUAAGGACGUCACAGAUCGUGUGAAAGCAGGGGAACUGAUUGGUAUGGUCGCUCAGCAGGUGGGCGGCAAGGGUGGUGGACGUCCUGACAUGGCGCAAGCCGGUGGUACGGAUGCUGCGGCCUUACCUGCAGCGUUAGCCAGUGUGAAAGGCUGGGUCA	2819397	2819602	154	2819381	2822011	2409	2614	-221	-16	1.23234	6.91e-06
peak_264	b2699	recA	No	No	No	CDS	-	UUCCAUGGAUGUGGAAACCAUCUCUACCGGUUCGCUUUCACUGGAUAUCGCGCUUGGGGCAGGUGGUCUG	2823598	2823668	63	2822708	2823769	101	171	-960	-890	1.22229	0.0294036
peak_265	b2717	hycI	No	Yes	No	3UTR	-	GAAGGCUGGGAAGGAAAUGGCGGCUUCGCGCAGUUAGCGGUGGAAGAAGAGUAGUUUUUCAUUAAGGAAUCAGGACAGGGAUGUUCUUGAUGGGGUGAACCAGCUCUGAUGCCAAAUGCUAAAUUGCCCGAUGCGCUGCGCUUAUCGGGCCUUCAUGGUUCGUGCGACAUGUAGGCCGGAUAAGGCGUUCACGCCGCAUCCGGCACUGU	2842417	2842626	130	2842476	2842573	NA	NA	-53	156	0.900994	0.0042385
peak_265	b2717	hycI	No	Yes	No	CDS	-	GAAGGCUGGGAAGGAAAUGGCGGCUUCGCGCAGUUAGCGGUGGAAGAAGAGUAGUUUUUCAUUAAGGAAUCAGGACAGGGAUGUUCUUGAUGGGGUGAACCAGCUCUGAUGCCAAAUGCUAAAUUGCCCGAUGCGCUGCGCUUAUCGGGCCUUCAUGGUUCGUGCGACAUGUAGGCCGGAUAAGGCGUUCACGCCGCAUCCGGCACUGU	2842417	2842626	130	2842573	2843043	417	626	-53	156	0.900994	0.0042385
peak_266	b2730	hypE	Yes	No	No	CDS	+	CGGCACUGCCUGUUAAACCUGCCGUGCGUGGCGUUUGCGAAUUGCUGGGACUGGACGCCCUGAACUUU	2853992	2854060	49	2853254	2854264	738	806	-272	-204	1.22844	0.0600466
peak_267	b2745	truD	No	No	No	5UTR	-	UUAUUGCCGAAGAUCUCGGCUGCCAUAUGGAUGAUGUUAACGUGAAAGCCACUACUACGGAAAAACUGGGAUUUACCGGACGUGGGGAAGGGAUUGCCUGUGAAGCGGUGGCGCUACUCAUUAAGGCAA	2871308	2871437	48	2871303	2871387	-134	-5	NA	NA	1.32885	2.76e-06
peak_267	b2746	ispF	No	No	No	CDS	-	UUAUUGCCGAAGAUCUCGGCUGCCAUAUGGAUGAUGUUAACGUGAAAGCCACUACUACGGAAAAACUGGGAUUUACCGGACGUGGGGAAGGGAUUGCCUGUGAAGCGGUGGCGCUACUCAUUAAGGCAA	2871308	2871437	48	2871301	2871780	343	472	-136	-7	1.32885	2.76e-06
peak_268	b2766	ygcN	Yes	No	No	5UTR	+	GCUAUGUUAGGGUGUUGUGUUCUGGAUAUCUGGGGCAUGACAUGGAAGACGACUGCGACAUUAUUAUUAUUGG	2892615	2892688	43	2892547	2892656	-41	32	NA	NA	1.55771	0.00053437
peak_269	ECS111	NA	No	No	No	unannotated	-	GGUAGAUUUUAGUUUGUAUAGAGUUAUUUUAAAUAUUUACCUUUUUAAUCAAUGGAUUAAGUGCUCUUUAACAUAAUGGAUGUGUUGUUUGUGUGAUACUAUAAAGUUGGUAGAUUGUGACUGGCUUAAAAAAUCAUUAAUUAAUAAUAGGUUAUGUUUAGAGUGUUC	2904401	2904569	89	NA	NA	NA	NA	NA	NA	2.14689	3.18e-09
peak_270	b2779	eno	No	No	No	CDS	-	CUUUGGCGAUGGACUGCGCAGCUUCUGAAUUCUACAAAGAUGGUAAAUACGUUCUGGCUGGCGAAGGCAACAAAGCGUUCACCUCUGAAGAAUUCACUCACUUCCUGGAAGAACUGACCAAACAGUACCCGAUCGUUUCUAUCGAAGACGGUCUGGACGAAUCUGACUGGGACGGUUUCGC	2907036	2907217	167	2906643	2907941	724	905	-574	-393	0.806567	0.0773523
peak_271	NA	NA	No	No	No	unannotated	+	UCGAACGGAUAUCCUUUUGAUUGCGUUGUACAAGGAACACACAGACACAUACCUGUUUUGUUGUUGUACAUGAAAGGACUCAGGACAACAGCUGGACGAUGUCC	2910909	2911013	81	NA	NA	NA	NA	NA	NA	1.58659	3.15e-06
peak_272	b2782	mazF	No	No	No	CDS	-	ACGCUUGCUGAACUGGUCAACGACAUCACGCCGGAAAACCUCCACGAGAAUAUCGACUGGGGAGAGCCGAAAGAUAAGGAAGUCUGGUAAUGGUAAGCCGAUACGUACCCGAUAUGGGCGAUCUGAUUUGGGUUGAUUUUGACCCGACAAAAGGUAGCGAGCAAGCUGGACAU	2911007	2911180	90	2910756	2911091	-89	84	-424	-251	0.943749	0.0109372
peak_272	b2783	mazE	No	No	No	CDS	-	ACGCUUGCUGAACUGGUCAACGACAUCACGCCGGAAAACCUCCACGAGAAUAUCGACUGGGGAGAGCCGAAAGAUAAGGAAGUCUGGUAAUGGUAAGCCGAUACGUACCCGAUAUGGGCGAUCUGAUUUGGGUUGAUUUUGACCCGACAAAAGGUAGCGAGCAAGCUGGACAU	2911007	2911180	90	2911091	2911339	159	332	-89	84	0.943749	0.0109372
peak_273	b2784	relA	Yes	No	No	CDS	-	CGGAUGCCAGUCUGUUAUUGUGGCGUGGUGUUGAGAUGGUGGAGAUCCUCUCGACAUUAAGUAUGGACAUUGACACGCUGCGGGCGGCGCUGCUUUUCCCUCUGGCGGAUGCCAACGUAGUCAGCGAAGAUGUGCUGCGUGAGAGCGUCGGUAAGUCGGUCGUU	2913339	2913503	94	2911417	2913651	148	312	-2086	-1922	1.37037	7.57e-07
peak_274	b4408	csrB	No	No	No	ncRNA	-	CCUUGUAAGACUUCGCGAAAAAGACGAUUCUAUCUUCGUCGACAGGGAGUCAGACAACGAAGUGAACAUCAGGAUGAUGACACUUCUGCAGGACACACCAGGAUGGUGUUUCAGGGAAAGGCUUCUGGAUGAAGCGAAGAGGAUGACGCAGGACGCGUUAAAGGACACCUCCAGGAUGGAGAAUGAGAACCGGUCAGGAUGAUUCGGUGGGUCAGGAAGGCCAGGGACACUUCAGGAUGAAGUAUCACAUCGGGGUGGUGUGAGCAGGAAGCAAUAGUUCAGGAUGAACGAUUGGCCGCAAGGCCAGAGGAAAAGUUGUCAAGGAUGAGCAGGGAGCAACAAAAGUAGCUGGAAUGCUGCGAAACGAACCGGGAGCGCUGUGAAUACAGUGCUCCCUUU…	2924157	2924561	258	2924156	2924524	NA	NA	NA	NA	0.480828	0.0209155
peak_275	b4443	gcvB	Yes	No	No	ncRNA	+	CUAUAGUGGCGGCACUUCCUGAGCCGGAACGAAAAGUUUUAUCGGAAUGCGUGUUCUGGUGAACUUUUGGCUUACGGUUGUGAUGUUGUGUUGUUGUGUUUGCAAUUGGUCUG	2942682	2942795	80	2942696	2942900	NA	NA	NA	NA	0.959561	0.0117631
peak_276	b2902	ygfF	Yes	No	No	CDS	-	AUGCAGCGUGGUGGACAGGCAGAAGAGGUCGCGCAGGCCAUUGUCUGGCUACUAAGUGAUAAAGCCUCUUACGUCACGGGAAGUUUUAUCGAUUUGGCGGGCGGGAAAUAAAACAGGGAAGUUGUCUGACCGGAUGCAACAAGUAUUGCAUCCGGUACUUCAUCGACUUAAAGCUUCUCGCCGUUGCUGGCAAUCA	3045072	3045268	173	3045158	3045901	633	829	-110	86	0.814108	0.0428917
peak_277	b2908	pepP	Yes	No	No	CDS	-	CCACUGGUUAGGACUGGAUGUCCAUGACGUGGGUGUUUAUGGUCAGGAUCGCUCGCGCAUUCUGGAACCGGGCAUGGUACUGACCGUAGAGCCAGGGCUGUAUAUUGCGCCGGAUGCAGAAGUGCCAGAACAAUAUCGC	3053640	3053779	110	3053515	3054840	1061	1200	-264	-125	1.56839	7.7e-05
peak_278	b2910	zapA	No	No	No	CDS	+	UUUUGGCCGUUCACUGCGUGUGAACUGCCCGCCUGACCAAAGGGAUGCGUUGAAUCAGGCAGCGGACGAUCUGAACCAACGGUUGCAAGAUCUGAAAGAACGCACUAGAG	3055640	3055750	64	3055612	3055941	28	138	-301	-191	1.21142	0.0027176
peak_279	b2923	argO	No	No	No	5UTR	-	GAAAGAUCGCGAAAUGACUGUGCGCCUGAACGAACUUGGUGCAUCGUCGAUUAAUUUCGUGGUCCGCGUCUGGAGCAACAGCGGCGAUCUGCAAAACGUGUACUGGGAUGUGCUGGAGCGUAUUAAACGUGAAUUUGAUGCCGCCGGUAUCAGCUUCCCGUACCCGCAAAUGGAUGUGAACUUUAAGCGGGUGAAAGAAGACAAAGCUGCGUAAUCAACGCUGAGGCCAGA	3068929	3069160	51	3068173	3068808	-121	-352	NA	NA	0.795393	0.0838678
peak_279	b2924	mscS	No	No	No	CDS	-	GAAAGAUCGCGAAAUGACUGUGCGCCUGAACGAACUUGGUGCAUCGUCGAUUAAUUUCGUGGUCCGCGUCUGGAGCAACAGCGGCGAUCUGCAAAACGUGUACUGGGAUGUGCUGGAGCGUAUUAAACGUGAAUUUGAUGCCGCCGGUAUCAGCUUCCCGUACCCGCAAAUGGAUGUGAACUUUAAGCGGGUGAAAGAAGACAAAGCUGCGUAAUCAACGCUGAGGCCAGA	3068929	3069160	51	3068947	3069807	647	878	-213	18	0.795393	0.0838678
peak_280	NA	NA	No	No	No	unannotated	+	GAUCGAGCUGUACAUAUUGCAGCAUGUCCGCCACGGUAUCGCCUUCGUCAGACAGUUCUACUUCUACGCUACCGUCAGGGAAGACGAACACGU	3084062	3084155	79	NA	NA	NA	NA	NA	NA	1.00821	0.073613
peak_281	b2938	speA	Yes	No	No	CDS	-	UGUUCCAGUCGAUGCCGGACGCAUGGGGGAUCGACCAGUUGUUCCCGGUUCUGCCGCUGGAAGGGCUGGAUCAAGUGCCGGAACGUCGCGCUGUGCUGCUGGAUAUUACCUGUGACUCUGACGGUGCUAUCGACCACUAUAUUGAUGGUGACGGUAUUGC	3084280	3084440	38	3083935	3085911	1471	1631	-505	-345	1.61838	0.000277312
peak_282	b2938	speA	Yes	No	No	CDS	-	AUCGACGAGCUGCAGGAACGUAUGGCGGACA	3084461	3084492	12	3083935	3085911	1419	1450	-557	-526	1.31128	0.0854351
peak_283	b2938	speA	Yes	No	No	CDS	-	AAGCAUGUGGGAAACCUGGCAGGAGAUGCACGAACCGGGAACUCGCCGUUCUCUGCGUGAAUGGUUACACGACAGUCAGAUGGAUCUGCACGACAUUCAUAUCGGCUACUCUUCCGGCAUCUUUAGCCUGCAAGAACGUGCAUGGGCUGAGCAGCUUUAUUUGAGCAUGUGCCAUGAAGUGCAAAAGCAGCUGG	3084521	3084715	110	3083935	3085911	1196	1390	-780	-586	1.39695	0.000116502
peak_284	NA	NA	No	No	No	unannotated	+	AGACCCAGCGGUUCGCCCGAAUGAAUCAGGGACUCAAUCACGCGGCGGUGCUGGUUAACUUUGAUCGGAUAAACAAGGAAGUA	3085471	3085554	49	NA	NA	NA	NA	NA	NA	1.30027	0.0383158
peak_285	b2948	yqgE	No	No	No	5UTR	+	GGUGUCGAUCACCGGAAUGUUAAUGGAUGCCAUCGAAGCACGUUUACAGCAGCAGUAACCCACCUUAGCGAGAAGGAUCUCGUUGAGACUCUGAGUGACAGCGCCC	3092770	3092876	92	3092937	3093500	-167	-61	NA	NA	1.5438	1.48e-06
peak_285	b2947	gshB	Yes	No	No	CDS	+	GGUGUCGAUCACCGGAAUGUUAAUGGAUGCCAUCGAAGCACGUUUACAGCAGCAGUAACCCACCUUAGCGAGAAGGAUCUCGUUGAGACUCUGAGUGACAGCGCCC	3092770	3092876	92	3091878	3092828	892	998	-58	48	1.5438	1.48e-06
peak_286	b2948	yqgE	No	No	No	5UTR	+	UUCCACGCAUACUGGGCGCUGUUGCUUUUUUGAACCAGGAAACAGAACCUCUGACAAUGAAUU	3092880	3092943	0	3092899	3092936	-57	6	NA	NA	1.60392	1.09e-05
peak_286	b2948	yqgE	No	No	No	CDS	+	UUCCACGCAUACUGGGCGCUGUUGCUUUUUUGAACCAGGAAACAGAACCUCUGACAAUGAAUU	3092880	3092943	0	3092937	3093500	-57	6	-620	-557	1.60392	1.09e-05
peak_287	b2950	yggR	No	No	No	CDS	-	ACGUCUCGGAUCUACACCUGUGCAGCGCCUGGCCCGCACGAUGGCGCAUUCGCGGCAGAAUGGAAGCUGCGCCGUUUGAUACGCCGGACGUCGAAGAGCUACUGCGGGAGUGGCUGGAUGACGAUCAGCGGGCAAUAUUGCUGGAGAAUGGUCAGCUG	3094882	3095040	70	3094100	3095080	40	198	-940	-782	1.42823	0.00306936
peak_288	b4466	sslE	Yes	No	No	CDS	-	CCGAAGCUGACUCAGCAGGAUGUGACCGAUCUGAUCGCCUAUCUGAACAAAGGUGGAUCGGUGCUGAUCAUGGAAAACGUGAUGAGCAAUCUUAAGGAAGAGAGCGCGUCUGGUUUUGUGCGUCUGUUGGAUGCCGCAGGUCUGUCGAUGGCACUGAACAAGUCGGUAGUAAAUAACGA	3116827	3117006	35	3114550	3119112	2106	2285	-2456	-2277	1.88009	3.58e-08
peak_289	b2984	yghR	No	No	No	CDS	-	AAAAUGGAUAGGGGAUGAUUUAACGAAUGGAUGCACUACAAACUCAAACUGU	3133186	3133238	25	3132454	3133212	-26	26	-784	-732	2.09983	2.7e-07
peak_290	b3030	parE	Yes	No	No	CDS	-	ACUGACGCGAUGAUGGAUAUGCUGCUGGCGAAGAAACGCUCGGAAGAUCGCCGCAACUGGUUGCAAGAGAAAGGCGACAUGGCGGAGAUUGAGGUUUAAAGGAAAGAACAUUGCCCGGUCAGGAUGGCCGGGCAAACAAGGCAGGAUUAAAUCCCUGGCUGCAGAAUACGGAUAUUCAUCUCCAGCACGUCACCUUUUACGGCU	3173398	3173602	87	3173504	3175396	1794	1998	-98	106	2.06472	1.32e-13
peak_291	NA	NA	No	No	No	unannotated	-	UAACUGCAAGGACGCACUGGUCGCGUUAGAGUUGAUGCCGUUCGCG	3178347	3178393	32	NA	NA	NA	NA	NA	NA	1.54099	2.82e-05
peak_292	b3039	ygiD	Yes	No	No	CDS	-	UUGUUUUUAGGUCACGGUAGUCCGAUGAACGUGCUGGAAGAUAAUUUGUAUACCCGCAGCUGGCAGAAGUUGGGGAUGACAUUG	3182299	3182383	54	3181619	3182407	24	108	-764	-680	1.40466	0.00622624
peak_293	b3053	glnE	No	No	No	CDS	-	CGCUUCCUUCUGAUGAGCUUAAUCGUGCGCGGCUGGCGUGGGCGAUGGACUUUGCUGACUGGCCGCAACUGACCGGGGCGCUGACCGCACAUAUGACCAAUGUGCGCCGGGUGUUUAAUGAAUUGAUUGGCGACGAUGAAAGUGAAACUCAGGAAGAGUCGCUGUCGGAACAGUGGCGUGAGCUGUGGCAGGAUGCGUUGCAGGAAGAUGACACUACGCCAGUGCUGGC	3198232	3198461	182	3196801	3199641	1180	1409	-1660	-1431	1.25683	0.00183223
peak_294	b3057	bacA	No	No	No	5UTR	-	AGUAGUUCGGACAAGCGGUACAUUUUAAUAAUUUAGGGGUUUAUUGAUGAGCGAUAUGCACUCGCUGCUGAUAGCGGCAAUAUUGGGUGUGGUCGAAGGAUUGACAGAAUUUCUGCCGGUAUCCAGCACGGGCCAUAUGAUUAUUGUCGGUCACUUGUUGGGGUUUGAGGGCGACACGGCGAAAACCUUUGAAGUUGUGAUCCAGUUAGGAUCAAUUCUGGCGG	3203953	3204177	125	3204130	3204182	-47	177	NA	NA	1.36909	2.13e-06
peak_294	b3057	bacA	No	No	No	CDS	-	AGUAGUUCGGACAAGCGGUACAUUUUAAUAAUUUAGGGGUUUAUUGAUGAGCGAUAUGCACUCGCUGCUGAUAGCGGCAAUAUUGGGUGUGGUCGAAGGAUUGACAGAAUUUCUGCCGGUAUCCAGCACGGGCCAUAUGAUUAUUGUCGGUCACUUGUUGGGGUUUGAGGGCGACACGGCGAAAACCUUUGAAGUUGUGAUCCAGUUAGGAUCAAUUCUGGCGG	3203953	3204177	125	3203310	3204131	-47	177	-867	-643	1.36909	2.13e-06
peak_295	b3066	dnaG	No	No	No	CDS	+	CCCAAUCGUCUGCUUGUGGUCGAAGGCUAUAUGGACGUGGUGGCG	3211877	3211922	35	3211107	3212852	770	815	-975	-930	1.18654	0.0533061
peak_296	b3095	yqjA	No	No	No	5UTR	+	UUUCUUAUCUCACGAUUUAACAGGGAAUAGUUCAGGCUGUGUUGAUGUAUCAAACCCGCAGAAC	3247629	3247693	33	3247549	3247772	-143	-79	NA	NA	1.374	0.0104383
peak_297	b3096	mzrA	No	Yes	No	CDS	+	UUUUUAAAGUACGAGGACCAGCUGAUGUCAUGCCUGAUGCUGCUCCCGGUGGUGCUGCUGGUGUUUGGCCUGGCAGGUUCUCUGGUCGUGUUAUGGAAAAAGAAAUAUGGAAAUCGGGGGUAAGGGAUGCAAAUA	3248312	3248447	105	3248439	3248822	-127	8	-510	-375	1.5108	1.86e-05
peak_297	b3095	yqjA	No	No	No	CDS	+	UUUUUAAAGUACGAGGACCAGCUGAUGUCAUGCCUGAUGCUGCUCCCGGUGGUGCUGCUGGUGUUUGGCCUGGCAGGUUCUCUGGUCGUGUUAUGGAAAAAGAAAUAUGGAAAUCGGGGGUAAGGGAUGCAAAUA	3248312	3248447	105	3247773	3248435	539	674	-123	12	1.5108	1.86e-05
peak_298	b3105	yhaJ	Yes	No	No	CDS	-	GAAGCACUACGGGUUAUGGAUGCGAUCGAUCGCCGGGGCAGUUUUGCGGCGGCGGCGGAUGAGCUGGGACGCGUGCCUUCCGCACUUAGCUACACCAUGCAAAAACUGGAAGAAGAGCUGGAUGUGGUGCUGUUUGACCGCUCGGGCCAUCGUACCAAAUUCACCAAUGUCGGGAGGAUGUUGUUGGAGCGAGGGCGCGUUUUGCUGGAAGCCGCA	3253971	3254187	185	3253318	3254214	27	243	-869	-653	1.45545	4.58e-07
peak_299	b3106	yhaK	No	No	No	5UTR	+	ACCGGGCAGAAUAUCUGGCUAACAAUGUAGCGUCCAGCCCCUUACCAUAAAAGGAAGUAAAGAGAGGUCAAGAAUUAUGAUUACUACCCGAACUGCCAGGCAGUGUGGACAAGCAGACUACGGAUGGUUGCAGGCCCGGUAUACUUUUUCCUUUGGACACUACUUCGACCCGAAAUUGUUAGGCUAUGCCUCCCUGCGUG	3254242	3254442	120	3254045	3254318	-76	124	NA	NA	2.17356	2.16e-16
peak_300	b3116	tdcC	Yes	No	No	CDS	-	AGAUACCACAUGGACGUUAGGCUUGUUUGGUACGGCAAUCGGCGCCGGGGUGCUGUUCUUCCC	3264895	3264958	46	3263686	3265017	59	122	-1272	-1209	0.976396	0.0882759
peak_301	b3117	tdcB	Yes	No	No	CDS	-	CUGGCCAGGGAACGAUUGGUCUGGAAAUUAUGGAAGAUCUCUAUGAUGUCGAUAACGUGAUUGUGCCAAU	3265480	3265550	49	3265039	3266028	478	548	-511	-441	1.04825	0.0843099
peak_302	b3118	tdcA	No	No	No	CDS	-	GCGGUAUGUCUUCUGAGGCGGUGGUGGAAGUCUCAUUUGGUUUUCCUUCAUUGAUUGGUUUUACUUUUAUGUCAGGGAUGAUCAACAAGUUCAAAGAGGUGUU	3266697	3266800	23	3266127	3267065	265	368	-673	-570	2.47301	6.27e-09
peak_303	NA	NA	No	No	No	unannotated	-	UGUAGAAAUAUCUAUAAUGAAUGGACUCAUAUUUUCCGGUUGGAUUCGGAUCAUGACAGAAGGAACAUCGCCAUGAUAGAAAUUCAAUGCAGUUAUUGC	3268036	3268135	52	NA	NA	NA	NA	NA	NA	2.49376	3e-14
peak_304	b3130	yhaV	No	Yes	No	CDS	+	CGUCCAUUCAACAUUCAACAAGGAAAGAAACUUGUCGCUGGCAUGGACGUCAACAUUGAUGAUGAGAUUGGCGACGACGAAUAAUGGAUUUUCC	3277253	3277347	47	3277337	3277801	-84	10	-548	-454	1.98591	3.86e-08
peak_304	b3129	prlF	Yes	No	No	CDS	+	CGUCCAUUCAACAUUCAACAAGGAAAGAAACUUGUCGCUGGCAUGGACGUCAACAUUGAUGAUGAGAUUGGCGACGACGAAUAAUGGAUUUUCC	3277253	3277347	47	3277002	3277337	251	345	-84	10	1.98591	3.86e-08
peak_305	b3131	agaR	Yes	No	No	CDS	-	CAGGUGAGAAGCGAGUGACUGGCACCAGCGAGCGACGAGAACAGAUCAUUCAGCGUCUGCGACAGCAAGGGAGUGUGCAGGUUAACGAUCUGUCGGCAUUGUAUGGCGUAUCUACUGUGACGAUCCGCAACGAUCUGGCGUUUCUGGAAAAGCAGGGGAUCGCUGUGCGUGCCUAUGGUGGCGCGUUGAUCUGCGAUAGCACGACGCCGUCAGUCGAGCCAUCAGUGGAAGAUAAAAGCGCACUGAACACCGCGAUGAAACGCAGCGUUGCGAAAGCUGCC	3278365	3278646	191	3277856	3278665	19	300	-790	-509	1.85052	3.2e-11
peak_306	b3148	yraN	No	No	No	CDS	+	GGUAAUACCGGAAGCCUGACGGCUAACCCGGAUUGCGUGAUUAACAGGAACUUAUCAUGGCUACAGUACCAACAAGGUCAGGUAGUCCCCGUCAGUUAACCACCAAACAGACCGGCGAUGCGUGGGAAGCACAAGCGCGUCGCUGGCUGGAAGGCAAAGGACUGCGGUUUAUCGCCGCUAACGUGAACGAGCGUGGCGGCGAGAUCGAUCUGAUAAUGCGUGAAGGCCGGAC	3295337	3295569	172	3295394	3295789	-57	175	-452	-220	1.86994	4.92e-12
peak_306	b3147	lpoA	No	No	Yes	CDS	+	GGUAAUACCGGAAGCCUGACGGCUAACCCGGAUUGCGUGAUUAACAGGAACUUAUCAUGGCUACAGUACCAACAAGGUCAGGUAGUCCCCGUCAGUUAACCACCAAACAGACCGGCGAUGCGUGGGAAGCACAAGCGCGUCGCUGGCUGGAAGGCAAAGGACUGCGGUUUAUCGCCGCUAACGUGAACGAGCGUGGCGGCGAGAUCGAUCUGAUAAUGCGUGAAGGCCGGAC	3295337	3295569	172	3293400	3295436	1937	2169	-99	133	1.86994	4.92e-12
peak_307	b3157	yhbT	Yes	Yes	No	5UTR	-	AUUUUUCUGAUAUGGCAAAAUAGGAUGAUUGUUGAAACAGGGAGUAAAACUCGUGUUGGAUAAACUGCGUUCCCGUAUUGUGCAUUUGGGGCCA	3301234	3301328	56	3301275	3301300	-53	41	NA	NA	2.27909	5.82e-08
peak_307	b3157	yhbT	Yes	Yes	Yes	CDS	-	AUUUUUCUGAUAUGGCAAAAUAGGAUGAUUGUUGAAACAGGGAGUAAAACUCGUGUUGGAUAAACUGCGUUCCCGUAUUGUGCAUUUGGGGCCA	3301234	3301328	56	3300752	3301276	-53	41	-576	-482	2.27909	5.82e-08
peak_308	b4685	yrbN	No	No	No	5UTR	-	AGCAGAAGCUCGAUGAGAAGCAGGCUAAAGAAGUGUUGAAACAGCACUUCGAAAAAUCGGAUAAGGAACAGUGGGGAUGGAACAUUGUCGAGUUCUACCUGGGCAACAUUAGCGAAC	3308287	3308404	44	3307853	3307933	-434	-551	NA	NA	1.74584	1.52e-06
peak_308	b3163	nlpI	Yes	No	No	CDS	-	AGCAGAAGCUCGAUGAGAAGCAGGCUAAAGAAGUGUUGAAACAGCACUUCGAAAAAUCGGAUAAGGAACAGUGGGGAUGGAACAUUGUCGAGUUCUACCUGGGCAACAUUAGCGAAC	3308287	3308404	44	3308040	3308924	520	637	-364	-247	1.74584	1.52e-06
peak_309	b3163	nlpI	Yes	No	No	CDS	-	GGUCAGGAAGUACCGGUGAAAGUUCUGGAAGUUGAUCGCCAGGGCCGUAUCCGUCUGAGCAUUAAAGAAGCGACUGAGCAGUCUCAACCUGCUGCAGCACCGGAAGCUCCGGCUGCUGAACAGGGCGAGUAAGGUUGCCAUUUGCCCUCCGCUGCGGCGGGGGGCUUUUAACCGGGCAGGACGCCUUGUUAGCAACCGGGAACAGGACGUUCAUUCAACCGUGGUCUUCGGGAGUGGGAAAUGAAGCCUUUUUUGCGCUGGUGUUUCGUUGCGACAGCACUUACGCUUGCAGGAUGCAGUAAUACUUCCUGGCGUAAAAGUGAAGUCCUCGCGGUACCAUUGCAACCGACUUUACAGCAGGAAGUGAUUCUGGCACGUAUGGAACAAAUCCUUGCCAGU…	3308635	3309164	326	3308040	3308924	-240	289	-1124	-595	1.49106	1.07e-11
peak_309	b3164	pnp	Yes	No	Yes	CDS	-	GGUCAGGAAGUACCGGUGAAAGUUCUGGAAGUUGAUCGCCAGGGCCGUAUCCGUCUGAGCAUUAAAGAAGCGACUGAGCAGUCUCAACCUGCUGCAGCACCGGAAGCUCCGGCUGCUGAACAGGGCGAGUAAGGUUGCCAUUUGCCCUCCGCUGCGGCGGGGGGCUUUUAACCGGGCAGGACGCCUUGUUAGCAACCGGGAACAGGACGUUCAUUCAACCGUGGUCUUCGGGAGUGGGAAAUGAAGCCUUUUUUGCGCUGGUGUUUCGUUGCGACAGCACUUACGCUUGCAGGAUGCAGUAAUACUUCCUGGCGUAAAAGUGAAGUCCUCGCGGUACCAUUGCAACCGACUUUACAGCAGGAAGUGAUUCUGGCACGUAUGGAACAAAUCCUUGCCAGU…	3308635	3309164	326	3309033	3311168	2004	2533	-131	398	1.49106	1.07e-11
peak_310	b3164	pnp	Yes	No	No	CDS	-	AAUGGGUCUGGUGAAAGAAGGCGACAACUACGUUGUACUGUCUGACAUUUUGGGCGACGAAGAUCACCUGGGCGAUAUGGACUUCAAAGUUGCAGGUUCCCGCGACGGUAUCUCUGCACUGCAGAUGGAUAUCAAAAUUGAAGGUAUCACCAAAGAGAUCAUGCAGGUUGCGCUGAACCAGGCUAAAGGUGCGCGUCUGCAUAUCCUGGGCGUAAUGGAACAGGCGAUCAACGCGCCGCGUGGCGAUAUCUCUGAGUUCGCACCG	3309509	3309774	195	3309033	3311168	1394	1659	-741	-476	1.8938	2.19e-09
peak_311	b3183	obgE	No	No	No	CDS	-	GUGAGCUUCCGCCGCGAAAAGUAUAUUCCGAAAGGCGGCCCGGAUGGCGGCGACGGCGGUGAUGGUGGUGACGUAUGGAUGGAAGCCGACGAGAACCUGAACACGCUUAUCGAUUAUCG	3331575	3331694	38	3330582	3331754	60	179	-1112	-993	1.52473	4.38e-07
peak_312	b3204	ptsN	No	No	No	5UTR	+	CUGAAACAACACUAAUUGUCCGGGCAAUUAGCAUGUGCAUGGCGGUCUGUUGUGCGGCACAACGGGCCAUUUGUACGGUUAAUGCUCCGAGC	3346445	3346537	42	3346578	3347069	-133	-41	NA	NA	1.25265	0.0306415
peak_312	b3203	hpf	No	No	Yes	CDS	+	CUGAAACAACACUAAUUGUCCGGGCAAUUAGCAUGUGCAUGGCGGUCUGUUGUGCGGCACAACGGGCCAUUUGUACGGUUAAUGCUCCGAGC	3346445	3346537	42	3346173	3346460	272	364	-15	77	1.25265	0.0306415
peak_313	b3206	npr	No	No	No	CDS	+	AUGCCCGGCCUGCAAUGAAGCUGUUUGAAUUAAUGCAGGGUUUUGACGCUGAAGUGCUCUUACGUAAUGACGAAGGCACCGAGGCUGAAGCCAACAGCGUUAUUGCGCUGCUGAUGUUGGAUUCUGCCAAAGGACGGCAGAUUGAAGUUGAAGCGACCGGUCCACAGGAAGAGGAAGCACUGGCCGCCGUUAUC	3348011	3348205	136	3347966	3348238	45	239	-227	-33	1.90699	2.62e-13
peak_314	b3213	gltD	No	No	No	CDS	+	CGACACUGCGAUGGACUGCGUGCGUACG	3360084	3360112	12	3359198	3360616	886	914	-532	-504	1.23274	0.0942431
peak_315	b3235	degS	No	No	No	CDS	+	UGCGAUUCCUUUCCAGUUAGCAACCAAAAUUAUGGAUAAGCUGAUCCGCGAUGGUCGCGUGAUCCGCGGCUACAUUGGUAUCGGCGGACGUGAGAUCGCACCACUGCACGCGCAGGGCGGUGGUAUAGAUCAACUGCAAGGGAUCGUGGUUAAUGAAGUGUCACCUGACGGCCCGGCG	3382900	3383078	90	3382200	3383267	700	878	-367	-189	1.37326	1.16e-05
peak_316	b3250	mreC	Yes	No	No	CDS	-	GGUAACGGUUGUACGGAUGAUUUGCAGCUUGAGCAUCUGCCGGCGAAUACGGAUAUUCGUGUUGGUGAUGUGCUGGUGACUUCCGGUCUGGGCGGUCGUUUCCCGGAAGGCUAUCCGGUCGCGGUUGU	3399265	3399393	56	3398875	3399978	585	713	-518	-390	1.50826	0.000350077
peak_317	b3252	csrD	No	No	No	5UTR	-	UGCGAGAUAAAUCUGAUUUGCUAGUAUGCCCGCUUCCUCACUAUCGGAGUUAACACAAGGAUGAGAUUAACGACGAAAUUUUCGGCCUUUGUUACGCUGCUCACCGGGUUAACAAUUUUUGUGACUUUGCUGGGCUGUUCGCUAAGUUUCUACA	3403238	3403392	92	3403331	3403358	-61	93	NA	NA	1.9943	2.25e-08
peak_317	b3252	csrD	No	No	No	CDS	-	UGCGAGAUAAAUCUGAUUUGCUAGUAUGCCCGCUUCCUCACUAUCGGAGUUAACACAAGGAUGAGAUUAACGACGAAAUUUUCGGCCUUUGUUACGCUGCUCACCGGGUUAACAAUUUUUGUGACUUUGCUGGGCUGUUCGCUAAGUUUCUACA	3403238	3403392	92	3401392	3403332	-61	93	-2000	-1846	1.9943	2.25e-08
peak_318	b4697	yrdF'	No	No	No	CDS	+	UGGCAGCGACUGGUCGCCGAUUUACCGGAAUCAUUCUAUACCCAGGCGGCAAAAGAGAUAUCUCUGUCAGAGGCACCGAACUUUGCCGAGGCCAUCAUUAAUAACCAGAUCCAGGGUCGCACGCUGGUGAAGGUUAACUAACCAUUUAGCAGGGAAUAAUAAGAGAGGGAACUCAUUUUGAAAUCAUUAUUCAAUCGGUUAACGGGAAAAGCGGUUAGCCGGACAGCUUUCGUCGAACACCUUGGUCAGGAAGUUAUACAAC	3404317	3404579	166	3404495	3404637	-178	84	-320	-58	1.79093	4.68e-09
peak_318	b3253	acuI	Yes	No	No	CDS	+	UGGCAGCGACUGGUCGCCGAUUUACCGGAAUCAUUCUAUACCCAGGCGGCAAAAGAGAUAUCUCUGUCAGAGGCACCGAACUUUGCCGAGGCCAUCAUUAAUAACCAGAUCCAGGGUCGCACGCUGGUGAAGGUUAACUAACCAUUUAGCAGGGAAUAAUAAGAGAGGGAACUCAUUUUGAAAUCAUUAUUCAAUCGGUUAACGGGAAAAGCGGUUAGCCGGACAGCUUUCGUCGAACACCUUGGUCAGGAAGUUAUACAAC	3404317	3404579	166	3403484	3404458	833	1095	-141	121	1.79093	4.68e-09
peak_319	NA	NA	No	No	No	unannotated	-	UGCGUCCGGGCUUGGGGUGCGGUAGAAAGUACCAACCAUCGGGGAACGUACGAUGUGACCACUGAUUUCCGCUGCUGCUGGCGCUUCCAUGGAAGGAACGGUCGCCGGAGCGGCUGCGUUAGAUUGAGCUGGCUGCUGCAUCAUUGGUGCAGCGUAAGCUUGUUGCAU	3405564	3405732	57	NA	NA	NA	NA	NA	NA	1.85639	3.72e-10
peak_320	b3288	fmt	Yes	No	No	5UTR	+	ACAACAACGUAUUCGUCAGAAAGUUGAAAAACUGGAUCGUCUGAAAGCCCGGGCUUAAGGAUAAGAACUAACGUG	3434141	3434216	58	3434022	3434213	-72	3	NA	NA	1.7784	0.000158224
peak_320	b3287	def	Yes	No	No	CDS	+	ACAACAACGUAUUCGUCAGAAAGUUGAAAAACUGGAUCGUCUGAAAGCCCGGGCUUAAGGAUAAGAACUAACGUG	3434141	3434216	58	3433690	3434199	451	526	-58	17	1.7784	0.000158224
peak_321	b3314	rpsC	Yes	No	No	CDS	-	CAGAAGGUUCGCCUUGUUGCUGACCUGAUUCGCGGUAAGAAAGUGUCGCAGGCUCUGGAUAUUUUGACCUACACCAACAAGAAAGCGGCUGUACUGGUCAAGAAAGUUCUGGAAUCUGCCAUUGCUAACGCUGAACACAACGAUGGCGCUGACAUUGACGAUCUGAAAGUUACGAAAAUUUUCGUAGACGAAGGCCCGAGCAUGAAGCGCAUUAUGCCGCGUGCAAAAGGUCGUGCAGAUCGCAUCCUGAAGCGCACCAGCCACAUCACUGUGGUUGUGUCCGAUCGCUGAGACUCUGGAGACUAGCAAUGGGUCAGAAAGUACAUCCUAAUGGUAUUCGCCUGGGUAUUGUAAAACCAUGGAACUCUACCUGGUUUGCGAACACCAAAGAAUUCGCUG…	3449691	3450191	202	3449182	3449883	-308	192	-1009	-509	0.62823	0.0886671
peak_321	b3315	rplV	No	No	No	CDS	-	CAGAAGGUUCGCCUUGUUGCUGACCUGAUUCGCGGUAAGAAAGUGUCGCAGGCUCUGGAUAUUUUGACCUACACCAACAAGAAAGCGGCUGUACUGGUCAAGAAAGUUCUGGAAUCUGCCAUUGCUAACGCUGAACACAACGAUGGCGCUGACAUUGACGAUCUGAAAGUUACGAAAAUUUUCGUAGACGAAGGCCCGAGCAUGAAGCGCAUUAUGCCGCGUGCAAAAGGUCGUGCAGAUCGCAUCCUGAAGCGCACCAGCCACAUCACUGUGGUUGUGUCCGAUCGCUGAGACUCUGGAGACUAGCAAUGGGUCAGAAAGUACAUCCUAAUGGUAUUCGCCUGGGUAUUGUAAAACCAUGGAACUCUACCUGGUUUGCGAACACCAAAGAAUUCGCUG…	3449691	3450191	202	3449901	3450233	42	542	-290	210	0.62823	0.0886671
peak_322	b3317	rplB	No	No	No	5UTR	-	GAAGUCGAAGUCGAAGUCGUUAACACCCUGGUAGUUAAAGGGAAAGUUAAACGUCACGGACAGCGUAUCGGUCGUCGUAGCGACUGGAAAAAAGCUUACGUCACCCUGAAAGAAGGCCAGAAUCUGGACUUCGUUGGCGGCGCUGAGUAAGUCGGAGGAGUAAUACA	3451364	3451531	106	3450543	3451364	0	-167	NA	NA	1.55177	2.72e-07
peak_322	b3318	rplW	Yes	No	No	CDS	-	GAAGUCGAAGUCGAAGUCGUUAACACCCUGGUAGUUAAAGGGAAAGUUAAACGUCACGGACAGCGUAUCGGUCGUCGUAGCGACUGGAAAAAAGCUUACGUCACCCUGAAAGAAGGCCAGAAUCUGGACUUCGUUGGCGGCGCUGAGUAAGUCGGAGGAGUAAUACA	3451364	3451531	106	3451382	3451684	153	320	-149	18	1.55177	2.72e-07
peak_323	b3325	gspD	Yes	Yes	No	CDS	+	UUCGUCGCAACGGCGUACCCCGCUUGAUAAAUGUUUCCGUCGGGGAACUUACAGGAAUGAAUGGACUGCGUCAUGAAAGGACUCAAUAAAAUCACCUGCUGC	3456304	3456406	77	3456377	3458329	-73	29	-2025	-1923	1.74848	1.85e-05
peak_323	b3324	gspC	No	No	No	CDS	+	UUCGUCGCAACGGCGUACCCCGCUUGAUAAAUGUUUCCGUCGGGGAACUUACAGGAAUGAAUGGACUGCGUCAUGAAAGGACUCAAUAAAAUCACCUGCUGC	3456304	3456406	77	3455578	3456393	726	828	-89	13	1.74848	1.85e-05
peak_324	b3340	fusA	Yes	No	No	CDS	-	CAUAAAAUCGGUGAAGUUCAUGACGGCGCUGCAACCAUGGACUGGAUGGAGCAGGAGCAGGAACGUGGUAUUACCAUCACUUCCGCUGCGACUACUGCAUUCUGGUCUGGUAUGGCUAAGCAGUAUGAGCCGCAUCGCAUCAACAUCAUCGACACCCCGGGGCACGUUGACUUCAC	3473227	3473403	122	3471400	3473514	111	287	-2003	-1827	1.03157	2.64e-05
peak_325	b3395	hofM	No	No	No	CDS	-	CUUGGUGAGCGGGAGCAAACGGCCUGGCUGUCAGGGACGAUGGCCCGCGAGCUGGAUAUGGAUCCGGACUCCCUGC	3522399	3522475	38	3521972	3522751	276	352	-503	-427	1.17068	0.00838475
peak_326	b3404	envZ	No	No	No	CDS	-	GCUAUUGGCGAUAGGCGGGGCGUGGCUGUUUAUUCGUAUCCAGAACCGACCGUUGGUCGAUCUCGAACACGCAGCCUUGCAGGUUGGUAAAGGGAUUAU	3535266	3535365	28	3534516	3535868	503	602	-849	-750	1.19826	0.0728719
peak_327	b3409	feoB	Yes	No	No	CDS	+	CUAUCAACAUCGGCGGGGCGUUACAGCCGCUGUUUGACGUCGGCUCCGUGGCGCUAUUUGUGCAUGGUAUUCAAUGGAUUGGCUACACGCUCCACUUCCCGGACUGGCUGACUAUCUUCCUCGCCCAGGGCCUGGGUGGCGGCAU	3541301	3541446	99	3540407	3542728	894	1039	-1427	-1282	1.49371	0.000235808
peak_328	b3410	feoC	No	No	No	CDS	+	UUGCUGGCGUUACGGGGCCGUAUGGAAGCGGCCCAGAUAAGCCAGACAUUGAACACUCCACAGC	3542754	3542818	49	3542728	3542964	26	90	-210	-146	1.39325	0.0428917
peak_329	b3415	gntT	No	No	No	CDS	+	CCGCCUUAUCCGGCCUACGAUUCGGGAUGAAUUAGUAGGCCGGAUAAGACGCGUCAAGCAUCGCAUCCGGCAUCAACCGCACUCUACU	3547902	3547990	33	3546559	3547875	1343	1431	27	115	1.31879	0.0406549
peak_330	b3423	glpR'	No	No	No	5UTR	-	GCUGAUCUGGAUUGUCGCCGGAUGGUUUGAUUUGUUUGGGAUGUCGAUGGCGAACGGAGCACACAUCGCCGGGUUAGCCGUGGGUUUAGCGAUGGCUUU	3560655	3560754	51	3560604	3560753	-150	-51	NA	NA	1.62008	0.00173965
peak_330	b3424	glpG	Yes	No	No	CDS	-	GCUGAUCUGGAUUGUCGCCGGAUGGUUUGAUUUGUUUGGGAUGUCGAUGGCGAACGGAGCACACAUCGCCGGGUUAGCCGUGGGUUUAGCGAUGGCUUU	3560655	3560754	51	3560622	3561452	698	797	-132	-33	1.62008	0.00173965
peak_331	b3426	glpD	No	No	No	3UTR	+	UAAAAAUUUUGAGCAGAAGGUAAAUUGUUGGCGUGAUAAGGAUAUUACAAACUUCAAUAAUACCGGCAAGUCCGACACCCA	3563830	3563911	33	3563518	3563911	NA	NA	312	393	2.05561	1.76e-07
peak_332	b3428	glgP	No	No	No	5UTR	-	UUUGAACCGUGCGGCUUAACGCAACUUUAUGGAUUGAAGUACGGUACGCUGCCGUUAGUGCGGCGCACCGGUGGGCUUGCUGAUACGGUUUCUGACUGUUCUCUUGAGAACCUUGCAGAUGGCGUCGCCAGUGGGUUUGUCUUUGAAGAUAGU	3566755	3566908	108	3566580	3566851	-328	-175	NA	NA	0.912437	0.0474696
peak_332	b3429	glgA	Yes	No	No	CDS	-	UUUGAACCGUGCGGCUUAACGCAACUUUAUGGAUUGAAGUACGGUACGCUGCCGUUAGUGCGGCGCACCGGUGGGCUUGCUGAUACGGUUUCUGACUGUUCUCUUGAGAACCUUGCAGAUGGCGUCGCCAGUGGGUUUGUCUUUGAAGAUAGU	3566755	3566908	108	3566600	3568033	1125	1278	-308	-155	0.912437	0.0474696
peak_333	b3430	glgC	Yes	Yes	No	CDS	-	GGGAGUGGCACGCCAUUCCCCCAUUCGCUGGAGAGGAUAACCCAGUGAUUACGGCUGUCUGGCAGGGACCUGCACACGGAUUGUGUGUGUUCCAGAGAUGAUAAAAAAGGAGUUAGUCAUGGUUAGUUUAGAGAAGAACGAUCACUUAAUGUUGGCGCGCCAGCUGCCAUUGAAAUCUGUUGCCC	3569261	3569446	125	3568033	3569328	-118	67	-1413	-1228	2.0417	3.98e-14
peak_333	b3431	glgX	No	No	No	CDS	-	GGGAGUGGCACGCCAUUCCCCCAUUCGCUGGAGAGGAUAACCCAGUGAUUACGGCUGUCUGGCAGGGACCUGCACACGGAUUGUGUGUGUUCCAGAGAUGAUAAAAAAGGAGUUAGUCAUGGUUAGUUUAGAGAAGAACGAUCACUUAAUGUUGGCGCGCCAGCUGCCAUUGAAAUCUGUUGCCC	3569261	3569446	125	3569346	3571319	1873	2058	-100	85	2.0417	3.98e-14
peak_334	b3432	glgB	Yes	No	No	CDS	-	CAGGAAAUGGAUGCCUGGCUAUUAUCUGAAGGUACUCACCUGCGCCCGUAUGAAACCUUAGGCGCGCAUGCAGAUACUAUGGAUGGCGUCACAGGUACGCGUUUCUCUGUCUGGGCUCCAAACGCCCGUCGGGUCUCGGUGGUUGGGCA	3573038	3573187	136	3571316	3573502	315	464	-1871	-1722	1.15396	0.00547054
peak_335	b3442	yhhZ	No	No	No	5UTR	+	CAUGCCAUAAAAGGACUUUUCAGGGAUGAGUAAUA	3581837	3581872	22	3581635	3581862	-25	10	NA	NA	1.36171	0.0605574
peak_336	b3466	yhhL	No	No	No	CDS	+	CGAAAAGGUACGGAUUUUCCUUUUCGGCGUGUUUGAACUGCUGG	3605172	3605216	22	3604979	3605248	193	237	-76	-32	1.39939	0.0418093
peak_337	b3469	zntA	Yes	No	No	CDS	+	CGCCAGAACAUCACUAUUGCGCUGGGGCUGAAAGGGAUCUUCCUCGUCACCACGCUGUUAGGGAUGACCGGGUUGUGGCUGGCAGUGCUGGCAGAUACGGGGGCGACGGUGCUGGUGACAGCGAAUGC	3608496	3608624	68	3606451	3608649	2045	2173	-153	-25	1.07612	0.0219057
peak_338	NA	NA	No	No	No	unannotated	-	GUCAGGUCGGUAGCAAGAAAAAUAAACGGAAAGCUAAACGCGCCCCAGGUGGUAUGGAAACCCAAAAUGGAGACGGGAAGCUGAACCAGAUAGUUACUGGAGGUGAUCACCAGCAGAUG	3609273	3609392	38	NA	NA	NA	NA	NA	NA	1.34459	0.00348288
peak_339	b3487	yhiI	Yes	Yes	No	5UTR	-	AUCUGGUUGAGACUGUUGAUAAAACGUAAAAAGGAAUGCUCUGUUCCUGCAACUGAACAGGCGUGAAACGCUAUCCAACAGGAUGGAUACCGUUUUGUCAGCCAGUUUUAUAGAUCACACUUAUGAGUAUGCGUGUUUCAUUUACGGCCAGGAAUGCUGAUGAUGACAACAUUACUACCCGUUUUCACUAAGCC	3630743	3630937	40	3630602	3630937	-335	-141	NA	NA	1.82706	2.21e-06
peak_340	b3492	yhiN	Yes	No	No	CDS	-	CAUUGACCGACUGGCGCGUACAACCCAACGGCACUGAAGGCUAUCGCACUGCCGAAGUGACGCUCGGCGGCGUGGACACCAACGAACUCUCUUCACGGACGAUGGAAGCGCGCAAAGUGCCUGGGCUGUACUUCAUCGGCGAAGUGAUGGACGUCACCGGCUGGCUGGGGGGCUAUAACUU	3636271	3636452	78	3636208	3637410	958	1139	-244	-63	1.26004	0.0015889
peak_341	b3495	uspA	Yes	Yes	No	5UTR	+	AUUUGUUUAUCUAACGAGUAAGCAAGGCGGAUUGACGGAUCAUCCGGGUCGCUAUAAGGUAAGGAUGGUCUUAACACUGAAUCUUUACGGCUGGGUUAGCCCCGCGCACGUAGUUCGCAGGACGCGGGUGACGUAACGGCACAAGAAACGCUAGCUGGCCAGUCAUCGACAACUUUAUGGAAGGAGUAACACUAUGGCUUAUAAACACAUUCUCAUCGCGGUCGACCUCUCCCCGGAAAGCAAAGUUCUGGUAGAGAAAGCA	3639917	3640179	68	3639904	3640110	-193	69	NA	NA	1.58358	9.25e-07
peak_342	b3512	gadE	No	Yes	No	CDS	+	UUAAUAGACGUAUUAGUUCACGAAGGGUAAAGUUCUUAUAGGCGUUUACUAUAUUGAACAACGAUUCGGACAAGGAUGUAAAUAAUGAAAAGGAUGACAUAUUCGAAACGAUAACGGCUAAGGAGCAAGUUAUGA	3658234	3658369	86	3658366	3658893	-132	3	-659	-524	0.999475	0.00120282
peak_343	b4452	gadY	No	No	No	ncRNA	+	CUUACUGAGAGCACAAAGUUUCCCGUGCCAACAGGGAGUGUUAUAACGGUUUAUUAGUCUGGAGACGGCAGACUAUCCUCUUCCCGGUCCCCUAUGCCGGGUUUUUUUUAUGUCUGAGUAAAACUCUA	3664860	3664988	61	3664641	3664863	NA	NA	NA	NA	1.89991	5.3e-13
peak_344	b3524	yhjG	No	Yes	No	CDS	-	UGAAAAGAACAAUAACUGGACGUUUAAUCUUGC	3677916	3677949	16	3676290	3678350	401	434	-1659	-1626	1.32625	0.0586998
peak_345	NA	NA	No	No	No	unannotated	+	AUCAAGUGGGUAAUGGCAUUUGGACUGACGCCCG	3702888	3702922	21	NA	NA	NA	NA	NA	NA	1.36724	0.0620222
peak_346	b3552	yiaD	No	Yes	No	CDS	+	AGCAGGUAAAUCUGCUAUCGGCGCAGGUCUGGGCUCUCUCGUGGGCGCGGGUAUUGGUGCGCUCUCUUCUUCGAAGAAAGAUCGCGGUAAAGGCGCGCUGAUUGGCGCAGCAGCAGGCGCAGCUCUGGGCGGCGGCGUUGGUUAUUACAUGGAUGUGCAGGAAGCGAAGCUGCGC	3716638	3716813	151	3716547	3717206	91	266	-568	-393	1.85902	2.46e-09
peak_347	b3552	yiaD	No	Yes	No	CDS	+	AAAAUGCGCGGCACUGGUGUUAGCGUAACC	3716816	3716846	7	3716547	3717206	269	299	-390	-360	2.32811	1.25e-05
peak_348	b3552	yiaD	No	Yes	No	CDS	+	GCAGCGGGGAUAACAUUAUCCUCAAUAUGCCGAACAAUGUGACCUUCGACAGCAGCAGCGCGACCCUGAAACCGGCGGGCGCUAACACCCUGACCGGCGUGGCAAUGGUACUGAAAGAGUAUCCGAAAACGGCGGUUAACGUGAUUGGUUAUACCGACAGCACGGGUGGUCACGACCUGAACAUGCGUCUCUCCCAGCAACGUGCGGAUUCCGUUGCCAGCGCGUUGAUCACCCAGGGCGUGGACGCCAGCCGCAUCCGUACUCAGGGCCUUGGCCCG	3716847	3717125	97	3716547	3717206	300	578	-359	-81	1.42124	2.08e-05
peak_349	b3553	ghrB	No	No	No	CDS	+	AACAGAAACCGUCGCCGAUACGCUGAUGGCGCUGGUGUUGUCUACCGCUCGUCGGGUUGUGGAGGUAGCAGAACGGGUAAAAGCAGGCGAAUGGACCGCGAGCAUAGGCCCGGACUGGUACGGCACUGACGUUCACCAUAAAACACUGGGCAUUGUCGGGAUGGGACGGAUCGGCAUGGCGCUGGCACAACGUGCGC	3717605	3717802	115	3717310	3718284	295	492	-679	-482	1.39285	2.52e-06
peak_350	NA	NA	No	No	No	unannotated	+	CAAAAAAAGCGCACAACGACACACGCGUGUCUGACGUGACAAGGAUAGUCCAGGACAGGCUUGCAGG	3719062	3719129	52	NA	NA	NA	NA	NA	NA	1.11041	0.0760445
peak_351	b3560	glyQ	Yes	No	No	CDS	-	AUCCGUUUCGUGGAAGAUAACUGGGAAAACCCGACGCUGGGUGCCUGGGGACUGGGCUGGGAAGUGUGGCUGAACGGCAUGGAAGUGACGCAGUUCACUUACUUCCAGCAGGUUGGUGGUCUGGAGUGUAAACCGGUUACCGGCGAGAUCACCUACGGUCUGGAACGUCUGGCCAUGUACAUUCAGGGCGUAGACAGCGUUUACGACCUGGUCUGGAGCGACGGCCCG	3724751	3724979	159	3724407	3725318	339	567	-572	-344	0.84861	0.00968954
peak_352	b3560	glyQ	Yes	No	No	CDS	-	GUUUGAUACCAGGACCUUCCAGGGCUUGAUCCUGACCUUACAGGAUUACUGGGCUCGCCAGGGCUGCACCAUUGUUCAACCAUUGGACAUGGAAGUCGGCGCGGGAACCUCUCACCCAAUGACCUGUCUGCGCGAGCUGGGGCCAGAACCGAUGGCGGCUGCUUAUGUUCAGCCUUCUCG	3725130	3725310	83	3724407	3725318	8	188	-903	-723	1.93258	1.86e-12
peak_353	b3573	ysaA	No	No	No	5UTR	-	UGAAACAGGUGGGAGAGAAAAAUCUCCUGAAACCACUGCGUGAAACCGCGCAGGCUAUUUCUAAUGAACUGGGAUUUACUGUCAGGGAUGACCUGGGCGCGAUCACAUAACGCUUUGGACAAGUGCCAAAACUUUAACAUUUCCUUCGUUGGAUCAAAGCAGUAGGGACGCGCUCUCUGGCACUCUGCUGUUUUAGUGCAAAGGAGUGAUCAUGAACCGGUUUAUUAUUGCGGAUGCGACGAAAUGUAUCG	3741542	3741793	155	3741581	3741602	-212	39	NA	NA	1.44805	8.24e-08
peak_353	b3573	ysaA	No	No	No	CDS	-	UGAAACAGGUGGGAGAGAAAAAUCUCCUGAAACCACUGCGUGAAACCGCGCAGGCUAUUUCUAAUGAACUGGGAUUUACUGUCAGGGAUGACCUGGGCGCGAUCACAUAACGCUUUGGACAAGUGCCAAAACUUUAACAUUUCCUUCGUUGGAUCAAAGCAGUAGGGACGCGCUCUCUGGCACUCUGCUGUUUUAGUGCAAAGGAGUGAUCAUGAACCGGUUUAUUAUUGCGGAUGCGACGAAAUGUAUCG	3741542	3741793	155	3741109	3741582	-212	39	-684	-433	1.44805	8.24e-08
peak_354	b3590	selB	Yes	No	No	CDS	-	CAGGUAAAGGAGGUUCUGCGGGAAUACGGUUUUGCUGAGGCAAAACUGUUUAUCACCGCAGCAACCGAAGGUCGGGGAAUGGAUGCCCUGCGCGAGCAUCUGCUUCAGUUGCCGGAACGCGAGCACGCCAGC	3759348	3759480	114	3758017	3759861	381	513	-1463	-1331	1.23822	0.00247877
peak_355	b3590	selB	Yes	No	No	CDS	-	GACCGGUAACCCGAUGCUGACAGUGGCGCUGACCAAAGCCGAUCGCGUGGACGAAGCGCGUGUUGAUGAGGUUGAACG	3759481	3759559	19	3758017	3759861	302	380	-1542	-1464	1.40601	0.0220632
peak_356	b3605	lldD	No	No	No	CDS	+	UCUCAGCUUAUCUCGGCAAACCGACCGGACUGGAAGAUUACAUCGGCUGGCUGGGGAAUAACUUCGAUCCGUCCAUCUCAUGGAAAGACCUUGAAUGGAUCCGCGAUUUCUGGGAUGGCCCGA	3780445	3780568	32	3779827	3781017	618	741	-572	-449	0.961945	0.0769346
peak_357	b3607	cysE	No	No	No	CDS	-	ACGGGCCGGUCAUUAUCUCAUCGUGUGGAGUAAGCAAUGUCGUGUGAAGAACUGGAAAUUGUCUGGAACA	3782528	3782598	43	3781741	3782562	-36	34	-857	-787	1.56977	0.0061259
peak_358	b3609	secB	No	No	No	5UTR	-	AUUGGCGGCUGUGAUGACUUGUAUGCAUUGGAUGCACGUGGUGGACUGGAUCCCCUGCUGAAAUAACGUGUGAACGUUGGCAUUACAUU	3784167	3784256	47	3784127	3784233	-129	-40	NA	NA	1.37052	0.000650747
peak_359	b3612	gpmM	Yes	No	No	CDS	+	CCGGUAAUGGAUGCACUGUGGGCCAAUCGUCCGCA	3785355	3785390	12	3785260	3786804	95	130	-1449	-1414	1.667	0.00481016
peak_360	b3612	gpmM	Yes	No	No	CDS	+	AUUGGUCGUUACUACGCGAUGGACCGCGAUAACCGUUGGGAUCGCGUAGAAAAAGCUUAUGACCUGCUGACUCUGGCGCAGGG	3785811	3785894	46	3785260	3786804	551	634	-993	-910	1.27657	0.0758246
peak_361	b3612	gpmM	Yes	No	No	CDS	+	GUGGAAGAAGUCGCGAAAGCGGUUGAGUCCGUGGGUGGACAACUGCUGAUCACCGCUGACCACGGUAACGCUGAGCAGAUGCGCG	3786531	3786616	39	3785260	3786804	1271	1356	-273	-188	1.29356	0.0182054
peak_362	b3615	waaH	No	No	No	CDS	-	GGAUAACUUCAGAGGUCGUCGGUAAUUUAUGAUGAACAGCACCAAUAAACUUAGUGUUAUUAUUCCGUUAUAUAAUGCGGGCGAUGAUUUCCGCACUUGUAUGGAAUCUUUAAUUACGCAAACCUGGACUGCUCUGGAAAUCAUUAUUAUUAACGAUGGUUCAACGGAUAAUUCUGUUGAAA	3789927	3790109	54	3789047	3790081	-28	154	-1062	-880	2.15959	1.98e-06
peak_363	b3617	kbl	Yes	No	No	CDS	-	CAGAUAUCACUGUGGCUGAUGGAAGCCACGUCAUUAACUUUUGUGCCAACAACUAUCUCGGGCUGGCGAAUCAUCCUGAUCUGAUUGCGGCGGCAAAGGCGGGAAUGGAUUCUCACGGUUUCGGCAUGGCUUCGGUGCGUUUUAUUUGCGGCACUCAGGACAGCCAUAAAGAGCUUGAACAAAAACUGGCGGCCUUCCUGGGGAUGGAAGAUGCGA	3792235	3792451	126	3791355	3792551	100	316	-1096	-880	2.49372	2.7e-16
peak_364	b3619	hldD	Yes	No	No	CDS	+	ACGGUGAAUCACCGAAGCUGUUUGAAGGUAGCGAGAACUUCAAACGCGACUUCGUCUAUGUGGGCGACGUGGCUGAUGUGAAUCUGUGGUUCCUGGAAAAUGGCGUUUCCGGCAUCUUCAAUCUCGGUACUGGUCGUGCGGAAUCCUUCCAGGCGGUAGCUGAUGCUACGCUGGCUUAUCACAAGAAAGGCCAGAUCG	3794566	3794764	129	3793987	3794919	579	777	-353	-155	2.01257	1.59e-07
peak_365	b3674	yidF	No	No	No	CDS	-	CUUAUCGUAUUUAUUGAGAGAGUCGCAUGACAGGAAGUCAGGUCAUUGAUGCUGAAGAGGACAGGCAUAAACUGGUUGUAGAGUACAAGGAUGCUCUGCAACCUGCCGAUUUUUAUCACAAU	3855515	3855637	60	3855114	3855611	-26	96	-523	-401	1.95088	1.66e-11
peak_365	b3675	yidG	No	No	No	CDS	-	CUUAUCGUAUUUAUUGAGAGAGUCGCAUGACAGGAAGUCAGGUCAUUGAUGCUGAAGAGGACAGGCAUAAACUGGUUGUAGAGUACAAGGAUGCUCUGCAACCUGCCGAUUUUUAUCACAAU	3855515	3855637	60	3855608	3855970	333	455	-29	93	1.95088	1.66e-11
peak_366	b3702	dnaA	Yes	No	No	CDS	-	CAGGCGGAACUGAGCGAUAACACGCUGGCCCUGUACGCGCCAAACCGUUUUGUCCUCGAUUGGGUACGGGACAAGUACCUUAAUAAUAUCAAUGGACUGCUAACCAGUUUCUGCGGAGCGGAUGCCCCACAGCUGCGUUUUGAAGUCGGCACCAAACC	3883484	3883642	63	3882326	3883729	87	245	-1316	-1158	1.54619	7.64e-06
peak_367	b3708	tnaA	Yes	Yes	No	3UTR	+	UUAAUACUACAGAGUGGCUAUAAGGAUGUUAGCCACUCUCUUACC	3890145	3890190	20	3890145	3890190	NA	NA	0	45	1.13295	0.0701487
peak_367	b3709	tnaB	No	No	No	5UTR	+	UUAAUACUACAGAGUGGCUAUAAGGAUGUUAGCCACUCUCUUACC	3890145	3890190	20	3890236	3891483	-91	-46	NA	NA	1.13295	0.0701487
peak_368	b3712	yieE	No	No	No	5UTR	+	AAUGAUUACUCUUGUAUUCAUAAUGGACCAUUAAGCAUGGAGCGAAAAAUGGCGACUCACUUUGCCCGAGGGAUUUUAACGGAAGGACAUCUGAUUU	3893832	3893929	79	3893828	3893880	-48	49	NA	NA	1.5155	0.00138462
peak_369	b3730	glmU	Yes	No	No	5UTR	-	UACAGUCAGGACGCGUAUGUUGAAUAAUGCUAUGAGCGUAGUGAUCCUUGCCGCAGGCAAAGGCACGCGC	3915146	3915216	58	3915199	3915220	-17	53	NA	NA	1.15222	0.0664776
peak_369	b3730	glmU	Yes	No	No	CDS	-	UACAGUCAGGACGCGUAUGUUGAAUAAUGCUAUGAGCGUAGUGAUCCUUGCCGCAGGCAAAGGCACGCGC	3915146	3915216	58	3913830	3915200	-17	53	-1386	-1316	1.15222	0.0664776
peak_370	b3731	atpC	No	No	No	CDS	-	UAAUCGGAGGGUGAUAUGGCAAUGACUUACCACCUGGACGUCGUCAGCGCAGAGCAACAAAUGUUCUCUGGUCUGGUCGAGAA	3915904	3915987	44	3915553	3915972	-15	68	-434	-351	1.30805	0.00113311
peak_371	NA	NA	No	No	No	unannotated	+	CUUCUUCGAUGGAACCGACCAUGUAGAACGC	3916018	3916049	15	NA	NA	NA	NA	NA	NA	1.39477	0.0529422
peak_372	NA	NA	No	No	No	unannotated	+	CCCGGAGAACCGGUGAAUACUUCUGCCACGAAGAACGGCUGGGACAGGAAGCGCU	3916128	3916183	13	NA	NA	NA	NA	NA	NA	1.33237	0.0146803
peak_373	NA	NA	No	No	No	unannotated	+	GCGGUACGGAUACCACCGGACAGUUUUUUCAUGAUCUUGGUCUGUGCUGCAC	3918670	3918722	38	NA	NA	NA	NA	NA	NA	1.64154	0.00196019
peak_374	b3737	atpE	No	No	No	CDS	-	UGGUUCUGACGAUCGUCUAUCUGUCGAUGGCGUCUGAAGAACAUUAAUUUACCAACACUACUACGUUUUAACUGAAACAAACUGGAGACUGUCAUGGAAAACCUGAAUAUGGAUCUGCUGUACAUGGCUGCCGCUGUGAUGAUGGGUCUGGCGGCAAUCGGUGCUGCGAUCGGUAUCGGCAUCCUCGGGGGUAAAUUCCUGGAAGGCGCAGCGCGUCAACCUGAUCUGAUUCCUCUGCUGCGUACUCAGUUCUUUAUCGUU	3921021	3921282	171	3920950	3921189	-93	168	-332	-71	1.5408	5.77e-08
peak_374	b3738	atpB	No	No	No	CDS	-	UGGUUCUGACGAUCGUCUAUCUGUCGAUGGCGUCUGAAGAACAUUAAUUUACCAACACUACUACGUUUUAACUGAAACAAACUGGAGACUGUCAUGGAAAACCUGAAUAUGGAUCUGCUGUACAUGGCUGCCGCUGUGAUGAUGGGUCUGGCGGCAAUCGGUGCUGCGAUCGGUAUCGGCAUCCUCGGGGGUAAAUUCCUGGAAGGCGCAGCGCGUCAACCUGAUCUGAUUCCUCUGCUGCGUACUCAGUUCUUUAUCGUU	3921021	3921282	171	3921236	3922051	769	1030	-46	215	1.5408	5.77e-08
peak_375	b3739	atpI	No	No	No	5UTR	-	UUUUAUACGACACGCGGCAUACCUCGAAGGGAGCAGGAGUGAAAAACGUGAUGUCUGUGUCGCUCGUGAGUCGAAACGUUGCUCGGAAGCUUCUGCUCGUUCAGUUACUGGUGGUGAUAGCAAGUGGAUUGCUGUUCAGCCUCAAAGACCCCUUCUGGGGCGUCUCUGCAAUA	3922317	3922490	88	3922439	3922524	-51	122	NA	NA	1.58472	3.99e-07
peak_375	b3739	atpI	No	No	No	CDS	-	UUUUAUACGACACGCGGCAUACCUCGAAGGGAGCAGGAGUGAAAAACGUGAUGUCUGUGUCGCUCGUGAGUCGAAACGUUGCUCGGAAGCUUCUGCUCGUUCAGUUACUGGUGGUGAUAGCAAGUGGAUUGCUGUUCAGCCUCAAAGACCCCUUCUGGGGCGUCUCUGCAAUA	3922317	3922490	88	3922060	3922440	-51	122	-430	-257	1.58472	3.99e-07
peak_376	b4480	hdfR	No	No	No	CDS	-	UGGCUGCAAAAUAGCGAUAAAAAUGCGUUGAUUCGCGAUCUUUUGAAAAUUAACGUGCUGGAUGAAGUGUAUUAAUAUGAAUGGCUGGCAAGGAUGCCGGUAGAAGGAUUUACUUCGGAGAGGGUUAUUUCAGAUAAAAAAAAUCCUUAGCUUUCGCUAAGGAUGAUUUCUGGCAGGGGCGGAGAGACUCGAACUCCCAACACCCGGUUUUGGAGACCGGUGCUCUACCAAUUGAACUACGCCCCUAAUUAGGGUGGCGGAACGGACGGGACUCGAACCCGCGACCCCCUGCGUGACAGG	3946902	3947202	211	3947128	3947967	765	1065	-74	226	1.52553	2.1e-07
peak_377	b3781	trxA	Yes	No	No	5UTR	+	CUUAUUCCUGUGGAGUUAUAUAUGAGCGAUAAAAUUAUUCACCUGACUGACGACAGUUUUGACACGGAUGUACUCAAAGCGGACGGGGCGAUCCUCGUCGAUUUCUGGGCAGAGUGGUGCGGUCCGUGCAAAAUGAUCGCCCCGAUUCUGGAUGAAAUCGCUGACGAAUAUCAGGGCAAACUGACCGUUGCAAAACUGAACAUCGAUCAAAACCCUGGCACUG	3965739	3965962	79	3965649	3965760	-22	201	NA	NA	2.20002	3.59e-16
peak_377	b3781	trxA	Yes	No	No	CDS	+	CUUAUUCCUGUGGAGUUAUAUAUGAGCGAUAAAAUUAUUCACCUGACUGACGACAGUUUUGACACGGAUGUACUCAAAGCGGACGGGGCGAUCCUCGUCGAUUUCUGGGCAGAGUGGUGCGGUCCGUGCAAAAUGAUCGCCCCGAUUCUGGAUGAAAUCGCUGACGAAUAUCAGGGCAAACUGACCGUUGCAAAACUGAACAUCGAUCAAAACCCUGGCACUG	3965739	3965962	79	3965761	3966090	-22	201	-351	-128	2.20002	3.59e-16
peak_378	b3784	wecA	No	No	No	CDS	+	CAAACUUCCGCAAACGUCACCAGGGAUUGAUACCUCUCGUUGGGGGGAUUUCGGUUUACGCAGGGAUUUGCUUCACGUUCGGAAUUGUCGAUUACUAUAUUC	3968024	3968126	71	3967916	3969019	108	210	-995	-893	2.20938	3.92e-07
peak_379	b3785	wzzE	No	No	No	CDS	+	UGCGUAGAAAUCGUGGUGGCAGCCCCAAUUUAACCAAAUAAAUGAGGAUGUGAUGACACAACCAAUGCCUGGGAAACCGGCCGAAGACGCUGAAAAUGAACUGGAUAUUCGUGGGUUGUUUCGUACCUUGUGGGCUGGGAAGCUAUGGAUUAUUGGCAUGGGGCUGGCGUUUGCGUUAAUCGCGCUGGCGUAUACGUUUUUUGCUCGUCAGGAGUGGAGCUCGACGGCGAUUACCGAUCGUCCAACGGUGAAUAUGCUGGGGGGAUAUUACUC	3968978	3969251	130	3969031	3970077	-53	220	-1099	-826	1.28259	6.19e-05
peak_379	b3784	wecA	No	No	No	CDS	+	UGCGUAGAAAUCGUGGUGGCAGCCCCAAUUUAACCAAAUAAAUGAGGAUGUGAUGACACAACCAAUGCCUGGGAAACCGGCCGAAGACGCUGAAAAUGAACUGGAUAUUCGUGGGUUGUUUCGUACCUUGUGGGCUGGGAAGCUAUGGAUUAUUGGCAUGGGGCUGGCGUUUGCGUUAAUCGCGCUGGCGUAUACGUUUUUUGCUCGUCAGGAGUGGAGCUCGACGGCGAUUACCGAUCGUCCAACGGUGAAUAUGCUGGGGGGAUAUUACUC	3968978	3969251	130	3967916	3969019	1062	1335	-41	232	1.28259	6.19e-05
peak_380	b3787	wecC	No	No	No	CDS	+	ACCCGUAUGGUGAUGGUCAGGCAUGCUCUCGCAUUCUGGAAGCGUUAAAAAAUAAUCGGAUAUCACUAUGAGUUUUGCGACCAUUUCUGUUAUCGGACUGGGUUAUAUCGGGCUGCCA	3971192	3971310	54	3971260	3972522	-68	50	-1330	-1212	1.38565	0.0160651
peak_380	b3786	wecB	No	No	No	CDS	+	ACCCGUAUGGUGAUGGUCAGGCAUGCUCUCGCAUUCUGGAAGCGUUAAAAAAUAAUCGGAUAUCACUAUGAGUUUUGCGACCAUUUCUGUUAUCGGACUGGGUUAUAUCGGGCUGCCA	3971192	3971310	54	3970133	3971263	1059	1177	-71	47	1.38565	0.0160651
peak_381	b4481	wecF	No	No	No	CDS	+	GUUUUUCAAUGACGCGCUGGCCGCGACGAGCGAGCACGCGCGCGAGUUUAUGGUUGUUGGCAAGGACGACGGCU	3977586	3977660	62	3977525	3978604	61	135	-1018	-944	1.39469	0.00725743
peak_382	b3794	wecG	No	No	No	CDS	+	UAUACGCUGCGUGGCUUACAGUUGAUUGGUUGGCGUGAUAUGCAGCACGCCCUCGAUUAUCUGUUUGCUGACGGGCAGCUUAAGCAGGGAACGCUGGUUGCCAUUAAUGCUGAAAAAAUGCUGACUAUUGAAGAUAACGCCGAGGUCAGGGAGUU	3979982	3980137	71	3979956	3980696	26	181	-714	-559	1.5148	0.000539081
peak_383	b3805	hemC	No	No	No	5UTR	-	UCACCACAACACUGACAUCACUCUGGCAAGGAUGUUAGGAUGGACCACGGAUGAUAAUGACGGUAACAAGCAUGUUAGACAAUGUUU	3990750	3990837	38	3990765	3990948	-72	15	NA	NA	1.16984	0.00285935
peak_383	b3805	hemC	No	No	Yes	CDS	-	UCACCACAACACUGACAUCACUCUGGCAAGGAUGUUAGGAUGGACCACGGAUGAUAAUGACGGUAACAAGCAUGUUAGACAAUGUUU	3990750	3990837	38	3989825	3990766	-72	15	-1012	-925	1.16984	0.00285935
peak_384	b3811	xerC	No	No	Yes	CDS	+	CUUAACGGACCAGAGCUGCUGGUGGUGCUACCGGAAGCGAAAGCGGUGGGAUCGGUGGCGAUGUCGAUGCUGGGAAGCGAUGCUGAUUUGGGUGUCGUGCUGUUUACCAGUCGCGAUGCCAGUCACUAUCAACAAGGGCAAGGAACGCAGUUACUUCAUGAAAUUGCGCUGAUGUUGCCGGAGCUUCUGGAGCGUUGGAUUGAACGCGUAUG	3996077	3996289	89	3996287	3997183	-210	2	-1106	-894	1.24672	0.000324129
peak_384	b3810	yigA	No	No	Yes	CDS	+	CUUAACGGACCAGAGCUGCUGGUGGUGCUACCGGAAGCGAAAGCGGUGGGAUCGGUGGCGAUGUCGAUGCUGGGAAGCGAUGCUGAUUUGGGUGUCGUGCUGUUUACCAGUCGCGAUGCCAGUCACUAUCAACAAGGGCAAGGAACGCAGUUACUUCAUGAAAUUGCGCUGAUGUUGCCGGAGCUUCUGGAGCGUUGGAUUGAACGCGUAUG	3996077	3996289	89	3995583	3996290	494	706	-213	-1	1.24672	0.000324129
peak_385	b3816	corA	Yes	No	No	CDS	+	AACCCCUUGUAAAUGCAGUAUGGAUUGAUCUUGUCGAACCGGACGACGACGAGCGACUGCGCGUACAAUCUGAACUUGGCCAGAGC	4001486	4001572	42	4001426	4002376	60	146	-890	-804	1.21557	0.00734112
peak_386	b3818	yigG	No	No	No	CDS	-	CGACUCUUGCAUGAGAGUGGGCAUAUUGCCAUGCUGACCGGAGACUCAUACAAGGAUGUAAAAUUUAUGUUACGUAUAUUU	4003178	4003259	42	4002813	4003193	-66	15	-446	-365	2.20864	1.34e-09
peak_387	b3828	metR	Yes	No	No	CDS	-	CAUAAGAACUGGCCGCAGGUAGAGAUGGAUUUUAAAUCGGGCGUGACAU	4012434	4012483	9	4011863	4012816	333	382	-620	-571	1.26335	0.0501954
peak_388	b3831	udp	No	No	No	CDS	+	CAUCUCGGCCUCACUAAAAACGAUUUACAAGGGGCUACGCUUGCCAUCGUCCCUGGCGACCCGGAUCGUGUGGAAAAGAUCGCCGCGCUGAUGGAUA	4016451	4016548	72	4016431	4017192	20	117	-741	-644	1.44941	0.000207631
peak_389	b3831	udp	No	No	No	CDS	+	UCUCACCGCGAAUUCACUACCUGGCGUGCAGAGCUGGAUGGUAAAC	4016565	4016611	32	4016431	4017192	134	180	-627	-581	1.64268	0.00482694
peak_390	b3831	udp	No	No	No	CDS	+	CCAGGUCAGGAACGUUACGAUACUUACUCUGGUCGCGUAGUUCGUCACUUUAAAGGUUCUAUGGAAGAGUGGCAGGCGAUGGGCGUAAUGAACUAUGAAAUGGAAUCUGCAAC	4016919	4017032	101	4016431	4017192	488	601	-273	-160	1.15545	0.00950309
peak_391	b3831	udp	No	No	No	CDS	+	ACCAUGUGUGCAAGUCAGGGCCUGCGUGCCGGUAUGGUAGCGGGUG	4017039	4017085	0	4016431	4017192	608	654	-153	-107	1.19462	0.050102
peak_392	b3843	ubiD	No	No	No	CDS	+	UAUUGAUUAUCUGGAUUUUGCCUCGCCUGUCUCCGGGCUGGGUUCAAAAAUGGGGCUGGAUG	4026288	4026350	36	4024988	4026481	1300	1362	-193	-131	1.24213	0.0883393
peak_393	b3847	pepQ	Yes	No	No	5UTR	+	CGCUCUGGAUGAACGAUGUGCUAAGAUGCGGAGACUUAAGGUCAAAAAAACAGAAGGGUAAAAAAUGGAAUCACUGGCCUCGCUCUAUAAAAAUCAUAUAGCUACCUUACAAGAACGGACUCGCGAUGCGCUGGCGCGCUUCAAGCUGGAUGCGUUACUUAUUCACUCCGGCGAGCUGUUCAAUGUU	4031096	4031283	118	4031129	4031160	-65	122	NA	NA	0.835421	0.0160762
peak_393	b3847	pepQ	Yes	No	No	CDS	+	CGCUCUGGAUGAACGAUGUGCUAAGAUGCGGAGACUUAAGGUCAAAAAAACAGAAGGGUAAAAAAUGGAAUCACUGGCCUCGCUCUAUAAAAAUCAUAUAGCUACCUUACAAGAACGGACUCGCGAUGCGCUGGCGCGCUUCAAGCUGGAUGCGUUACUUAUUCACUCCGGCGAGCUGUUCAAUGUU	4031096	4031283	118	4031161	4032492	-65	122	-1396	-1209	0.835421	0.0160762
peak_394	b3860	dsbA	No	No	No	CDS	+	CUGCUUCUGAUAUCCGCGAUGUAUUUAUCAACGCAGGUAUUAAAGGUGAAGAGUACGACGCGGCGUGGAACAGCUUCGUG	4043784	4043864	59	4043418	4044044	366	446	-260	-180	1.16485	0.0899498
peak_395	b3864	spf	No	No	No	ncRNA	+	GUAGGGUACAGAGGUAAGAUGUUCUAUCUUUCAGACCUUUUACUUCACGUAAUCGGAUUUGGCUGAAUAUUUUAGCCGCCCCAGUCAGUAAUGACUGGGGCGUUUUU	4049898	4050005	52	4049899	4050007	NA	NA	NA	NA	0.982152	0.0269102
peak_396	b4457	csrC	No	No	No	ncRNA	+	GGUUGAUUGUUUGUUUAAAGCAAAGGCGUAAAGUAGCACCCAUAGAGCGAGGACGCUAACAGGAACAAUGACUCAGGAUGAGGGUCAGGAGCGCCAGGAGGCGAAGACAGAGGAUUGUCAGGAAGACAAACGUCCGGAGACGUAAUUAAACGGAAAUGGAAUCAACACGGAUUGUUCCGGCUAAAGGAAAAACAGGGUGUGUUGGCGGCCUGCAAGGAUUGUAAGACCCGUUAAGGGUUAUGAGUCAGGAAAAAAGGCGACAGAGUAAUCUGUCGCCUUUUUUCU	4050994	4051279	171	4051036	4051280	NA	NA	NA	NA	0.790422	2.58e-05
peak_397	b3871	typA	Yes	No	No	CDS	+	CCCCGGGGCACGCCGACUUCGGUGGUGAAGUUGAACGUGUAAUGUCCAUGGUAGACUCAGUGC	4058629	4058692	33	4058407	4060230	222	285	-1601	-1538	1.2188	0.0695054
peak_398	b3887	dtd	No	No	No	CDS	+	AAAACAAGCAGCUGAACAAGAAGAAGACGACGAACCAUGAUUGCAUUAAUUCAACGCGUAACCCGUGCCAGCGUCACCGUGGAGGGAGAAGUGACGGGCGAAAUUGGCGCGGGACUUUUGGUGUUAUUGGGUGUCGAAAAGGAUGACGACGAACAGAAAGCAAACCGUCUGUGCGAGCGUGUGCUCGG	4076978	4077166	140	4077015	4077452	-37	151	-474	-286	1.13821	5.91e-07
peak_398	b3886	yihY	No	No	No	CDS	+	AAAACAAGCAGCUGAACAAGAAGAAGACGACGAACCAUGAUUGCAUUAAUUCAACGCGUAACCCGUGCCAGCGUCACCGUGGAGGGAGAAGUGACGGGCGAAAUUGGCGCGGGACUUUUGGUGUUAUUGGGUGUCGAAAAGGAUGACGACGAACAGAAAGCAAACCGUCUGUGCGAGCGUGUGCUCGG	4076978	4077166	140	4076146	4077018	832	1020	-40	148	1.13821	5.91e-07
peak_399	b3916	pfkA	Yes	No	No	5UTR	+	CAGUCAGGGCCGACCCGCUUUAUUCAGAUUCAUUUGGAAAUGGAAGACUCUCUGCCUUUGGUUCAGGCACAUAUGGUGGCGGAUCAGGUAGAGCAGGCUAUUUUACGGCGUUUUCCGGGAUCGGAUGUAAUUAUCCAUCAGGACCCCUGUUCCGUCGUACCCAGGGAGGGUAAACGGUCUAUGCUUUCAUAAUCAGUAUAAAAGAGAGCCAGACCC	4107179	4107395	86	4107370	4107551	-372	-156	NA	NA	1.6841	4.2e-07
peak_399	b3915	fieF	No	No	No	CDS	+	CAGUCAGGGCCGACCCGCUUUAUUCAGAUUCAUUUGGAAAUGGAAGACUCUCUGCCUUUGGUUCAGGCACAUAUGGUGGCGGAUCAGGUAGAGCAGGCUAUUUUACGGCGUUUUCCGGGAUCGGAUGUAAUUAUCCAUCAGGACCCCUGUUCCGUCGUACCCAGGGAGGGUAAACGGUCUAUGCUUUCAUAAUCAGUAUAAAAGAGAGCCAGACCC	4107179	4107395	86	4106469	4107371	710	926	-192	24	1.6841	4.2e-07
peak_400	b3924	fpr	Yes	No	No	3UTR	-	CAUCAAACGGUUGAUAAAUGAGUGAUGAUGACCACAGACAAGGAGGUCGCACUGCUCUUUU	4113591	4113652	20	4113591	4113726	NA	NA	74	135	1.66196	0.00103019
peak_401	b3928	zapB	No	No	No	5UTR	+	CGAUUGAUGUGGAUUAUGUCACCAGGAGAAGGAUGAAAAGUGUGGCAAACCGUAAUCUGCAAGGCGUGCCGCUGGACAGCGAUGGCG	4118318	4118405	58	4118240	4118514	-196	-109	NA	NA	0.964701	0.0219057
peak_402	b3934	cytR	Yes	Yes	No	5UTR	-	CCGAUGUGAAGUAAACAUGGAUGUAGUACGCCUGACGUGCCAGGCGAGGAGUGAGUGUGAAAGCGAAGAAGCAGGAAACUGCCGCGACCAUGAAAGACGUUGCCCUCAAGGCAAAAGUCUCUACAGCGACCGUCUCC	4124375	4124512	89	4124455	4124509	-57	80	NA	NA	1.16678	5.27e-05
peak_402	b3934	cytR	Yes	Yes	No	CDS	-	CCGAUGUGAAGUAAACAUGGAUGUAGUACGCCUGACGUGCCAGGCGAGGAGUGAGUGUGAAAGCGAAGAAGCAGGAAACUGCCGCGACCAUGAAAGACGUUGCCCUCAAGGCAAAAGUCUCUACAGCGACCGUCUCC	4124375	4124512	89	4123431	4124456	-57	80	-1081	-944	1.16678	5.27e-05
peak_403	b3937	yiiX	No	No	No	CDS	-	GCGUGAGAUGGGGAUUAACCCGGAGACGUGGGAAUACUAAAGCAAAAAAGAGCGGCGCGGAGUGGAAUCGCCUGAUGCGCUACGCUUAUCAGGCCUACGUCAUAUUGCAAUUUAUUGAAUUUGCACGAACUUGUAGGCCGGAUAAGGCGUUCACGCCGCAUCCGGCAUAAACAACGAGCACGUUGUCUGCGACCCACCGCUUUUUAUACAUGGACGUUUAACUAUGAAAAACAGGCUGCUGAUCCUCAGCCUGCUGGUUUCUGUACCUGCCUUUG	4127842	4128117	53	4127286	4127894	-223	52	-831	-556	2.11257	2.16e-16
peak_403	b3938	metJ	No	No	No	CDS	-	GCGUGAGAUGGGGAUUAACCCGGAGACGUGGGAAUACUAAAGCAAAAAAGAGCGGCGCGGAGUGGAAUCGCCUGAUGCGCUACGCUUAUCAGGCCUACGUCAUAUUGCAAUUUAUUGAAUUUGCACGAACUUGUAGGCCGGAUAAGGCGUUCACGCCGCAUCCGGCAUAAACAACGAGCACGUUGUCUGCGACCCACCGCUUUUUAUACAUGGACGUUUAACUAUGAAAAACAGGCUGCUGAUCCUCAGCCUGCUGGUUUCUGUACCUGCCUUUG	4127842	4128117	53	4128078	4128395	278	553	-39	236	2.11257	2.16e-16
peak_404	b3947	frwA	Yes	No	No	CDS	-	GCGGUGCAUCGCCAGGGCAAAUGGAUUGGUCUGUGCGGUGAGCUGGGAGCGAAAGGUUCCGUGCU	4140350	4140415	26	4139720	4142221	1806	1871	-695	-630	1.11795	0.0786683
peak_405	b3980	tufB	Yes	No	No	CDS	+	CGCCGACUAUGUUAAAAACAUGAUCACCGGUGCUGCGCAGAUGGACGGCGCGAUCCUGGUAGUUGCUGCGACUGACGGCCCGAUGC	4176197	4176283	36	4175944	4177128	253	339	-931	-845	1.50853	0.0011
peak_406	b3982	nusG	Yes	No	No	CDS	+	CAUGGAAGAUUUGUUUGGUGAAGUCAUGGUACCAACCGAAGAAGUGGUUGAAAUCCGUGGCGGUCAGCGUCGCAAAAGCGAACGUAAAU	4177843	4177932	47	4177743	4178288	100	189	-445	-356	2.05559	0.000189426
peak_407	b3986	rplL	No	No	No	CDS	+	AUCAUUGAAGCAGUUGCAGCUAUGUCUGUAAUGGACGUUGUAGAACUGAUCUCUGCAAUGGAAGAAAAAUUCGGUGUUUCCGCUGCUGCUGCUGUAGCUGUAGCUGCUGGC	4180580	4180691	45	4180560	4180925	20	131	-345	-234	1.1942	0.00040691
peak_408	b3987	rpoB	Yes	No	No	CDS	+	AAAUCCGUGAUAACAAGCUGCAGAUGGAACUGGUGCCGGAACGCCUGCGUGGUGAAAC	4181935	4181993	24	4181245	4185273	690	748	-3338	-3280	1.68186	0.00544299
peak_409	b3987	rpoB	Yes	No	No	CDS	+	GCGAACUCCAACUUGGAUGAAGAAGGCCACUUCGUAGAAGACCUGGUAACUUGCCGUAGCAAAGGCGAAUCCAGCUUGUUCAGCCGCGACCAGGUUGACUACAUGGACGUAUCCACCCAGCAGGUGGUAUCCGUCGGUGCGUCCCUGAUCCCGUUCCUGGAACACGAUGACGCCAACCGUGCAUUGAUGGGUGCGAACAUGCAACGUCAGGCCGUUCCGACUCUGCGCGCUGAUAAGCCGCUGGUUGGUACUGGUAUGGAACGUGCUGUUGCCGUUGAC	4183098	4183377	104	4181245	4185273	1853	2132	-2175	-1896	1.95208	3.71e-12
peak_410	b3987	rpoB	Yes	No	No	CDS	+	AAUACACCCGUUCUAACCAGAACACCUGUAUCAACCAGAUGCCGUGUGUGUCUCUGGGUGAACCGGUUGAACGUGGCGACGUGCUGGCAGACGGUCCGUCCA	4183507	4183609	69	4181245	4185273	2262	2364	-1766	-1664	1.63743	0.00163546
peak_411	b3989	yjaZ	No	No	No	5UTR	+	AAUGUAGAGAUGACUAAUAUCCUGAAACUGACUGAACUAAUUGAGUCAAACUCGGCAAGGAUUCGAUACUAUUCCUGUGUAACUUUCUUAAGGAACGAGAAUGAAACAGGAAGUGGAAAAGUGGCGACCUUUUGGACAUCCGGAUGGU	4189685	4189833	113	4189763	4189785	-100	48	NA	NA	0.685725	0.0767348
peak_412	b4012	yjaB	No	No	No	CDS	-	CGGGAUCAGCCGGUUGGAUUUAUGUUGCUAAGUGGGCAGCAUAUGGAUGCGCUGUUUAUCGAUCCUGAUGUGCGCGGCUGCGGCGUAGGUCGGGUGCUGGUGGAGCAUGCGCUCUCGAUGGCACCGGAACUGACAACCAACGUUAAUGAGCAAAAUGAGCAGGCGGUUGGG	4213778	4213949	89	4213680	4214123	174	345	-269	-98	1.424	0.00111221
peak_413	b4045	yjbJ	Yes	No	No	CDS	+	GAAAGAUCAGGCAGAAAAAGAGGUCGUGGAUUGGGAAACCCGCAAUGAAUAUCGCUGGUAAUUAAUCCCUCCUGCCCGACGUGUACAAGGAUGUACGCCCUCUUAACGCGGU	4259385	4259497	24	4259237	4259446	148	260	-61	51	0.878486	0.00771821
peak_414	b4062	soxS	No	No	No	CDS	-	ACAGAUGAAUUAACGAACUGAACACUGAAAAGAGGCAGAUUUAUGUCCCAUCAGAAAAUUAUUCAGGAUCUUAUCGCAUGGAUUGACGAGCAUAUUGACCAGCCGCUUAACAUUGAUGUAGUCGCAAAA	4277296	4277425	46	4277060	4277383	-42	87	-365	-236	1.50124	0.000110876
peak_415	b4124	dcuR	Yes	No	No	5UTR	-	CUCGACAAAAGGAAGCGAGCGAGGCGUCGGUUUAGCACUUGUCAAACAACAGGUAGAAAAUCUCGGCGGCAGCAUCGCCGUGGAAUCGGAACCCGGGAUUUUCACACAAUUUUUU	4350069	4350184	51	4350033	4350271	-151	-36	NA	NA	1.47778	0.000310772
peak_415	b4125	dcuS	Yes	No	No	CDS	-	CUCGACAAAAGGAAGCGAGCGAGGCGUCGGUUUAGCACUUGUCAAACAACAGGUAGAAAAUCUCGGCGGCAGCAUCGCCGUGGAAUCGGAACCCGGGAUUUUCACACAAUUUUUU	4350069	4350184	51	4350031	4351662	1478	1593	-153	-38	1.47778	0.000310772
peak_416	b4138	dcuA	Yes	No	No	5UTR	-	AUACUGAUGAAAGCGAACAGUAAUCGUACAGGGUAGUACAAAUAAAAAAGGCACGUCAGAUGACGUGCCUUUUUUCUUGUGAGCAGUAACUUAAAAAUAACAAUCUAAUAUCAACUUGUUAAAAAACAAGGAAGGCUAAUAUGCUAGUUGUAGAACUCAUCAUAGUUUUGCUGGCGAUCUUCUUGGGCGCCAGAUUGGGGGGAAUAGGUAUUGGUU	4366697	4366913	71	4366772	4366950	-141	75	NA	NA	1.59733	4.54e-06
peak_416	b4138	dcuA	Yes	No	No	CDS	-	AUACUGAUGAAAGCGAACAGUAAUCGUACAGGGUAGUACAAAUAAAAAAGGCACGUCAGAUGACGUGCCUUUUUUCUUGUGAGCAGUAACUUAAAAAUAACAAUCUAAUAUCAACUUGUUAAAAAACAAGGAAGGCUAAUAUGCUAGUUGUAGAACUCAUCAUAGUUUUGCUGGCGAUCUUCUUGGGCGCCAGAUUGGGGGGAAUAGGUAUUGGUU	4366697	4366913	71	4365472	4366773	-141	75	-1441	-1225	1.59733	4.54e-06
peak_417	b4138	dcuA	Yes	No	No	5UTR	-	GGUAAGAGUGUACGUGAAGUCGUUCUGGAACGCGGUCUGUUGACUGAAGCGGAACUUGACGAUAUUUUCUCCGUACAGAAUCUGAUGCACCCGGCUUACAAAGC	4366921	4367025	54	4366772	4366950	-253	-149	NA	NA	1.75338	5.27e-05
peak_417	b4139	aspA	Yes	No	No	CDS	-	GGUAAGAGUGUACGUGAAGUCGUUCUGGAACGCGGUCUGUUGACUGAAGCGGAACUUGACGAUAUUUUCUCCGUACAGAAUCUGAUGCACCCGGCUUACAAAGC	4366921	4367025	54	4366891	4368327	1302	1406	-134	-30	1.75338	5.27e-05
peak_418	NA	NA	No	No	No	unannotated	+	UUGGUUAAUCGCAUCUACCAGCUUAAUCAGGGAAGAGUAAACUGCGAUACGGAAACCGGUCGGGUAGGCGUCGUUAGUGGACUGACAUUUGUUAACAUGGUCGUUCGGGUUCAGGUACUGAUA	4367820	4367943	61	NA	NA	NA	NA	NA	NA	1.84748	3.32e-05
peak_419	b4139	aspA	Yes	No	No	CDS	-	GCCGCAUGUGAUGAAGUCCUGAACAACGGAAAAUGCAUGGAUCAGUUCCCGGUAGACGUCUACCAGGGCGGCGCAGGUACUUCCGUAAACAUGAACACCAACG	4367993	4368096	51	4366891	4368327	231	334	-1205	-1102	1.56395	0.00476169
peak_420	b4139	aspA	Yes	No	No	CDS	-	AGAAGAUCUGUUGGGUACCAGGGAAGUUCCAGCUGAUGCCUACUAUGGUGUUCACACUCUGAGAGCGAUUGAAAACUUCUAUAUCAGCAACAACAAAAUCAGUGAUAUUCCUGAAUUUGUUCGCGGUAUGGUAAUG	4368168	4368304	119	4366891	4368327	23	159	-1413	-1277	2.24633	2.3e-09
peak_421	b4144	yjeI	Yes	No	No	CDS	+	AAAAUACUUAGCAGGGAUUGUCGGUGCCGCGCUACUGAUGGCGGGUUGUAGCUC	4372816	4372870	42	4372809	4373162	7	61	-346	-292	1.0208	0.085275
peak_422	b4146	epmB	No	No	No	3UTR	-	GGAUUUGCAAUGAACUGUAGGCCGGAUAAGGCGUUUACGCUGCAUCCGGCAAGAGCAA	4374489	4374547	40	4374489	4374629	NA	NA	82	140	1.8317	0.000992212
peak_423	b4154	frdA	No	No	No	CDS	-	GGUGACGGUAUGGGUAUGGCGCUAAGCCACGGCGUUCCGCUGCGUGACAUGGAAUUCGUUCAGUAUCACCCAACCGGUCUGCCAGGUUCC	4381598	4381688	39	4380510	4382318	630	720	-1178	-1088	1.60531	0.00822847
peak_424	b4154	frdA	No	No	No	5UTR	-	AAAGGAGCAGUGGAAUAGCGUUCGCAGACCGUAACUUUCAGGUACUUACCCUGAAGUACGUGGCUGUGGGAUAAAAACAAUCUGGAGGAAUGUCGUGCAAACCUUUCAAGCCGAUCUUGCCAUUGUAGGCGCCGGUGGCGCGGGAUUACGUGCUGC	4382256	4382412	74	4382317	4382413	-95	61	NA	NA	1.12573	0.000244296
peak_424	b4154	frdA	No	No	No	CDS	-	AAAGGAGCAGUGGAAUAGCGUUCGCAGACCGUAACUUUCAGGUACUUACCCUGAAGUACGUGGCUGUGGGAUAAAAACAAUCUGGAGGAAUGUCGUGCAAACCUUUCAAGCCGAUCUUGCCAUUGUAGGCGCCGGUGGCGCGGGAUUACGUGCUGC	4382256	4382412	74	4380510	4382318	-95	61	-1902	-1746	1.12573	0.000244296
peak_425	b4172	hfq	No	No	No	5UTR	+	UUUCAUCAGAUGUUGGCUUCAGGUUUUGAAGCAGAAGUCCGGGCGCUUUUUGCCCGAGGAGAUUUGCAUACGGACUUGCCUUCCAUUCGUUGCGUGGGUUAUCGCCAGAUGUGGUCUUACCUUGAAGGCGAAAUCUCAUACGAUGAAAUGGUUUAUCGAGGUGUUUGCGCCACGAGACAGUUGGCGAAGCGGCAGAUAACCUGGCUGCGUGGUUGGGAAGGGGUUCACUGGCUUGACAGUGAAAAACCAGAACAGGCGCGUGACGAAGUAUUACAGGUUGUUGGUGCUAUCGCAGGCUGAAUGUGUACAAUUGAGACGUAUCGUGCGCAAUUUUUUCAGAAUCGAAA	4399902	4400249	71	4400219	4400287	-385	-38	NA	NA	2.12233	1.38e-15
peak_425	b4171	miaA	No	No	No	CDS	+	UUUCAUCAGAUGUUGGCUUCAGGUUUUGAAGCAGAAGUCCGGGCGCUUUUUGCCCGAGGAGAUUUGCAUACGGACUUGCCUUCCAUUCGUUGCGUGGGUUAUCGCCAGAUGUGGUCUUACCUUGAAGGCGAAAUCUCAUACGAUGAAAUGGUUUAUCGAGGUGUUUGCGCCACGAGACAGUUGGCGAAGCGGCAGAUAACCUGGCUGCGUGGUUGGGAAGGGGUUCACUGGCUUGACAGUGAAAAACCAGAACAGGCGCGUGACGAAGUAUUACAGGUUGUUGGUGCUAUCGCAGGCUGAAUGUGUACAAUUGAGACGUAUCGUGCGCAAUUUUUUCAGAAUCGAAA	4399902	4400249	71	4399252	4400202	650	997	-300	47	2.12233	1.38e-15
peak_426	NA	NA	No	No	No	unannotated	-	UCGGGAUGCUGAUCAACUCAUCGCAAUGUUCACGAGUCAGGCGACGCA	4409878	4409926	31	NA	NA	NA	NA	NA	NA	1.41709	0.0419497
peak_427	b4181	yjfI	No	No	No	5UTR	+	AUAUAUGACAUGGAAUCCGUUGGCGCUAGCGACGGCGCUGC	4410128	4410169	14	4410077	4410132	-5	36	NA	NA	1.27118	0.0923733
peak_427	b4181	yjfI	No	No	No	CDS	+	AUAUAUGACAUGGAAUCCGUUGGCGCUAGCGACGGCGCUGC	4410128	4410169	14	4410133	4410534	-5	36	-406	-365	1.27118	0.0923733
peak_428	b4184	yjfL	No	No	No	CDS	+	CAUCACUUCAUAUUAUUGGUUAAUUACAAGGACGUUUACAAUGCAUAUACUGGAU	4411938	4411993	29	4411979	4412377	-41	14	-439	-384	1.76587	3.66e-05
peak_428	b4183	yjfK	No	No	No	CDS	+	CAUCACUUCAUAUUAUUGGUUAAUUACAAGGACGUUUACAAUGCAUAUACUGGAU	4411938	4411993	29	4411302	4411961	636	691	-23	32	1.76587	3.66e-05
peak_429	b4188	yjfN	No	No	No	5UTR	-	UGGAAGCCUGGGCGUUUAUUACCGCGAUGGAAUGCCCUGCAACAUGUGGGGAAACGAAAAAUGGAGCUGACGAUGAAACAAUU	4416281	4416364	18	4416291	4416369	-73	10	NA	NA	1.01451	0.0320928
peak_429	b4188	yjfN	No	No	No	CDS	-	UGGAAGCCUGGGCGUUUAUUACCGCGAUGGAAUGCCCUGCAACAUGUGGGGAAACGAAAAAUGGAGCUGACGAUGAAACAAUU	4416281	4416364	18	4416017	4416292	-73	10	-347	-264	1.01451	0.0320928
peak_430	b4217	ytfK	No	No	No	CDS	+	CAGGUGGCGAAGUACGUAAAGAUCCUGUUCCGUGGACGGUUAUACAUCAAGGACGUUGGCGCUUUUGAAUUCGAUAAGGGUAAGAUUCUUAUCC	4439616	4439710	52	4439587	4439793	29	123	-177	-83	1.43884	6.79e-05
peak_431	b4221	tamB	Yes	No	No	CDS	+	ACCGCAAUAAGGAGCAAAAAAUCAGCAUCGGGCCACACUGCUGGCUUAACCCGAAUGCGGAACUGUGCGU	4446185	4446255	28	4444112	4447891	2073	2143	-1706	-1636	1.27712	0.0636095
peak_432	b4222	ytfP	No	No	No	CDS	+	AGUUACUGGGCGAUUUCAGUAUCGAUAACUACCAGUUGUAUAGCCUGGGC	4447960	4448010	23	4447894	4448235	66	116	-275	-225	1.70495	0.00547054
peak_433	b4224	chpS	No	No	No	5UTR	+	UGCGCACCAGGGGCGGUGAAUACGCGCGCCAGUUGAUUCAGACGCCGUACGGGAGUGCAUGGAUGUACGUUUAUCAACGACCCGUCGAUGGAUUAAAGCUAAUUGAAAGCGGCGACUGGUUAGACAGGGAUAAGUAACCAUAUGCAUACGCCACCUUCGGGUGGCGUUGUU	4448098	4448269	116	4448248	4448446	-348	-177	NA	NA	2.53172	1.52e-08
peak_433	b4222	ytfP	No	No	No	CDS	+	UGCGCACCAGGGGCGGUGAAUACGCGCGCCAGUUGAUUCAGACGCCGUACGGGAGUGCAUGGAUGUACGUUUAUCAACGACCCGUCGAUGGAUUAAAGCUAAUUGAAAGCGGCGACUGGUUAGACAGGGAUAAGUAACCAUAUGCAUACGCCACCUUCGGGUGGCGUUGUU	4448098	4448269	116	4447894	4448235	204	375	-137	34	2.53172	1.52e-08
peak_434	b4240	treB	No	No	No	CDS	-	CUUCCCGAUGCUGUGCGCGAUGAUUGGUUCUGGUCUGGCAGGAUUGCUAUGCGGCCUGAACGGCGUUAUGGCGAAUGGCAUCGGCGUAGGCGGCCUGCCGGGAAUUCUCUCGAUUCAACCGAGCUACUGGCAGGUGUUUGCGCUGGC	4464846	4464993	112	4464759	4466180	1187	1334	-234	-87	1.19724	0.00163546
peak_435	b4242	mgtA	No	No	No	CDS	+	CAGACAGUGAAUACGGUGGUCCCGCCGUCCUUAAGUGCGCAUUGCCUGAAAAUGGCGGUGAUGCCCGAAGAAGAAUUGUGGAAAACGUUCGACACCCAUCCGGAAGGGUUAAAUCAGGCGGAAGUGGAAUCUGCCCGC	4467705	4467843	122	4467625	4470321	80	218	-2616	-2478	1.27947	0.000558329
peak_436	b4264	idnR	No	No	No	CDS	-	CAUUCCGGUCGUGGAAUUGAUGGAUGUACAGGGAGAACGGCUGGAUAUGGAGGUCGGUUUUGAUAAUCGGCAGGCCG	4490637	4490714	31	4490141	4491139	425	502	-573	-496	1.40222	0.000138911
peak_437	b4290	fecB	Yes	No	No	CDS	-	CAGGCCUGCUGCUGGUGAUCAGCCACGCCUUUGCCGCCACGGUUCAGGACGAACACGGCACGUUUACACUCGAAAAAACGCCACAACGGAUUGUGGUGCUGGAACUCUCGUUCGCCGAUGCGCUGGCCGCCGUGGACGUCAUCCCGAUCGGUAUUGCCGACGAUAACGAUGCAAAACGCAUCCUGCCCGAAGUGCGUGCGCACCUGAAACCGUGGCAGUCCGUCGGAACGCGCGCGCAGCCGAGCCUGGAAGCCAUUGCCGCUCUGAAACCA	4514008	4514280	174	4513406	4514308	28	300	-874	-602	1.58604	6.97e-13
peak_438	b4291	fecA	No	No	No	CDS	-	CGUUUCGCUCGGCAACAUGGAUGCCAUUGACGUGGUACGCGGUGGUGGUGCGGUGCGUUACGGACCGCAGAGCGUGGGCGGCGUGGUGAACUUUG	4515935	4516030	20	4514353	4516677	647	742	-1677	-1582	1.04986	0.0531213
peak_439	b4295	yjhU	No	No	No	CDS	-	UGAUUCGGGUGGGCGUGCUGAAUAAGAAGGAAAUGCAGACGUAUCGGGAUUUAGGCGCAGUAGGUGUCAUUUGUGGUCGCUUCUAUGACAAGGAAGGGAUGCCCGUCGUGGCUGAUGUUGACCAGCGUAUUCUGGGAAUCAGUCUGGCUCAGCUAAGGCAGAUUGAACGGAAGAUCUUCCUUGCUGGUGGGGAAAGAGGCUAUGACGCAAC	4519428	4519639	108	4519338	4520324	685	896	-301	-90	1.02845	0.0013831
peak_440	b4305	sgcX	No	No	No	CDS	-	CGAGGUCAGGAUUAAUCAGGGCGUUGGGAUCACCUGCCUGAACUACCAUGGUCGGGGAACGCUGGCCGGAUUAAUCACGCCUCCUCGCCUGAUACGGAUGUUGGAACAGACGGCUCUUGAACACAACAUUCCGGUGCAGCGAGAAGUGGCUCCCGG	4530749	4530905	75	4530530	4531651	746	902	-375	-219	1.40061	5.66e-05
peak_441	b4309	nanS	No	No	No	CDS	-	UUGCUGGUCAGUCUAAUGCCAUGGCGUAUGGCGAAGGACUGCCAUUACCGGACAGGGAAGAUGCGCCUCAUCCCAGAAUUAAACAAUUAGC	4537460	4537551	35	4536614	4537594	43	134	-937	-846	1.16905	0.0112534
peak_442	b4312	fimB	No	Yes	No	CDS	+	UAUUCGUCAUACUGUCUGGUAUACCGCCAGCAAUGCAGGGCGUUUUUACGGCAUCUGGGAUAGAGCCAGAGGACGACAGCGUCACGCUGUUUUAUAGAGAUAGUUGAGAUACCAGGGAUGGUGUUA	4541462	4541588	69	4540957	4541559	505	631	-97	29	0.920613	0.0886671
peak_443	b4315	fimI	No	No	No	5UTR	+	GCGAUACCAAUGUUGCAUCUAAAGCCGCUGUUGCCUUUUUAGGUACGGCGAUUGAUGCGGGUCAUACCAACGUUCUGGCUCUGCAGAGUUCAGCUGCGGGUAGCGCAACAAACGUUGGUGUGCAGAUCCUGGACAGAACGGGUGCUGCGCUGACGCUGGAUGGUGCGACAUUUAGUUCAGAAACAACCCUGAAUAACGGAACCAAUACCAUUCCGUUCCAGGCGCGUUAUUUUGCAACCGGGGCCGCAACCCCGGGUGCUGCUAAUGCGGAUGCGACCUUCAAGGUUCAGUAUCAAUAACCUACCCAGGUUCAGGGACGUCAUUACGGGCAGGGAUGCCCACCCUUGUGCGAUAAAAAUAACGAUGAAAAGGAAGAGAUUAUUUCUAUUAGCGUCGUUG…	4543364	4543799	319	4543534	4543727	-363	72	NA	NA	1.39741	2.37e-08
peak_443	b4314	fimA	No	No	No	CDS	+	GCGAUACCAAUGUUGCAUCUAAAGCCGCUGUUGCCUUUUUAGGUACGGCGAUUGAUGCGGGUCAUACCAACGUUCUGGCUCUGCAGAGUUCAGCUGCGGGUAGCGCAACAAACGUUGGUGUGCAGAUCCUGGACAGAACGGGUGCUGCGCUGACGCUGGAUGGUGCGACAUUUAGUUCAGAAACAACCCUGAAUAACGGAACCAAUACCAUUCCGUUCCAGGCGCGUUAUUUUGCAACCGGGGCCGCAACCCCGGGUGCUGCUAAUGCGGAUGCGACCUUCAAGGUUCAGUAUCAAUAACCUACCCAGGUUCAGGGACGUCAUUACGGGCAGGGAUGCCCACCCUUGUGCGAUAAAAAUAACGAUGAAAAGGAAGAGAUUAUUUCUAUUAGCGUCGUUG…	4543364	4543799	319	4543115	4543663	249	684	-299	136	1.39741	2.37e-08
peak_444	b4316	fimC	No	Yes	No	5UTR	+	UUUCAUCGCCAAAUAUCGUGCUACCGGGCGUCGGGUUACUGGCGGC	4544179	4544225	20	4544304	4545029	-125	-79	NA	NA	1.43745	0.0266733
peak_444	b4315	fimI	No	No	No	CDS	+	UUUCAUCGCCAAAUAUCGUGCUACCGGGCGUCGGGUUACUGGCGGC	4544179	4544225	20	4543728	4544267	451	497	-88	-42	1.43745	0.0266733
peak_445	b4317	fimD	No	No	No	CDS	+	AUAUGGCAACGCGUGAUGUCACAUUUAAUACGGGCGACAGUGAACAAGGGAUUGU	4545357	4545412	41	4545096	4547732	261	316	-2375	-2320	1.38049	0.00853227
peak_446	b4326	iraD	No	No	No	5UTR	+	AGGCAAGUAAGGUUUUAUACUUUGCUGACAGGAUUCAGGCCUGUCUCAGACUGACAUGGAUGUAAUGAACAAAAGGGAAUGGCUAUGGAAAAUGAGCAUC	4556828	4556928	85	4556855	4556992	-164	-64	NA	NA	2.44171	1.69e-16
peak_447	b4346	mcrB	No	No	No	CDS	-	CUUGGGAAAGGAUUCCGCAUUGGGCAUAGUUACUUCUGCUGUGGGUUGGAAGAUGGCACCUCUC	4578079	4578143	22	4577958	4579337	1194	1258	-185	-121	0.944417	0.0695054
peak_448	b4349	hsdM	No	No	No	CDS	-	UGGUCAGCAAUAUGGAUUCGCUGGACUGGUACAACGGCGCGCACGGUAAGUCGCGCGAUGACUUCGGCGAUAUGUACGAAGGGCUG	4582646	4582732	65	4581459	4583048	316	402	-1273	-1187	1.20075	0.0695054
peak_449	b4355	tsr	No	No	No	CDS	+	UCGCCUGAUUGACAGCAUUCGUCAUAUUGCAGGCGGCGAUCUGGUGAAACCGAUUGAGGUGGAUGGCUCUAAUGAGAUGGGGCAACUGGCAGAGAGUUUGCGCCAUAUGCAGGGAGAGCUGAUGCGUACCGUCGGUGAUGUGCG	4592324	4592468	127	4591657	4593312	667	811	-988	-844	0.925804	0.0899498
peak_450	b4567	yjjZ	No	No	No	CDS	+	ACGCUGGGCAGUGGCUGGGGAGUGUUGCUGCCGGGAUUGCUGAUUGCAGGGCUGAUGUAUGCGGAUUUAUCGUCAGAUCAGUGGCGGAUUGUCAUUCUGAUGGGAUUAGUAUUGACGCCGAUGAUGCUGUAUCACAAAC	4605815	4605954	80	4605804	4606040	11	150	-225	-86	1.61826	3.92e-05
peak_451	b4567	yjjZ	No	No	No	CDS	+	CUACCAUCGUGCCUGGCACUUAUUGCUGGCAUCAUGCUGAUGAUAAUGAAUUUGAAUCAGGGAUGAAAAAUCAAGGAAGAAACAAGAAAGGAAGUAAAGAUAAUUGGUGCGAGGGGGGGGACU	4605974	4606097	83	4605804	4606040	170	293	-66	57	1.53921	9.52e-07
peak_452	b4384	deoD	No	Yes	No	5UTR	+	CCGGGCUCACUGGGUCAUCGUGAAACCUUCGCGGAUAUCGGCCAGACUCUGGCAAAAUAUUUUGGUACUUCUGAUAUGGAAUAUGGCAAAGCCAUGUUCUGAUGGAUUUGGGCGGAGCGUUGAC	4620724	4620848	108	4620788	4620882	-158	-34	NA	NA	1.10941	0.0513055
peak_452	b4383	deoB	No	No	No	CDS	+	CCGGGCUCACUGGGUCAUCGUGAAACCUUCGCGGAUAUCGGCCAGACUCUGGCAAAAUAUUUUGGUACUUCUGAUAUGGAAUAUGGCAAAGCCAUGUUCUGAUGGAUUUGGGCGGAGCGUUGAC	4620724	4620848	108	4619603	4620826	1121	1245	-102	22	1.10941	0.0513055
peak_453	b4384	deoD	No	Yes	No	CDS	+	GUUCUACUCUCCGGACGGCGAAAUGUUCGACGUGAUGGAAAAAUACGGCAUUCUCGGCGUGGAAAUGGAAGCGGCUGGUAUCUACGGCGUCGCUGCAGAAUU	4621358	4621460	66	4620883	4621602	475	577	-244	-142	0.767883	0.0610434
peak_454	NA	NA	No	No	No	unannotated	-	CGGAUUCCAGUGCGAUUUUGAUCAUGUCGUUGAAGGUAGUCUGACGCUCAGCGGCAGUGGUCUGCUCGUGAGUGCGGAUGUGGUCAGAUACGGUGCAGAUGGUCAGGGCUUUCGCGCCAA	4621459	4621579	84	NA	NA	NA	NA	NA	NA	1.41141	0.00218048
peak_455	b4390	nadR	No	No	No	CDS	+	UUUAUGGCUGAAAAAGGGAUCCAGCCGGAUCUGAUCUACACCUCGGAAGAAGCCGAUGCGCCACAGUAUAUGGAACAUCUGGGGAUCGAGACGGUGCUGGUCGAUCCGAAAC	4627803	4627915	90	4627315	4628547	488	600	-744	-632	0.949074	0.0923733
peak_456	b4392	slt	No	No	No	CDS	+	CCUGGCGGCUGUUGGCUGCCGGUGUCUGUCUGCUGACGGUCAGCAGCGUGGCGCGAGCCGACUCACUGGAUGAGCAGCGUAGUCGUUACGCGCAAAUCAAGCAGGCCUGGGAUAAUCGACAAAUGGAUGUGGUCGAACAAAUGAUGCCUGGACUGAAGGAUUAUCCGCUUUAUCCCUACC	4630754	4630934	130	4630733	4632670	21	201	-1916	-1736	1.13061	0.000526357
peak_457	b4398	creB	No	No	No	5UTR	+	AGAGGCGAUUUAUGCAACGGGAAACGGUCUGGUUAGUGGAAGAUGAGCAAGGGAUAGCCGACACG	4635995	4636060	35	4635723	4636006	-12	53	NA	NA	1.0441	0.0513055
peak_457	b4398	creB	No	No	No	CDS	+	AGAGGCGAUUUAUGCAACGGGAAACGGUCUGGUUAGUGGAAGAUGAGCAAGGGAUAGCCGACACG	4635995	4636060	35	4636007	4636696	-12	53	-701	-636	1.0441	0.0513055
