# Supplementary material for: Global role of the bacterial post-transcriptional regulator CsrA revealed by integrated transcriptomics
Source: Nat Commun. 2017 Nov 17;8:1596. doi: 10.1038/s41467-017-01613-1 (PMC5694010; doi:10.1038/s41467-017-01613-1)
Supplement: Supplementary file 4 — Supplementary Data 2 [file 41467_2017_1613_MOESM4_ESM.xlsx]

## Sheet: SD2 Expression 
Supplementary Data 2. Ribosome profiling and RNA-seq data
b	Gene	CLIP-seq	Edwards	Kulkarni	Sowa	RPF_logFC (ΔcsrA/WT)	RPF_significant	CDS.RNA_logFC (ΔcsrA/WT)	CDS.RNA_significant	TE_logFC (ΔcsrA/WT)	TE_significant	RNA_logFC (ΔcsrA/WT)	RNA_significant	Stability_WT.HL	Stability_csrA.HL	Stability_logFC (ΔcsrA/WT)	Stability_significant	Differences				Column	Description
b4457	csrC	Yes	No	No	No	NA	NA	NA	NA	NA	NA	-4.32789	-1	9.61254	2.13405	-2.17132	-1	stability and RNA				b	Blattner lab number
b2069	yegD	No	No	No	No	0.286402	0	0.186015	0	0.100386	0	-0.0230984	0	12.46	4.00565	-1.63719	-1	stability				Gene	Gene name
b0032	carA	No	No	No	No	-0.0327631	0	-0.180513	0	0.14775	0	-0.308013	0	14.4246	4.95661	-1.54111	-1	stability				CLIP-seq	Peak associated with this gene in the CLIP-seq analysis
b0929	ompF	No	Yes	No	No	-2.34139	-1	-1.96888	-1	-0.372508	0	-2.13532	-1	14.6946	5.92359	-1.31075	-1	RPF, CDS.RNA, stability, and RNA				Edwards	Copurified with 6xHis-CsrA in Edwards et al., 2011
b3957	argE	No	No	No	No	0.354106	0	0.320103	0	0.0340028	0	0.139448	0	11.5505	4.67353	-1.30537	-1	stability				Kulkarni	Predicted as a CsrA target in Kulkarni et al., 2014
b3374	frlD	No	No	No	No	-0.334378	0	-0.337979	0	0.00360125	0	-0.583139	-1	8.79364	3.79991	-1.21049	-1	stability and RNA				Sowa	Crosslinked with 3xFLAG-CsrA and differentially expressed in Sowa et al., 2017
b0389	yaiA	Yes	Yes	No	No	0.646428	1	0.00954584	0	0.636882	0	-0.224924	0	4.46252	2.01999	-1.14351	0	RPF				RPF_logFC (ΔcsrA/WT)	log2 transformed fold change in ribosome protected fragments (RPF), a measure of translation
b3526	kdgK	No	Yes	No	No	-0.759608	-1	-0.672809	-1	-0.0867989	0	-0.886338	-1	5.85944	2.67691	-1.13019	-1	RPF, CDS.RNA, stability, and RNA				RPF_significant	Significance in change of ribosome protected fragments (RPF) (0: not significant -1: activated by CsrA, 1: repressed by CsrA, NA: not analyzed due to filtering criteria)
b3666	uhpT	No	No	No	No	-1.22611	-1	-2.623	-1	1.39689	1	-2.78005	-1	7.2909	3.33189	-1.12976	-1	RPF, CDS.RNA, TE, stability, and RNA				CDS.RNA_logFC (ΔcsrA/WT)	log2 transformed fold change in protein coding RNA abundance, a measure of RNA abundance
b1519	tam	No	No	No	No	1.55476	1	1.3947	1	0.160068	0	1.22894	1	9.75204	4.46203	-1.128	-1	RPF, CDS.RNA, stability, and RNA				CDS.RNA_significant	Significance of change in protein coding RNA abundance significant (0: not significant -1: activated by CsrA, 1: repressed by CsrA, NA: not analyzed due to filtering criteria)
b2330	prmB	No	No	No	No	-0.079879	0	-0.0840598	0	0.00418079	0	-0.289635	0	8.10663	3.71574	-1.12545	-1	stability				TE_logFC (ΔcsrA/WT)	log2 transformed fold change in the interaction of RPF and RNA ((RPF.csrA-RPF.WT)-(RNA.csrA-RNA.WT)), a measure of translation efficiency,
b0399	phoB	No	No	No	No	-0.282757	0	-0.318943	0	0.0361863	0	-0.515543	-1	6.15245	2.85864	-1.10583	-1	stability and RNA				TE_significant	Significance of change in interaction of RPF and RNA significant (0: not significant -1: activated by CsrA, 1: repressed by CsrA, NA: not analyzed due to filtering criteria)
b1341	ydaM	No	No	No	No	1.20753	1	1.31184	1	-0.104302	0	1.15971	1	8.58237	4.05532	-1.08156	-1	RPF, CDS.RNA, stability, and RNA				RNA_logFC (ΔcsrA/WT)	log2 transformed fold change in RNA abundance, a measure of RNA abundance
b0400	phoR	No	Yes	No	No	-0.0543563	0	-0.140992	0	0.0866356	0	-0.312162	0	6.38817	3.02377	-1.07906	-1	stability				RNA_significant	Significance of change in RNA abundance (0: not significant -1: activated by CsrA, 1: repressed by CsrA, NA: not analyzed due to filtering criteria)
b0660	ybeZ	No	Yes	No	No	0.190615	0	0.203156	0	-0.0125408	0	0.00846406	0	7.56668	3.61688	-1.06491	-1	stability				Stability_WT.HL	Average RNA half life in minutes in the wild type strain
b1282	yciH	No	No	No	No	-0.116886	0	0.187746	0	-0.304632	0	0.00786987	0	8.40668	4.04712	-1.05464	-1	stability				Stability_csrA.HL	Average RNA half life in minutes in the csrA strain
b1345	intR	No	No	No	No	-0.0368783	0	-0.450742	0	0.413864	0	-0.643042	-1	6.32669	3.06435	-1.04587	-1	stability and RNA				Stability_logFC (ΔcsrA/WT)	log2 transformed fold change in RNA half life, a measure of RNA stability
b3399	yrfG	No	Yes	No	No	-0.139334	0	0.0600971	0	-0.199431	0	-0.114369	0	6.93812	3.3699	-1.04184	-1	stability				Stability_significant	Significance of change in RNA stability (0: not significant -1: activated by CsrA, 1: repressed by CsrA, NA: not analyzed due to filtering criteria)
b1163	bluF	No	No	No	No	1.20648	1	1.1891	1	0.0173779	0	0.946155	1	4.09683	1.99731	-1.03645	0	RPF, CDS.RNA, and RNA				Differences	A summary of any differences identified (NS: not significant in any of the meausres of expression)
b4058	uvrA	No	No	No	No	0.42821	0	0.422108	0	0.00610235	0	0.239627	0	9.91996	4.84094	-1.03505	-1	stability
b3354	yheU	No	No	No	No	0.207533	0	0.266513	0	-0.0589798	0	0.0833902	0	8.95868	4.40587	-1.02386	-1	stability
b4006	purH	No	No	No	No	-0.268719	0	-0.305984	0	0.0372651	0	-0.571872	-1	9.97386	4.91451	-1.02111	-1	stability and RNA				References
b1800	dmlA	No	Yes	No	No	-0.139506	0	0.262389	0	-0.401895	0	0.00447196	0	10.6062	5.25893	-1.01207	-1	stability				Edwards AN, Patterson-Fortin LM, Vakulskas CA, Mercante JW, Potrykus K, Vinella D, Camacho MI, Fields JA, Thompson SA, Georgellis D, Cashel M, Babitzke P, Romeo T. Circuitry linking the Csr and stringent response global regulatory systems. Mol Microbiol. 2011 Jun;80(6):1561-80.
b3686	ibpB	No	No	No	No	1.10976	1	0.801953	1	0.307806	0	0.573131	1	5.93141	2.95218	-1.00659	-1	RPF, CDS.RNA, stability, and RNA				Kulkarni PR, Jia T, Kuehne SA, Kerkering TM, Morris ER, Searle MS, Heeb S, Rao J, Kulkarni RV. A sequence-based approach for prediction of CsrA/RsmA targets in bacteria with experimental validation in Pseudomonas aeruginosa. Nucleic Acids Res. 2014 Jun;42(11):6811-25.
b3084	rlmG	No	No	No	No	-0.0750084	0	-0.10596	0	0.0309516	0	-0.328317	0	5.50427	2.74496	-1.00376	-1	stability				Sowa SW, Gelderman G, Leistra AN, Buvanendiran A, Lipp S, Pitaktong A, Vakulskas CA, Romeo T, Baldea M, Contreras LM. Integrative FourD omics approach profiles the target network of the carbon storage regulatory system. Nucleic Acids Res. 2017 Jan 26. pii: gkx048.
b0877	ybjX	Yes	Yes	No	No	-0.667191	-1	-0.680599	-1	0.0134088	0	-0.915461	-1	2.43842	1.23096	-0.986159	0	RPF, CDS.RNA, and RNA
b3405	ompR	No	Yes	No	No	0.242741	0	0.319201	0	-0.0764607	0	0.105895	0	7.44946	3.76604	-0.984085	-1	stability
b2104	thiM	No	No	Yes	No	0.0620598	0	0.0257219	0	0.0363379	0	-0.132849	0	5.04425	2.55725	-0.980045	0	NS
b0312	betB	Yes	No	No	No	0.120995	0	0.0111842	0	0.10981	0	-0.26245	0	7.97185	4.07919	-0.966632	-1	stability
b3662	nepI	No	No	No	No	0.184868	0	0.352568	0	-0.167699	0	0.0721845	0	7.56032	3.91107	-0.950882	-1	stability
b3502	arsB	No	No	No	No	-0.505082	-1	-0.179143	0	-0.32594	0	-0.343064	0	1.92501	0.9961	-0.950507	0	RPF
b4480	hdfR	Yes	No	No	No	0.0942596	0	-0.194903	0	0.289162	0	-0.41382	0	5.59052	2.90733	-0.943289	0	NS
b0522	purK	Yes	No	No	Yes	-0.296003	0	-0.418234	0	0.122231	0	-0.626212	-1	5.55404	2.89269	-0.941126	0	RNA
b0759	galE	No	No	No	No	-0.0807668	0	0.0266978	0	-0.107465	0	-0.234103	0	7.86591	4.10655	-0.937686	-1	stability
b3160	yhbW	No	No	No	No	0.697819	1	0.550132	1	0.147686	0	0.3598	0	14.3372	7.49174	-0.936389	-1	RPF, CDS.RNA, and stability
b2467	nudK	No	No	No	No	0.217603	0	0.233624	0	-0.0160212	0	-0.00532436	0	10.0159	5.23724	-0.93541	-1	stability
b0154	hemL	Yes	Yes	No	No	-0.231848	0	-0.288054	0	0.0562064	0	-0.518041	-1	13.3483	7.03392	-0.924259	-1	stability and RNA
b2500	purN	No	No	No	No	0.00487817	0	-0.233137	0	0.238015	0	-0.465097	0	5.6119	2.95803	-0.923854	0	NS
b1226	narJ	No	Yes	No	No	-0.117953	0	-0.190073	0	0.0721201	0	-0.404366	0	9.79644	5.19611	-0.914827	-1	stability
b3924	fpr	Yes	Yes	No	No	0.477547	0	0.184834	0	0.292713	0	-0.0424572	0	4.40994	2.34755	-0.909604	0	NS
b2727	hypB	No	Yes	No	No	-0.164338	0	-0.0158137	0	-0.148524	0	-0.243814	0	8.95233	4.76834	-0.908777	-1	stability
b0710	ybgI	Yes	Yes	No	No	0.272747	0	0.316644	0	-0.043897	0	0.118143	0	8.36087	4.45439	-0.908426	-1	stability
b2716	ascB	No	No	No	No	0.0982031	0	0.0493189	0	0.0488842	0	-0.172178	0	7.44358	3.9703	-0.906748	-1	stability
b0797	rhlE	No	No	No	No	0.0633026	0	0.00100651	0	0.0622961	0	-0.203011	0	3.2396	1.72997	-0.905071	0	NS
b2499	purM	No	No	No	Yes	-0.730685	-1	-0.903191	-1	0.172507	0	-1.15915	-1	6.54776	3.49695	-0.904902	-1	RPF, CDS.RNA, stability, and RNA
b2140	dusC	No	No	No	No	-0.133713	0	-0.216683	0	0.08297	0	-0.434539	0	3.24969	1.7362	-0.904373	0	NS
b0662	ubiF	No	Yes	No	No	0.276614	0	0.203342	0	0.0732718	0	0.0212335	0	6.13283	3.29035	-0.898313	-1	stability
b3154	yhbP	No	No	No	No	0.184152	0	0.289206	0	-0.105053	0	0.0480037	0	1.96409	1.05394	-0.898071	0	NS
b0063	araB	No	No	No	No	0.375359	0	0.138039	0	0.23732	0	-0.14458	0	6.60475	3.55105	-0.895258	-1	stability
b4469	ygiQ	No	No	No	No	-0.136942	0	-0.049165	0	-0.087777	0	-0.258372	0	6.32866	3.42448	-0.886016	-1	stability
b3066	dnaG	Yes	No	No	No	0.470078	0	0.189893	0	0.280186	0	-0.0143034	0	3.53157	1.91113	-0.88588	0	NS
b2153	folE	Yes	Yes	No	No	0.156383	0	0.27415	0	-0.117767	0	0.0452196	0	8.77503	4.75635	-0.88355	-1	stability
b1189	dadA	Yes	No	No	No	0.93598	1	0.820881	1	0.1151	0	0.603249	1	6.10068	3.30939	-0.882403	-1	RPF, CDS.RNA, stability, and RNA
b4209	ytfE	No	No	No	No	-0.627431	-1	-0.461121	0	-0.16631	0	-0.633219	-1	6.80114	3.6954	-0.880045	-1	RPF, stability, and RNA
b2291	yfbR	No	No	No	No	0.063979	0	0.0301913	0	0.0337877	0	-0.180729	0	6.40416	3.48029	-0.8798	-1	stability
b2712	hypF	No	No	No	No	0.204134	0	0.0618175	0	0.142316	0	-0.194072	0	3.3689	1.83638	-0.875413	0	NS
b2443	yffL	No	No	No	No	0.159584	0	0.0527538	0	0.10683	0	-0.209698	0	3.91631	2.14009	-0.871827	0	NS
b2581	yfiF	No	No	No	No	-0.173168	0	-0.16221	0	-0.0109587	0	-0.35122	0	14.3776	7.8602	-0.871181	-1	stability
b3471	yhhQ	No	Yes	No	No	0.283288	0	0.697672	1	-0.414384	0	0.551025	1	2.76297	1.52364	-0.858696	0	CDS.RNA and RNA
b3714	adeP	No	Yes	No	No	-0.669122	-1	-0.615765	-1	-0.0533572	0	-0.814386	-1	3.49935	1.93374	-0.855693	0	RPF, CDS.RNA, and RNA
b1271	yciK	No	No	No	No	-0.302511	0	-0.196305	0	-0.106206	0	-0.373362	0	4.64052	2.56799	-0.853646	0	NS
b2301	yfcF	No	No	No	No	0.753655	1	0.611791	1	0.141864	0	0.490576	0	7.67418	4.25779	-0.849907	-1	RPF, CDS.RNA, and stability
b0821	ybiU	No	No	No	No	0.661069	1	0.671601	1	-0.0105324	0	0.431727	0	12.7691	7.11619	-0.843485	-1	RPF, CDS.RNA, and stability
b0313	betI	Yes	No	No	No	0.289619	0	-0.355117	0	0.644736	0	-0.562625	-1	4.70397	2.6267	-0.840626	0	RNA
b0324	yahJ	No	No	No	No	0.24152	0	0.424245	0	-0.182725	0	0.220557	0	7.48499	4.18011	-0.840461	-1	stability
b1270	btuR	No	No	No	No	-0.0883473	0	-0.28056	0	0.192213	0	-0.480486	0	5.21439	2.92049	-0.836285	0	NS
b3440	yhhX	No	Yes	No	No	0.909106	1	1.06595	1	-0.156846	0	0.84731	1	7.53018	4.22641	-0.833251	-1	RPF, CDS.RNA, stability, and RNA
b2989	yghU	No	No	No	No	1.0475	1	1.09106	1	-0.0435586	0	0.900763	1	11.9105	6.68909	-0.832358	-1	RPF, CDS.RNA, stability, and RNA
b0967	rlmI	No	No	No	No	-0.496255	0	-0.294011	0	-0.202244	0	-0.508179	-1	4.31128	2.42368	-0.830914	0	RNA
b1660	ydhC	No	No	No	No	0.829718	1	1.08547	1	-0.255751	0	1.00407	1	4.47542	2.51824	-0.829605	0	RPF, CDS.RNA, and RNA
b4049	dusA	No	No	No	No	-0.0967121	0	0.0208621	0	-0.117574	0	-0.184635	0	4.89473	2.76283	-0.825084	0	NS
b3697	yidA	No	No	No	No	-0.179958	0	0.0023185	0	-0.182276	0	-0.208302	0	6.67231	3.76954	-0.823799	-1	stability
b0523	purE	No	Yes	No	Yes	-0.469935	0	-0.613666	-1	0.143731	0	-0.831624	-1	4.628	2.61945	-0.821129	0	CDS.RNA and RNA
b0338	cynR	No	No	No	No	0.106568	0	0.2037	0	-0.0971314	0	-0.10083	0	7.48743	4.24169	-0.819831	-1	stability
b3643	rph'	No	Yes	No	No	-0.25018	0	-0.211462	0	-0.0387177	0	-0.401605	0	4.40515	2.49889	-0.8179	0	NS
b1647	ydhF	No	No	No	No	-0.0814131	0	0.0212768	0	-0.10269	0	-0.186338	0	5.48831	3.11861	-0.815457	0	NS
b3481	nikR	No	Yes	No	No	-0.0196364	0	0.209111	0	-0.228748	0	-0.00901171	0	3.55222	2.01857	-0.815386	0	NS
b1861	ruvA	No	No	No	No	0.0277432	0	-0.0368131	0	0.0645563	0	-0.225497	0	4.14954	2.35849	-0.815086	0	NS
b4388	serB	No	No	No	No	0.0310767	0	-0.102861	0	0.133938	0	-0.307401	0	3.40508	1.93798	-0.813133	0	NS
b2557	purL	No	Yes	No	Yes	-0.285248	0	-0.242363	0	-0.0428853	0	-0.439562	0	5.0927	2.90839	-0.808209	0	NS
b2840	ygeA	No	No	Yes	No	0.723849	1	0.555038	1	0.168812	0	0.390739	0	10.4456	5.96554	-0.808168	-1	RPF, CDS.RNA, and stability
b3813	uvrD	No	Yes	No	No	-0.0240967	0	-0.173778	0	0.149681	0	-0.359989	0	5.50345	3.14326	-0.808074	0	NS
b2576	srmB	No	No	No	No	-0.203554	0	-0.0523037	0	-0.151251	0	-0.254595	0	4.79249	2.74091	-0.806123	0	NS
b1875	yecM	No	Yes	No	No	0.162774	0	0.25304	0	-0.0902656	0	0.0324269	0	6.21657	3.5702	-0.800114	0	NS
b2322	yfcJ	No	No	No	No	-0.108098	0	-0.0717334	0	-0.0363651	0	-0.283521	0	2.80032	1.60941	-0.79906	0	NS
b3453	ugpB	No	Yes	No	Yes	1.43497	1	1.5513	1	-0.116327	0	1.41435	1	9.73048	5.60713	-0.795248	-1	RPF, CDS.RNA, stability, and RNA
b1281	pyrF	No	No	No	No	-0.0873758	0	0.00267137	0	-0.0900471	0	-0.187272	0	5.58824	3.22083	-0.794961	0	NS
b1238	tdk	No	No	No	No	-0.298744	0	-0.0752849	0	-0.223459	0	-0.276361	0	3.49833	2.0203	-0.792094	0	NS
b0659	ybeY	No	No	No	No	0.202902	0	0.127398	0	0.0755039	0	-0.0981703	0	6.63348	3.8392	-0.788962	-1	stability
b3039	ygiD	Yes	Yes	No	No	0.121262	0	0.0972661	0	0.0239955	0	-0.105372	0	5.22874	3.02661	-0.78876	0	NS
b0470	dnaX	No	No	No	No	0.150123	0	-0.00674116	0	0.156864	0	-0.219977	0	3.25542	1.88733	-0.786497	0	NS
b1814	sdaA	Yes	No	No	No	0.238569	0	0.323738	0	-0.0851692	0	0.145172	0	8.13601	4.7325	-0.781717	-1	stability
b3469	zntA	Yes	Yes	No	No	0.235527	0	0.219193	0	0.0163345	0	0.0640681	0	3.41508	1.98682	-0.781457	0	NS
b2698	recX	No	No	No	No	0.0240447	0	0.130188	0	-0.106143	0	-0.137144	0	5.8313	3.4012	-0.777775	0	NS
b1525	sad	No	No	No	No	-0.194743	0	-0.218262	0	0.023519	0	-0.466127	0	10.2447	5.98288	-0.775968	-1	stability
b4162	orn	No	No	No	No	-0.00484002	0	0.0653203	0	-0.0701603	0	-0.134928	0	7.47587	4.36674	-0.775686	-1	stability
b1062	pyrC	No	No	No	No	-0.017754	0	0.114492	0	-0.132246	0	-0.0700673	0	11.3203	6.63237	-0.771311	-1	stability
b4219	msrA	No	Yes	No	No	0.43738	0	0.610768	1	-0.173388	0	0.371198	0	9.26254	5.43204	-0.769913	-1	CDS.RNA and stability
b0134	panB	No	No	No	No	0.10697	0	0.247424	0	-0.140454	0	0.0318111	0	3.05664	1.79292	-0.769634	0	NS
b2542	hcaD	No	Yes	No	No	0.294898	0	0.156968	0	0.137931	0	0.0152785	0	13.747	8.06773	-0.768886	-1	stability
b0242	proB	No	Yes	No	No	-0.153252	0	-0.189816	0	0.0365645	0	-0.39812	0	2.65684	1.55952	-0.768607	0	NS
b1624	ydgJ	No	No	No	No	0.19947	0	0.10634	0	0.0931308	0	-0.0862742	0	3.6141	2.12408	-0.766803	0	NS
b0620	citB	No	No	No	No	-0.313754	0	-0.172155	0	-0.141599	0	-0.390445	0	6.44116	3.79255	-0.764153	0	NS
b3947	frwA	Yes	Yes	No	No	0.235024	0	0.320544	0	-0.0855191	0	0.0650719	0	6.96168	4.09946	-0.764001	-1	stability
b0812	dps	No	Yes	No	Yes	1.68356	1	1.65172	1	0.0318419	0	1.5258	1	13.7146	8.07607	-0.763983	-1	RPF, CDS.RNA, stability, and RNA
b3499	rlmJ	No	No	No	No	-0.0692003	0	0.0874793	0	-0.15668	0	-0.166988	0	2.57917	1.52263	-0.760338	0	NS
b1781	yeaE	No	No	No	No	0.46463	0	0.477519	0	-0.0128886	0	0.287	0	6.87647	4.05976	-0.760271	-1	stability
b2812	tcdA	No	No	No	No	0.0162218	0	0.0106382	0	0.00558357	0	-0.192182	0	4.18809	2.47288	-0.7601	0	NS
b2763	cysI	No	Yes	No	Yes	-0.035357	0	0.00669098	0	-0.042048	0	-0.256089	0	8.86225	5.23793	-0.758676	-1	stability
b0593	entC	No	No	Yes	Yes	3.2555	1	3.0742	1	0.181304	0	2.66164	1	8.01016	4.73642	-0.758034	-1	RPF, CDS.RNA, stability, and RNA
b3439	yhhW	No	No	No	No	0.500111	1	0.731197	1	-0.231086	0	0.472515	0	7.82274	4.62845	-0.757145	-1	RPF, CDS.RNA, and stability
b0807	rlmF	No	No	No	No	-0.110353	0	-0.102785	0	-0.00756817	0	-0.263499	0	4.08079	2.41556	-0.756495	0	NS
b4389	radA	No	No	No	No	-0.0695544	0	0.0422428	0	-0.111797	0	-0.162982	0	4.98597	2.95492	-0.754754	0	NS
b4119	melA	No	No	No	No	0.567737	1	0.253736	0	0.314001	0	0.0364961	0	11.9722	7.11005	-0.751761	-1	RPF and stability
b1786	yeaJ	Yes	No	No	No	0.150889	0	0.036461	0	0.114428	0	-0.178078	0	3.93001	2.3359	-0.750555	0	NS
b0059	rapA	No	Yes	No	No	-0.363588	0	-0.234161	0	-0.129427	0	-0.391154	0	5.38206	3.20353	-0.748498	0	NS
b3034	nudF	No	No	No	No	-0.141291	0	-0.0290004	0	-0.112291	0	-0.200249	0	5.43263	3.23871	-0.746233	0	NS
b3994	thiC	No	No	No	No	0.265018	0	0.287006	0	-0.0219875	0	0.0159703	0	4.64131	2.76823	-0.745569	0	NS
b1646	sodC	No	No	No	No	0.740645	1	0.461904	0	0.27874	0	0.272227	0	9.53404	5.69204	-0.744141	-1	RPF and stability
b2562	yfhL	No	No	No	No	-0.0955846	0	-0.00698215	0	-0.0886025	0	-0.239044	0	2.60334	1.5553	-0.743169	0	NS
b0643	ybeL	No	No	No	Yes	1.45687	1	1.38483	1	0.0720362	0	1.23164	1	7.80769	4.66489	-0.743052	-1	RPF, CDS.RNA, stability, and RNA
b2898	ygfZ	No	No	No	No	0.135992	0	0.20767	0	-0.0716773	0	-0.0134011	0	5.6903	3.40539	-0.740683	0	NS
b3212	gltB	No	Yes	No	No	0.466944	0	0.437174	0	0.0297706	0	0.244548	0	7.92168	4.74123	-0.740545	-1	stability
b3916	pfkA	Yes	Yes	No	No	-0.715469	-1	-0.576975	-1	-0.138494	0	-0.788066	-1	8.53926	5.11159	-0.740339	-1	RPF, CDS.RNA, stability, and RNA
b0624	flc	No	No	No	No	0.185076	0	0.205336	0	-0.02026	0	0.0299528	0	4.73387	2.83517	-0.739587	0	NS
b3087	ygjR	No	Yes	No	No	0.287013	0	0.272318	0	0.0146952	0	0.0605268	0	4.00835	2.40231	-0.738585	0	NS
b4371	rsmC	No	No	No	No	0.0282564	0	0.00347997	0	0.0247764	0	-0.198335	0	2.64923	1.58856	-0.737857	0	NS
b2543	yphA	No	No	No	No	2.05224	1	1.53332	1	0.518926	1	1.34679	1	10.4547	6.27883	-0.735588	-1	RPF, CDS.RNA, TE, stability, and RNA
b4374	yjjG	No	No	No	No	0.841781	1	0.526984	1	0.314796	0	0.318216	0	4.43542	2.66441	-0.735258	0	RPF and CDS.RNA
b0766	ybhA	No	No	No	No	-0.170232	0	0.0611025	0	-0.231334	0	-0.157074	0	3.24426	1.95223	-0.73277	0	NS
b2792	yqcC	No	Yes	No	No	-0.346405	0	-0.264496	0	-0.0819094	0	-0.394389	0	2.58961	1.56236	-0.729005	0	NS
b0190	yaeQ	No	No	No	No	0.0988086	0	0.147996	0	-0.0491878	0	-0.0839053	0	3.12733	1.8868	-0.728988	0	NS
b2381	ypdB	No	No	No	No	0.132644	0	0.243991	0	-0.111347	0	0.0387013	0	4.08474	2.46668	-0.727673	0	NS
b0208	yafC	No	No	No	No	0.153258	0	0.115708	0	0.0375505	0	-0.126987	0	4.12448	2.49666	-0.724215	0	NS
b0471	ybaB	No	No	No	No	-0.278205	0	-0.195398	0	-0.0828069	0	-0.397009	0	10.0799	6.11145	-0.721892	-1	stability
b0022	insA1	No	No	No	No	0.0191634	0	0.00388684	0	0.0152765	0	-0.247031	0	1.76642	1.07104	-0.721815	0	NS
b3162	deaD	No	No	No	No	0.0154991	0	0.0437865	0	-0.0282874	0	-0.141299	0	8.47373	5.14495	-0.719841	-1	stability
b0804	ybiX	No	No	No	No	1.11097	1	1.15858	1	-0.047608	0	0.871967	1	3.62909	2.20442	-0.719209	0	RPF, CDS.RNA, and RNA
b2554	glrR	No	No	No	No	0.462294	0	0.393734	0	0.0685602	0	0.181454	0	4.28355	2.60211	-0.719125	0	NS
b0243	proA	No	Yes	No	No	-0.0827077	0	-0.151309	0	0.0686012	0	-0.360123	0	5.85094	3.56154	-0.716166	0	NS
b3959	argB	No	No	No	No	0.771039	1	0.687402	1	0.0836372	0	0.531171	1	5.70292	3.47279	-0.715605	0	RPF, CDS.RNA, and RNA
b2107	rcnB	No	No	No	No	0.32184	0	0.37831	0	-0.0564703	0	0.12357	0	7.6377	4.65544	-0.71422	-1	stability
b2237	inaA	No	No	No	No	0.921581	1	0.92322	1	-0.00163846	0	0.729141	1	4.29745	2.62246	-0.712558	0	RPF, CDS.RNA, and RNA
b0102	zapD	No	No	No	No	-0.0417038	0	0.0192952	0	-0.0609989	0	-0.195977	0	2.40528	1.4681	-0.712253	0	NS
b2729	hypD	No	Yes	No	No	0.307513	0	0.207152	0	0.100361	0	0.0522393	0	9.07241	5.54235	-0.710988	-1	stability
b1860	ruvB	No	No	No	No	0.248714	0	0.0498201	0	0.198894	0	-0.122386	0	4.15376	2.53824	-0.710592	0	NS
b1190	dadX	No	No	No	No	0.855541	1	0.689154	1	0.166387	0	0.469148	0	5.8184	3.55815	-0.709497	0	RPF and CDS.RNA
b2577	yfiE	Yes	Yes	No	No	0.234441	0	0.210103	0	0.0243384	0	-0.0765479	0	2.99269	1.83137	-0.708516	0	NS
b0207	dkgB	No	No	No	No	-0.253068	0	0.220368	0	-0.473436	0	-0.067483	0	7.29631	4.46846	-0.70739	-1	stability
b4361	dnaC	No	No	No	No	0.0905981	0	0.055099	0	0.0354991	0	-0.132167	0	2.80893	1.7216	-0.706273	0	NS
b3639	dfp	No	No	No	No	-0.0786922	0	-0.131651	0	0.0529585	0	-0.34863	0	4.46478	2.73796	-0.705487	0	NS
b4259	holC	No	No	No	No	0.246955	0	-0.0150221	0	0.261977	0	-0.213071	0	6.44271	3.9564	-0.70348	0	NS
b4377	yjjU	No	No	No	No	-1.45463	-1	-0.801627	-1	-0.653008	-1	-0.97927	-1	4.66771	2.87003	-0.701651	0	RPF, CDS.RNA, TE, and RNA
b3279	yrdA	No	No	No	No	0.149569	0	0.245096	0	-0.0955271	0	0.0449347	0	5.14327	3.1632	-0.701299	0	NS
b1652	rnt	No	No	No	No	-0.150015	0	0.00777469	0	-0.15779	0	-0.165513	0	3.20868	1.97402	-0.700843	0	NS
b2791	truC	No	Yes	No	No	-0.363139	0	-0.0814058	0	-0.281733	0	-0.255742	0	2.62848	1.61772	-0.70027	0	NS
b0046	kefF	Yes	No	No	No	0.815253	1	0.809298	1	0.00595496	0	0.546721	1	4.42034	2.72457	-0.698127	0	RPF, CDS.RNA, and RNA
b1468	narZ	No	No	No	No	0.99522	1	0.887809	1	0.107411	0	0.753451	1	13.7199	8.47243	-0.695418	-1	RPF, CDS.RNA, stability, and RNA
b2965	speC	No	No	No	No	0.195425	0	0.116735	0	0.0786902	0	-0.085571	0	7.39126	4.567	-0.694573	-1	stability
b1098	tmk	No	No	No	No	-0.0207523	0	-0.0877279	0	0.0669756	0	-0.289995	0	4.07765	2.52027	-0.694159	0	NS
b1586	ynfD	No	Yes	No	No	0.335664	0	0.679924	1	-0.34426	0	0.498582	0	6.43365	3.98197	-0.692156	0	CDS.RNA
b4025	pgi	No	Yes	No	No	-0.048107	0	0.0866013	0	-0.134708	0	-0.114192	0	4.59423	2.84483	-0.691479	0	NS
b3866	yihI	No	Yes	No	No	-0.369041	0	-0.224907	0	-0.144134	0	-0.42675	0	5.13565	3.18144	-0.690868	0	NS
b4051	qorA	No	No	No	No	0.823497	1	0.870093	1	-0.0465957	0	0.698148	1	10.5828	6.55599	-0.690829	-1	RPF, CDS.RNA, stability, and RNA
b0474	adk	No	Yes	No	No	0.0340947	0	0.106493	0	-0.0723985	0	-0.0894517	0	9.10764	5.65358	-0.687912	-1	stability
b2614	grpE	No	No	No	No	-0.0596572	0	0.142172	0	-0.20183	0	-0.0441332	0	9.3722	5.81933	-0.687535	-1	stability
b0069	sgrR	No	No	No	No	0.185923	0	0.133452	0	0.0524708	0	-0.074063	0	2.58307	1.60606	-0.685561	0	NS
b0930	asnS	No	No	No	No	-0.30019	0	-0.21995	0	-0.0802394	0	-0.418939	0	4.97076	3.09339	-0.68428	0	NS
b0863	artI	No	No	No	No	0.856628	1	0.984939	1	-0.128311	0	0.834406	1	7.54977	4.70435	-0.682439	-1	RPF, CDS.RNA, stability, and RNA
b0238	gpt	No	No	No	Yes	-0.321806	0	0.0580427	0	-0.379849	0	-0.133282	0	2.84002	1.77108	-0.681273	0	NS
b1213	ychQ	No	Yes	No	No	0.136747	0	0.0190858	0	0.117661	0	-0.178645	0	5.06528	3.15911	-0.681126	0	NS
b1295	ymjA	No	No	No	No	0.0198118	0	0.116314	0	-0.0965026	0	-0.0960909	0	2.55495	1.59452	-0.680175	0	NS
b3404	envZ	Yes	No	No	No	0.519567	1	0.247752	0	0.271815	0	0.0100275	0	4.29072	2.68193	-0.677949	0	RPF
b4536	yobH	No	No	No	No	0.235027	0	0.481923	0	-0.246896	0	0.260985	0	5.09991	3.18773	-0.677945	0	NS
b4256	yjgM	No	No	No	No	-0.243441	0	-0.13291	0	-0.11053	0	-0.36417	0	3.66456	2.29155	-0.677318	0	NS
b4255	rraB	No	No	No	No	0.21525	0	0.199244	0	0.0160057	0	-0.0149003	0	7.83478	4.90156	-0.676652	-1	stability
b3352	yheS	No	No	No	No	-0.106107	0	-0.0119357	0	-0.0941715	0	-0.189975	0	2.95646	1.85292	-0.674069	0	NS
b3728	pstS	No	No	No	No	-0.627211	-1	-0.592115	-1	-0.0350956	0	-0.789228	-1	5.27788	3.30963	-0.673288	0	RPF, CDS.RNA, and RNA
b0397	sbcC	No	Yes	No	No	0.127162	0	0.0721055	0	0.0550566	0	-0.138801	0	3.48099	2.18314	-0.673093	0	NS
b1398	paaK	No	No	No	No	0.216934	0	0.452065	0	-0.235131	0	0.248316	0	11.5394	7.23937	-0.672638	-1	stability
b2382	ypdC	No	No	No	No	0.209724	0	0.192991	0	0.0167335	0	0.0259538	0	3.49022	2.19015	-0.672291	0	NS
b1766	sppA	No	No	No	No	0.123743	0	0.0733987	0	0.0503443	0	-0.167806	0	2.7961	1.75526	-0.671734	0	NS
b3064	tsaD	No	Yes	No	No	0.0430388	0	0.112339	0	-0.0693004	0	-0.116787	0	3.30382	2.07429	-0.671518	0	NS
b0014	dnaK	No	No	No	Yes	0.588321	1	0.658852	1	-0.0705303	0	0.484175	0	9.71794	6.10183	-0.67141	-1	RPF, CDS.RNA, and stability
b3353	yheT	No	Yes	No	No	-0.0756398	0	-0.0965048	0	0.020865	0	-0.289978	0	4.05003	2.54399	-0.670842	0	NS
b0386	proC	No	No	No	No	0.389363	0	0.437099	0	-0.0477359	0	0.225357	0	6.1772	3.88029	-0.670789	0	NS
b2249	yfaY	No	No	No	No	0.447537	0	0.418662	0	0.0288747	0	0.186163	0	7.50441	4.71528	-0.670397	-1	stability
b0675	umpH	No	No	No	No	-0.435612	0	-0.284799	0	-0.150812	0	-0.509925	-1	3.29485	2.07309	-0.668431	0	RNA
b3962	sthA	No	No	No	No	0.327875	0	0.327587	0	0.000288017	0	0.0748647	0	6.09241	3.83385	-0.668217	0	NS
b2538	hcaE	No	No	No	No	0.472812	0	0.352925	0	0.119887	0	0.174392	0	5.73494	3.61133	-0.667249	0	NS
b2098	yegT	No	No	No	No	-0.234974	0	-0.249632	0	0.0146575	0	-0.472819	0	6.50151	4.09811	-0.665815	0	NS
b3543	dppB	No	No	No	No	2.12038	1	1.93678	1	0.183604	0	1.83113	1	5.75352	3.62671	-0.665783	0	RPF, CDS.RNA, and RNA
b3408	feoA	No	No	No	No	0.363051	0	0.585583	1	-0.222531	0	0.340193	0	2.71885	1.71388	-0.665728	0	CDS.RNA
b2105	rcnR	No	No	No	No	-0.0549589	0	-0.261226	0	0.206267	0	-0.498854	0	2.62642	1.65576	-0.665611	0	NS
b0494	tesA	No	No	Yes	No	0.283283	0	0.36435	0	-0.0810669	0	0.113398	0	5.65271	3.56541	-0.664874	0	NS
b1659	ydhB	No	No	No	No	0.310758	0	0.133693	0	0.177065	0	-0.0361569	0	2.499	1.57738	-0.663819	0	NS
b3590	selB	Yes	Yes	No	No	0.107033	0	0.0662863	0	0.0407472	0	-0.130871	0	6.96632	4.39897	-0.66323	0	NS
b3634	coaD	No	No	No	No	-0.157679	0	0.0135811	0	-0.17126	0	-0.195917	0	4.02109	2.54291	-0.661108	0	NS
b0569	nfrB	No	No	No	No	-0.420962	0	-0.323641	0	-0.0973208	0	-0.624664	-1	2.56672	1.62521	-0.6593	0	RNA
b4062	soxS	Yes	No	No	No	0.715009	1	0.93134	1	-0.216331	0	0.705538	1	5.08862	3.22467	-0.658122	0	RPF, CDS.RNA, and RNA
b0481	ybaK	No	No	No	No	-0.399003	0	-0.198156	0	-0.200848	0	-0.402466	0	7.38263	4.67962	-0.657743	0	NS
b0415	ribE	No	No	No	No	-0.0431292	0	0.140911	0	-0.18404	0	-0.050249	0	8.13376	5.16168	-0.656082	-1	stability
b3551	bisC	No	No	No	No	-0.107753	0	-0.314376	0	0.206623	0	-0.507781	-1	3.60481	2.28854	-0.655498	0	RNA
b0661	miaB	No	No	No	No	-0.179006	0	-0.101628	0	-0.0773782	0	-0.305111	0	6.32787	4.01914	-0.654834	0	NS
b1114	mfd	No	No	No	No	0.108056	0	0.150936	0	-0.0428803	0	-0.0235421	0	4.23835	2.69385	-0.653831	0	NS
b4312	fimB	Yes	No	Yes	No	-0.00543026	0	-0.254991	0	0.249561	0	-0.516405	-1	5.73422	3.646	-0.653283	0	RNA
b2343	yfcZ	No	Yes	No	No	-0.144791	0	0.0730206	0	-0.217812	0	-0.178166	0	11.1035	7.07547	-0.650114	-1	stability
b1896	otsA	No	No	No	No	1.90054	1	1.77201	1	0.128524	0	1.61474	1	13.7149	8.7414	-0.649805	-1	RPF, CDS.RNA, stability, and RNA
b1793	yoaF	Yes	No	No	No	0.272414	0	0.393352	0	-0.120938	0	0.20854	0	6.26088	3.99109	-0.649581	0	NS
b0619	citA	No	No	No	No	0.512416	1	-0.00156511	0	0.513981	1	-0.173394	0	2.76412	1.76237	-0.649308	0	RPF and TE
b4041	plsB	No	No	No	No	-0.0956122	0	-0.116903	0	0.0212913	0	-0.289127	0	4.8257	3.07689	-0.649267	0	NS
b0947	ycbX	No	No	No	No	-0.132074	0	-0.00949857	0	-0.122576	0	-0.189661	0	6.13997	3.91607	-0.648822	0	NS
b1464	yddE	No	No	No	No	0.463443	0	0.431972	0	0.0314707	0	0.226323	0	4.00675	2.55925	-0.646708	0	NS
b4059	ssb	No	No	No	No	-0.0814073	0	0.0366451	0	-0.118052	0	-0.16019	0	7.68543	4.90972	-0.646487	-1	stability
b0755	gpmA	Yes	No	No	No	0.00629578	0	0.114097	0	-0.107801	0	-0.0971299	0	10.442	6.67287	-0.64602	-1	stability
b0161	degP	No	No	No	No	0.195155	0	0.296943	0	-0.101788	0	0.107262	0	10.8204	6.91619	-0.645705	-1	stability
b0403	malZ	No	No	No	No	0.401887	0	0.362253	0	0.0396344	0	0.168188	0	7.72203	4.93707	-0.645325	-1	stability
b1776	ydjL	No	No	No	No	0.186102	0	0.208863	0	-0.0227608	0	-0.0416499	0	9.37202	5.99451	-0.644719	-1	stability
b3701	dnaN	No	Yes	No	No	0.219511	0	0.183353	0	0.036158	0	-0.0341305	0	3.60772	2.30804	-0.644417	0	NS
b4137	cutA	No	No	No	No	0.345833	0	0.286444	0	0.0593889	0	0.0171074	0	5.37054	3.44183	-0.641893	0	NS
b4467	glcF	No	No	No	No	1.23241	1	0.415665	0	0.816743	1	0.30526	0	9.17958	5.88623	-0.641084	-1	RPF, TE, and stability
b3867	hemN	No	No	No	No	0.0981648	0	0.0851033	0	0.0130615	0	-0.130942	0	4.13409	2.65207	-0.640451	0	NS
b4140	fxsA	No	No	No	No	0.203967	0	0.176162	0	0.0278052	0	-0.0212448	0	3.10242	1.99171	-0.639386	0	NS
b3702	dnaA	Yes	Yes	No	No	0.382616	0	0.178827	0	0.203789	0	-0.0348936	0	2.69467	1.73372	-0.636239	0	NS
b1018	efeO	No	No	No	No	1.3241	1	1.36211	1	-0.0380083	0	1.07607	1	9.26047	5.95872	-0.636082	-1	RPF, CDS.RNA, stability, and RNA
b3572	avtA	No	No	No	No	0.0581337	0	0.0471396	0	0.0109941	0	-0.180504	0	2.4068	1.54996	-0.634883	0	NS
b4401	arcA	No	No	No	No	0.128733	0	0.126951	0	0.00178228	0	-0.0947185	0	6.44102	4.15374	-0.632879	0	NS
b2324	mnmC	No	Yes	No	No	-0.174957	0	-0.168004	0	-0.00695362	0	-0.355987	0	2.08009	1.34193	-0.632338	0	NS
b4336	yjiN	No	No	No	No	1.00064	1	1.02402	1	-0.0233761	0	0.862599	1	2.84797	1.83732	-0.632334	0	RPF, CDS.RNA, and RNA
b4661	yfcU'	No	No	Yes	No	0.743589	1	0.52386	1	0.219729	0	0.266131	0	1.72434	1.11251	-0.632227	0	RPF and CDS.RNA
b3225	nanA	No	No	No	No	-0.85971	-1	-0.647463	-1	-0.212247	0	-0.894337	-1	7.86844	5.08125	-0.630896	-1	RPF, CDS.RNA, stability, and RNA
b0497	rhsD	No	Yes	No	No	0.859779	1	0.236062	0	0.623717	1	0.0111673	0	4.84686	3.13013	-0.630827	0	RPF and TE
b2232	ubiG	No	No	No	No	-0.0396092	0	0.0506733	0	-0.0902825	0	-0.12006	0	4.9911	3.22451	-0.630276	0	NS
b3860	dsbA	Yes	No	No	No	-0.0321224	0	0.048549	0	-0.0806714	0	-0.141755	0	9.6256	6.22054	-0.629836	-1	stability
b0388	aroL	Yes	No	No	No	0.256193	0	-0.0517838	0	0.307977	0	-0.297125	0	2.235	1.44488	-0.629327	0	NS
b2066	udk	No	No	No	No	-0.269291	0	-0.11889	0	-0.150402	0	-0.331908	0	5.57448	3.60744	-0.627863	0	NS
b3591	selA	No	Yes	No	No	-0.161137	0	-0.130053	0	-0.0310846	0	-0.355524	0	4.16712	2.70062	-0.62576	0	NS
b3824	rhtB	No	No	No	No	0.0487034	0	0.118346	0	-0.0696426	0	-0.0412293	0	2.51878	1.6332	-0.625027	0	NS
b4260	pepA	No	No	No	No	0.120599	0	0.0870717	0	0.0335275	0	-0.102546	0	5.27941	3.42708	-0.623398	0	NS
b0472	recR	No	No	No	No	-0.194913	0	-0.211367	0	0.0164541	0	-0.410491	0	9.4205	6.11575	-0.623274	-1	stability
b3996	nudC	No	No	No	No	0.367911	0	0.457739	0	-0.0898278	0	0.278797	0	6.70036	4.35011	-0.623186	0	NS
b4201	priB	No	No	No	No	0.0769676	0	-0.0895974	0	0.166565	0	-0.257495	0	5.14864	3.34576	-0.62186	0	NS
b1634	dtpA	Yes	No	No	No	-0.527301	-1	-0.373243	0	-0.154058	0	-0.513153	-1	3.84832	2.50505	-0.619392	0	RPF and RNA
b0708	phr	No	No	No	No	0.665481	1	0.559308	1	0.106174	0	0.378252	0	5.72249	3.72634	-0.618886	0	RPF and CDS.RNA
b0585	fes	No	No	No	No	3.06366	1	2.28162	1	0.78204	0	1.86312	1	2.77106	1.80586	-0.617753	0	RPF, CDS.RNA, and RNA
b0477	gsk	No	No	No	No	-0.256448	0	-0.21139	0	-0.0450578	0	-0.427379	0	2.37849	1.5509	-0.616947	0	NS
b3740	rsmG	No	No	No	No	-0.234449	0	-0.0349658	0	-0.199483	0	-0.235001	0	4.48133	2.92247	-0.61674	0	NS
b2173	yeiR	No	No	No	No	0.0856958	0	0.121218	0	-0.0355219	0	-0.0536938	0	3.82309	2.49327	-0.616701	0	NS
b2294	yfbU	No	No	No	No	-0.0325655	0	0.111144	0	-0.14371	0	-0.11487	0	12.5448	8.18406	-0.616197	-1	stability
b0387	yaiI	No	Yes	No	No	0.182307	0	0.14311	0	0.0391965	0	-0.0692348	0	2.35722	1.5387	-0.615378	0	NS
b1676	pykF	No	No	No	No	-0.506388	-1	-0.250115	0	-0.256274	0	-0.474346	0	7.27915	4.75435	-0.614523	0	RPF
b1128	roxA	No	Yes	No	No	0.689057	1	0.579558	1	0.109499	0	0.38477	0	4.33477	2.83129	-0.614495	0	RPF and CDS.RNA
b3943	yijE	No	No	No	No	0.507777	0	0.208749	0	0.299028	0	-0.0312873	0	4.5206	2.95296	-0.614354	0	NS
b0112	aroP	No	No	No	No	-0.0781128	0	-0.187147	0	0.109035	0	-0.460709	0	3.0972	2.02642	-0.612029	0	NS
b0420	dxs	No	Yes	No	No	-0.158545	0	-0.227907	0	0.0693616	0	-0.42747	0	3.93296	2.57376	-0.611737	0	NS
b1034	ycdX	No	No	Yes	No	-0.0221444	0	0.108848	0	-0.130992	0	-0.0881935	0	7.73993	5.06997	-0.610342	0	NS
b2793	syd	No	No	No	No	0.0476191	0	0.1377	0	-0.0900812	0	-0.0648686	0	4.03994	2.64704	-0.609958	0	NS
b2473	ypfH	No	Yes	No	No	0.535807	1	0.539889	1	-0.00408211	0	0.330172	0	5.6383	3.69449	-0.609884	0	RPF and CDS.RNA
b0866	ybjQ	No	Yes	No	No	0.438873	0	0.464708	0	-0.0258351	0	0.313306	0	4.47798	2.93439	-0.609787	0	NS
b0073	leuB	No	Yes	No	No	0.496949	0	0.357019	0	0.13993	0	0.132514	0	7.9018	5.17994	-0.609245	-1	stability
b2428	murQ	No	No	No	No	-1.19879	-1	-1.27771	-1	0.0789204	0	-1.53003	-1	7.37159	4.83644	-0.608031	0	RPF, CDS.RNA, and RNA
b0779	uvrB	No	No	No	No	0.464766	0	0.346949	0	0.117817	0	0.145756	0	6.28157	4.1224	-0.607641	0	NS
b3417	malP	No	Yes	No	No	1.07321	1	1.15214	1	-0.0789325	0	0.96385	1	10.9995	7.22479	-0.606406	-1	RPF, CDS.RNA, stability, and RNA
b2309	hisJ	No	Yes	No	No	0.880321	1	0.982766	1	-0.102445	0	0.795849	1	8.54534	5.61475	-0.605915	-1	RPF, CDS.RNA, stability, and RNA
b3179	rlmE	No	No	No	No	0.231331	0	0.171114	0	0.0602167	0	-0.0139326	0	3.646	2.39664	-0.605303	0	NS
b2798	ygdG	No	No	No	No	-0.0204121	0	-0.0328624	0	0.0124503	0	-0.259944	0	2.75983	1.81452	-0.604991	0	NS
b3092	uxaC	No	No	No	No	-0.331743	0	-0.279283	0	-0.0524591	0	-0.556147	-1	10.093	6.63711	-0.604729	-1	stability and RNA
b2961	mutY	No	No	No	No	-0.152414	0	-0.155099	0	0.00268523	0	-0.380027	0	3.94618	2.59572	-0.604321	0	NS
b0592	fepB	No	No	No	No	1.18661	1	1.04476	1	0.141854	0	0.778663	1	3.15942	2.0801	-0.603005	0	RPF, CDS.RNA, and RNA
b4044	dinF	No	No	No	No	0.29273	0	0.113548	0	0.179182	0	-0.124258	0	2.79981	1.84717	-0.600015	0	NS
b1914	uvrY	No	No	No	No	-0.646251	-1	-0.213717	0	-0.432534	0	-0.417267	0	1.76708	1.16655	-0.599114	0	RPF
b1562	hokD	No	No	No	No	0.0416647	0	-0.0561353	0	0.0977999	0	-0.246169	0	12.1094	7.99617	-0.598745	-1	stability
b2749	ygbE	No	No	No	No	0.900907	1	0.692307	1	0.2086	0	0.402902	0	1.79169	1.1832	-0.598623	0	RPF and CDS.RNA
b0476	aes	Yes	Yes	No	No	-0.237289	0	0.0929677	0	-0.330257	0	-0.162888	0	8.81582	5.82217	-0.598537	-1	stability
b0006	yaaA	No	Yes	No	No	0.0907804	0	0.149459	0	-0.0586786	0	-0.0448378	0	3.70513	2.44721	-0.598389	0	NS
b1340	smrA	No	No	No	No	-0.398594	0	-0.190267	0	-0.208327	0	-0.395217	0	3.77018	2.49099	-0.597918	0	NS
b2157	yeiE	No	No	No	No	0.112551	0	0.0447423	0	0.0678088	0	-0.161842	0	3.15562	2.08519	-0.597749	0	NS
b3560	glyQ	Yes	Yes	No	No	-0.111515	0	-0.0747541	0	-0.0367607	0	-0.278093	0	8.56378	5.66419	-0.596378	-1	stability
b3081	fadH	No	No	No	No	0.693973	1	0.580739	1	0.113234	0	0.386241	0	3.37941	2.23625	-0.59569	0	RPF and CDS.RNA
b3219	yhcF	No	No	No	No	-0.196132	0	-0.22294	0	0.026808	0	-0.408041	0	2.33462	1.54493	-0.595643	0	NS
b3093	exuT	No	No	No	No	-0.800377	-1	-0.187751	0	-0.612626	-1	-0.352003	0	7.84101	5.19092	-0.595048	0	RPF and TE
b4022	rluF	No	No	No	No	-0.00243576	0	-0.0296918	0	0.027256	0	-0.224521	0	2.50817	1.66065	-0.594887	0	NS
b2618	ratB	No	No	No	No	0.0919524	0	-0.0472957	0	0.139248	0	-0.2851	0	3.32301	2.20074	-0.594503	0	NS
b1878	flhE	No	No	No	No	-0.861965	-1	-1.09589	-1	0.233924	0	-1.28906	-1	2.47821	1.64303	-0.59294	0	RPF, CDS.RNA, and RNA
b1451	yncD	No	No	No	No	0.0193937	0	0.0856175	0	-0.0662238	0	-0.137923	0	2.62851	1.74309	-0.592593	0	NS
b3184	yhbE	No	No	No	No	0.170658	0	-0.0138097	0	0.184467	0	-0.226564	0	3.17478	2.10701	-0.591461	0	NS
b2914	rpiA	No	No	No	No	0.0593383	0	0.183533	0	-0.124195	0	-0.0171419	0	10.9859	7.29169	-0.591329	-1	stability
b3865	yihA	No	Yes	No	No	-0.0469569	0	-0.0167935	0	-0.0301635	0	-0.249205	0	4.77989	3.17333	-0.590979	0	NS
b4380	yjjI	No	No	No	No	0.843474	1	0.914928	1	-0.0714541	0	0.611726	1	9.23884	6.13375	-0.590941	-1	RPF, CDS.RNA, stability, and RNA
b1805	fadD	No	Yes	No	No	-0.0639105	0	0.0896156	0	-0.153526	0	-0.108464	0	5.6939	3.78101	-0.590646	0	NS
b1501	ydeP	No	No	No	No	0.458237	0	0.554002	1	-0.0957644	0	0.417218	0	7.87704	5.23196	-0.590303	0	CDS.RNA
b1867	yecD	No	No	No	No	0.631332	1	0.601578	1	0.0297544	0	0.394585	0	4.25451	2.82646	-0.589998	0	RPF and CDS.RNA
b4112	basS	No	Yes	No	No	0.521201	1	0.50204	1	0.0191609	0	0.337615	0	4.5065	2.99484	-0.589527	0	RPF and CDS.RNA
b3260	dusB	No	No	No	No	0.167892	0	-0.0674953	0	0.235387	0	-0.263447	0	4.92352	3.27481	-0.58828	0	NS
b0475	hemH	No	No	No	No	0.195621	0	0.0743394	0	0.121281	0	-0.107593	0	3.01511	2.00733	-0.586936	0	NS
b3132	kbaZ	No	Yes	No	No	-0.57334	-1	-0.428691	0	-0.144649	0	-0.61158	-1	6.90603	4.6056	-0.584468	0	RPF and RNA
b1983	yeeN	No	No	No	No	-0.228311	0	-0.0245902	0	-0.203721	0	-0.233089	0	7.39049	4.92873	-0.584454	0	NS
b3992	thiF	No	No	No	No	0.0463265	0	0.244044	0	-0.197717	0	0.143665	0	6.9519	4.63996	-0.583294	0	NS
b0862	artQ	No	No	No	No	0.780669	1	0.752082	1	0.0285873	0	0.570812	1	4.4784	2.9902	-0.582742	0	RPF, CDS.RNA, and RNA
b2892	recJ	No	No	No	No	-0.0297623	0	-0.0998276	0	0.0700653	0	-0.301539	0	5.51062	3.6808	-0.582193	0	NS
b1835	rsmF	No	No	No	No	-0.14347	0	0.0679862	0	-0.211456	0	-0.203654	0	3.1915	2.13187	-0.582117	0	NS
b2502	ppx	No	No	No	No	0.0533701	0	0.12123	0	-0.0678602	0	-0.081566	0	5.81768	3.88911	-0.581004	0	NS
b1447	ydcZ	No	No	No	No	0.152666	0	-0.00245916	0	0.155125	0	-0.212011	0	2.0131	1.34589	-0.580858	0	NS
b2501	ppk	No	Yes	No	Yes	0.287539	0	0.236287	0	0.0512517	0	0.000902197	0	2.98316	1.99497	-0.580477	0	NS
b0698	kdpA	No	No	No	No	1.20725	1	1.47375	1	-0.266492	0	1.14596	1	4.59646	3.07456	-0.580142	0	RPF, CDS.RNA, and RNA
b2955	yggW	No	No	No	No	0.887201	1	0.0962673	0	0.790933	1	-0.0853429	0	4.41028	2.95063	-0.579847	0	RPF and TE
b2733	mutS	No	No	No	No	0.0152881	0	0.00589722	0	0.00939087	0	-0.195751	0	2.58417	1.72929	-0.57952	0	NS
b2900	yqfB	No	No	No	No	-0.138687	0	0.0734631	0	-0.21215	0	-0.155024	0	3.435	2.29972	-0.578854	0	NS
b0567	ybcH	No	No	No	No	-0.356989	0	0.0786769	0	-0.435666	0	-0.0894215	0	5.43651	3.64001	-0.578738	0	NS
b0526	cysS	No	No	No	No	-0.105828	0	-0.095393	0	-0.0104355	0	-0.301991	0	5.19493	3.47878	-0.578523	0	NS
b3956	ppc	No	Yes	No	No	0.245639	0	0.26098	0	-0.0153415	0	0.0294921	0	4.86526	3.25833	-0.578382	0	NS
b1370	insH25	No	Yes	No	No	0.179368	0	-0.025782	0	0.20515	0	-0.206237	0	1.51044	1.01192	-0.577877	0	NS
b3997	hemE	No	No	No	No	0.344848	0	0.27786	0	0.0669882	0	0.0737388	0	8.66812	5.81264	-0.576527	-1	stability
b2329	aroC	No	No	No	No	0.212682	0	0.0857106	0	0.126971	0	-0.0890713	0	3.88706	2.6079	-0.575791	0	NS
b2610	ffh	No	No	No	No	-0.0277889	0	0.0151639	0	-0.0429528	0	-0.189611	0	3.41755	2.29489	-0.574538	0	NS
b2308	hisQ	No	No	No	No	1.05962	1	0.839664	1	0.219958	0	0.63675	1	3.26212	2.19146	-0.57392	0	RPF, CDS.RNA, and RNA
b0239	frsA	Yes	Yes	No	No	-0.0135124	0	0.0746745	0	-0.0881869	0	-0.157131	0	2.57134	1.72853	-0.572975	0	NS
b0369	hemB	No	No	No	No	-0.0325131	0	0.0127729	0	-0.045286	0	-0.219221	0	6.62912	4.45679	-0.572814	0	NS
b0586	entF	No	Yes	No	Yes	3.18774	1	2.51946	1	0.668279	1	2.16982	1	8.26172	5.55615	-0.572356	0	RPF, CDS.RNA, TE, and RNA
b2011	sbcB	No	No	No	No	-0.123048	0	-0.108427	0	-0.0146213	0	-0.308225	0	2.28503	1.53722	-0.571886	0	NS
b2321	flk	No	No	No	No	0.0769686	0	0.109175	0	-0.0322065	0	-0.118852	0	3.14612	2.11692	-0.571608	0	NS
b4258	valS	No	No	No	No	-0.079845	0	-0.036142	0	-0.043703	0	-0.247051	0	6.3527	4.27477	-0.571523	0	NS
b1131	purB	No	Yes	No	No	-0.204834	0	-0.173258	0	-0.0315761	0	-0.361903	0	9.468	6.37526	-0.570576	-1	stability
b0588	fepC	No	No	No	No	1.90882	1	1.38712	1	0.521706	1	1.05384	1	2.99068	2.01416	-0.570294	0	RPF, CDS.RNA, TE, and RNA
b0104	guaC	No	No	No	No	0.146765	0	0.286569	0	-0.139804	0	0.100135	0	18.6585	12.5674	-0.570145	-1	stability
b2593	yfiH	No	No	No	No	0.103126	0	0.0923391	0	0.010787	0	-0.11743	0	4.94089	3.32923	-0.56958	0	NS
b4476	gntU	No	No	No	No	0.165585	0	-0.104485	0	0.27007	0	-0.215191	0	4.30816	2.9032	-0.569426	0	NS
b3146	rsmI	No	No	No	No	-0.0210805	0	0.146602	0	-0.167683	0	-0.0212507	0	2.11684	1.42655	-0.569387	0	NS
b0030	rihC	No	No	No	No	-0.207112	0	-0.161994	0	-0.0451184	0	-0.392648	0	14.2233	9.58587	-0.569281	-1	stability
b3182	dacB	No	No	No	No	-0.0818689	0	0.0160235	0	-0.0978925	0	-0.224535	0	1.85312	1.25021	-0.567784	0	NS
b4362	dnaT	No	No	No	No	0.038634	0	0.141009	0	-0.102375	0	-0.0784485	0	2.26106	1.52603	-0.567215	0	NS
b3470	tusA	No	No	No	No	-0.0307761	0	0.00627877	0	-0.0370548	0	-0.178435	0	2.27637	1.53648	-0.567105	0	NS
b0223	yafJ	No	No	No	No	0.32479	0	0.161372	0	0.163419	0	-0.0901045	0	2.03287	1.37246	-0.566749	0	NS
b0221	fadE	No	No	No	No	1.35308	1	0.965467	1	0.387617	0	0.74404	1	9.90749	6.69218	-0.566044	-1	RPF, CDS.RNA, stability, and RNA
b3869	glnL	No	No	No	No	-0.251614	0	-0.75992	-1	0.508306	1	-0.952379	-1	8.86716	5.99145	-0.565567	-1	CDS.RNA, TE, stability, and RNA
b3031	yqiA	No	No	No	No	0.399709	0	0.133078	0	0.266631	0	-0.0890549	0	2.72251	1.8403	-0.565	0	NS
b3640	dut	No	No	No	No	-0.291148	0	-0.111169	0	-0.179979	0	-0.319409	0	6.70847	4.53707	-0.564224	0	NS
b1099	holB	No	No	No	No	0.0982805	0	-0.0068021	0	0.105083	0	-0.238385	0	4.38929	2.96869	-0.564161	0	NS
b1053	mdtG	No	No	No	No	0.580698	1	0.861307	1	-0.280609	0	0.570205	1	2.13101	1.44148	-0.56399	0	RPF, CDS.RNA, and RNA
b2715	ascF	No	No	No	No	0.454261	0	0.090259	0	0.364002	0	-0.196637	0	2.31706	1.56834	-0.563052	0	NS
b1209	lolB	No	No	No	No	0.235437	0	0.151368	0	0.0840688	0	-0.0412726	0	3.90944	2.6467	-0.562765	0	NS
b1077	flgF	Yes	No	No	No	-0.908933	-1	-0.978768	-1	0.0698346	0	-1.12003	-1	10.459	7.0828	-0.562354	-1	RPF, CDS.RNA, stability, and RNA
b0709	dtpD	No	No	No	No	0.275537	0	0.575949	1	-0.300411	0	0.361371	0	2.38429	1.61524	-0.561814	0	CDS.RNA
b1203	ychF	No	No	No	No	-0.141465	0	-0.0122991	0	-0.129166	0	-0.203403	0	5.12386	3.47239	-0.5613	0	NS
b0627	tatE	No	No	No	No	0.0509893	0	0.159396	0	-0.108406	0	-0.0273074	0	11.5748	7.84497	-0.561145	-1	stability
b2936	loiP	No	Yes	No	No	0.132963	0	0.336367	0	-0.203404	0	0.147417	0	10.8002	7.32727	-0.559704	-1	stability
b3884	yihW	No	Yes	No	No	-0.224009	0	-0.116489	0	-0.107521	0	-0.334824	0	3.63916	2.47209	-0.557876	0	NS
b4399	creC	No	No	No	No	0.227319	0	0.0726618	0	0.154658	0	-0.14988	0	1.97466	1.34331	-0.555809	0	NS
b2476	purC	No	No	No	No	-0.258001	0	-0.467672	0	0.209671	0	-0.712652	-1	11.8276	8.04621	-0.555773	-1	stability and RNA
b3612	gpmM	Yes	Yes	No	No	-0.517731	-1	-0.487486	0	-0.0302445	0	-0.735314	-1	6.37903	4.34009	-0.555614	0	RPF and RNA
b1617	uidA	No	No	No	No	-1.20492	-1	-0.815836	-1	-0.38908	0	-1.06327	-1	13.6638	9.30017	-0.555029	-1	RPF, CDS.RNA, stability, and RNA
b2152	yeiB	No	No	No	No	0.442027	0	0.225617	0	0.21641	0	0.0429497	0	2.97519	2.02537	-0.554791	0	NS
b2690	yqaB	Yes	Yes	No	No	0.262476	0	0.106969	0	0.155507	0	-0.126955	0	2.05841	1.40149	-0.554562	0	NS
b1621	malX	No	No	No	No	-0.218575	0	0.134741	0	-0.353315	0	-0.00710968	0	3.70229	2.52132	-0.554235	0	NS
b2517	rlmN	No	No	No	No	-0.17046	0	-0.126518	0	-0.043942	0	-0.333652	0	6.6618	4.53803	-0.553847	0	NS
b1842	holE	No	No	No	No	0.217227	0	0.541603	1	-0.324376	0	0.30253	0	2.35177	1.60256	-0.553367	0	CDS.RNA
b2845	yqeG	No	No	No	No	-0.558157	-1	-0.52272	-1	-0.0354375	0	-0.720879	-1	3.38194	2.30553	-0.552754	0	RPF, CDS.RNA, and RNA
b1263	trpD	No	No	No	No	0.580513	1	0.467961	0	0.112552	0	0.318967	0	3.17676	2.16586	-0.552614	0	RPF
b2796	sdaC	No	Yes	No	No	-0.691061	-1	-0.646194	-1	-0.0448674	0	-0.852444	-1	3.1789	2.16742	-0.552547	0	RPF, CDS.RNA, and RNA
b4375	prfC	No	No	No	No	-0.193136	0	-0.186954	0	-0.00618198	0	-0.395822	0	3.40994	2.32518	-0.5524	0	NS
b0009	mog	No	No	No	No	-0.26083	0	-0.0575399	0	-0.20329	0	-0.260231	0	3.92068	2.67362	-0.552307	0	NS
b4656	yjhY'	No	No	No	No	0.433058	0	0.00169677	0	0.431361	0	-0.160346	0	6.82306	4.65355	-0.552086	0	NS
b3011	yqhD	No	No	No	No	0.0105169	0	0.128544	0	-0.118028	0	-0.136798	0	13.2624	9.04555	-0.552062	-1	stability
b3778	rep	No	No	No	No	-0.0355712	0	-0.110378	0	0.0748069	0	-0.321357	0	2.32343	1.58474	-0.552004	0	NS
b1378	pfo	No	Yes	No	No	0.446263	0	0.541744	1	-0.0954814	0	0.328015	0	9.2545	6.31544	-0.551273	-1	CDS.RNA and stability
b2623	yfjH	No	No	No	No	-0.397289	0	0.10368	0	-0.500968	-1	-0.106165	0	5.22274	3.56489	-0.550948	0	TE
b4053	alr	No	No	No	No	0.0566907	0	0.0663491	0	-0.00965843	0	-0.135632	0	2.41549	1.64875	-0.55094	0	NS
b3028	mdaB	No	No	No	No	-0.219249	0	-0.0243428	0	-0.194906	0	-0.258142	0	5.73548	3.91847	-0.549624	0	NS
b0026	ileS	No	No	No	No	0.170017	0	0.13635	0	0.0336663	0	-0.0743406	0	5.78975	3.95863	-0.548502	0	NS
b2938	speA	Yes	Yes	No	No	-0.235646	0	-0.158829	0	-0.0768166	0	-0.350524	0	19.5888	13.407	-0.54704	-1	stability
b0961	yccF	No	No	No	No	-0.16196	0	0.0267596	0	-0.18872	0	-0.150876	0	3.22074	2.20509	-0.546556	0	NS
b2464	talA	No	No	No	Yes	1.87124	1	2.02461	1	-0.153366	0	1.90536	1	14.0097	9.59259	-0.546432	-1	RPF, CDS.RNA, stability, and RNA
b2199	ccmC	No	No	No	No	0.104037	0	-0.236953	0	0.34099	0	-0.428701	0	6.04948	4.1427	-0.546242	0	NS
b3820	yigI	No	No	No	No	0.410403	0	0.39867	0	0.0117326	0	0.140086	0	3.00833	2.06023	-0.546155	0	NS
b2186	yejK	No	No	No	No	-0.192681	0	-0.149077	0	-0.0436041	0	-0.348883	0	6.8726	4.70941	-0.545309	0	NS
b2802	fucI	No	No	No	No	-0.775114	-1	-0.666122	-1	-0.108992	0	-0.908532	-1	12.3701	8.47734	-0.545174	-1	RPF, CDS.RNA, stability, and RNA
b0150	fhuA	No	No	No	No	1.01999	1	0.865542	1	0.154453	0	0.565303	1	1.94869	1.33557	-0.545047	0	RPF, CDS.RNA, and RNA
b3698	yidB	No	No	No	No	-0.245507	0	-0.311317	0	0.0658102	0	-0.470213	0	3.61727	2.47917	-0.545046	0	NS
b3649	rpoZ	No	No	No	No	-0.281267	0	-0.182551	0	-0.098716	0	-0.378652	0	6.08605	4.17283	-0.544479	0	NS
b0047	kefC	No	Yes	No	No	0.692056	1	0.591009	1	0.101048	0	0.39442	0	4.7821	3.27922	-0.544291	0	RPF and CDS.RNA
b0885	aat	No	No	No	No	0.201594	0	0.321735	0	-0.120141	0	0.102786	0	3.18672	2.18601	-0.54377	0	NS
b0529	folD	No	No	No	No	-0.166246	0	-0.0486813	0	-0.117565	0	-0.24973	0	5.19655	3.56542	-0.543481	0	NS
b2831	mutH	No	No	No	No	0.168156	0	-0.0605431	0	0.228699	0	-0.280838	0	1.57585	1.0816	-0.542968	0	NS
b2893	dsbC	No	Yes	No	No	0.0939035	0	0.0823119	0	0.0115916	0	-0.146147	0	4.75197	3.26414	-0.541824	0	NS
b1287	yciW	No	No	Yes	No	0.0483113	0	-0.0649616	0	0.113273	0	-0.292065	0	4.98865	3.42744	-0.541518	0	NS
b0068	thiB	No	No	No	No	0.239198	0	0.231872	0	0.00732583	0	0.0156406	0	2.59464	1.78311	-0.541136	0	NS
b3503	arsC	No	No	No	No	0.0839069	0	0.461485	0	-0.377578	0	0.327736	0	5.7269	3.936	-0.541024	0	NS
b2699	recA	Yes	No	No	No	0.0701706	0	0.0716282	0	-0.00145759	0	-0.141933	0	7.07907	4.86562	-0.540936	0	NS
b2954	rdgB	No	No	No	No	0.0131616	0	0.0883661	0	-0.0752045	0	-0.139821	0	6.14486	4.22643	-0.53994	0	NS
b1033	ghrA	No	No	No	No	0.106752	0	0.225806	0	-0.119054	0	0.0238007	0	8.0723	5.55616	-0.538893	0	NS
b0222	gmhA	No	No	No	No	-0.139614	0	0.0847355	0	-0.224349	0	-0.134324	0	5.35228	3.68447	-0.538694	0	NS
b2479	gcvR	No	No	No	No	0.35553	0	0.228898	0	0.126632	0	-0.0190939	0	3.28562	2.26286	-0.538017	0	NS
b1087	yceF	No	No	No	No	0.157796	0	0.557169	1	-0.399373	0	0.400107	0	5.3377	3.6766	-0.537846	0	CDS.RNA
b1086	rluC	No	No	No	No	-0.421718	0	-0.406326	0	-0.015392	0	-0.620344	-1	1.97504	1.36118	-0.537024	0	RNA
b2264	menD	No	No	No	No	0.313472	0	0.177808	0	0.135664	0	0.00618696	0	3.76104	2.59222	-0.536943	0	NS
b3538	bcsG	No	Yes	No	No	0.364445	0	0.29047	0	0.0739746	0	0.106625	0	4.0722	2.8073	-0.536623	0	NS
b0058	rluA	No	No	Yes	No	0.0111047	0	-0.286194	0	0.297299	0	-0.436324	0	6.16808	4.25244	-0.53653	0	NS
b3981	secE	No	Yes	No	No	-0.185464	0	-0.0290616	0	-0.156402	0	-0.223984	0	3.89442	2.68554	-0.536195	0	NS
b1620	malI	No	No	No	No	0.371746	0	0.113372	0	0.258374	0	-0.148423	0	3.21046	2.21537	-0.53523	0	NS
b0963	mgsA	No	Yes	Yes	No	-0.552606	-1	-0.385449	0	-0.167158	0	-0.598703	-1	4.75783	3.28387	-0.534904	0	RPF and RNA
b1629	rsxC	No	No	No	No	0.0391448	0	0.120483	0	-0.081338	0	-0.0583408	0	4.27249	2.94945	-0.534629	0	NS
b0784	moaD	No	No	No	No	0.877341	1	0.755798	1	0.121543	0	0.538907	1	10.4474	7.21355	-0.53436	-1	RPF, CDS.RNA, stability, and RNA
b2200	ccmB	No	No	No	No	0.429132	0	0.054115	0	0.375017	0	-0.121536	0	4.52215	3.12339	-0.533897	0	NS
b2172	yeiQ	No	No	No	No	-0.158348	0	-0.078698	0	-0.0796498	0	-0.315066	0	2.47421	1.7107	-0.532383	0	NS
b3193	mlaD	No	No	No	No	0.149636	0	0.0907127	0	0.0589234	0	-0.13207	0	5.55171	3.84345	-0.530532	0	NS
b0966	hspQ	No	No	No	No	0.35176	0	0.0120745	0	0.339685	0	-0.186987	0	4.67174	3.23624	-0.529639	0	NS
b2320	pdxB	No	Yes	No	Yes	-0.126369	0	-0.0337504	0	-0.0926189	0	-0.245252	0	6.8553	4.74981	-0.529349	0	NS
b3006	exbB	No	No	No	No	0.912212	1	0.958393	1	-0.0461809	0	0.684395	1	1.9172	1.32845	-0.529258	0	RPF, CDS.RNA, and RNA
b0493	ybbO	No	No	No	No	0.525189	1	0.303608	0	0.22158	0	0.103639	0	7.10517	4.92543	-0.52862	0	RPF
b2780	pyrG	No	No	No	No	-0.345344	0	-0.125537	0	-0.219808	0	-0.335521	0	6.71905	4.65838	-0.528431	0	NS
b0467	priC	No	No	No	No	0.338175	0	0.0503098	0	0.287865	0	-0.125961	0	2.93426	2.03606	-0.527215	0	NS
b0630	lipB	No	No	No	No	-0.233635	0	-0.0918344	0	-0.141801	0	-0.344894	0	5.89821	4.09335	-0.526995	0	NS
b2017	yefM	Yes	No	No	No	-0.0818932	0	0.196311	0	-0.278204	0	-0.0374592	0	2.053	1.42519	-0.526579	0	NS
b2753	iap	No	No	No	No	0.246611	0	0.0767702	0	0.169841	0	-0.134493	0	1.871	1.2989	-0.526519	0	NS
b4305	sgcX	Yes	No	No	No	1.11246	1	0.470883	0	0.641575	0	0.298759	0	5.78639	4.02243	-0.524596	0	RPF
b0902	pflA	No	No	No	No	-0.136802	0	0.105709	0	-0.242511	0	-0.0888367	0	7.02114	4.88278	-0.524004	0	NS
b2531	iscR	No	No	No	No	0.414788	0	0.309922	0	0.104867	0	0.0656778	0	8.17049	5.68305	-0.523755	0	NS
b2014	plaP	Yes	No	No	No	-0.441223	0	-0.206497	0	-0.234726	0	-0.370782	0	3.36525	2.34091	-0.523645	0	NS
b0315	yahA	Yes	No	No	No	-0.576415	-1	-0.578123	-1	0.00170817	0	-0.763959	-1	2.65313	1.84567	-0.523552	0	RPF, CDS.RNA, and RNA
b0822	ybiV	No	No	No	No	0.268938	0	0.179783	0	0.0891542	0	-0.0181953	0	4.67518	3.25339	-0.523078	0	NS
b3650	spoT	No	No	No	No	-0.134769	0	-0.193789	0	0.05902	0	-0.398684	0	2.47548	1.72291	-0.522864	0	NS
b3145	yraK	No	No	No	No	0.0957113	0	0.490748	0	-0.395037	0	0.32033	0	2.17223	1.51214	-0.522582	0	NS
b0948	rlmL	No	No	No	No	-0.216629	0	-0.211366	0	-0.00526292	0	-0.406503	0	2.50915	1.74853	-0.52106	0	NS
b4291	fecA	Yes	No	No	No	0.473822	0	0.458558	0	0.0152642	0	0.201746	0	5.59715	3.90242	-0.520325	0	NS
b0405	queA	No	No	No	No	-0.147539	0	-0.122074	0	-0.0254659	0	-0.337064	0	1.87201	1.30619	-0.519221	0	NS
b3500	gor	No	No	No	No	0.174302	0	0.0277406	0	0.146562	0	-0.169128	0	9.4386	6.5859	-0.519192	-1	stability
b3644	yicC	No	Yes	No	No	0.156113	0	0.0579219	0	0.0981914	0	-0.141002	0	4.26146	2.97524	-0.518343	0	NS
b1822	rlmA	No	No	No	No	0.0689146	0	0.210236	0	-0.141321	0	0.0443623	0	4.20297	2.93572	-0.517695	0	NS
b2400	gltX	Yes	No	No	No	-0.188714	0	-0.144401	0	-0.0443123	0	-0.336244	0	6.7719	4.73054	-0.517555	0	NS
b4121	yjdF	No	No	No	No	0.296599	0	0.294953	0	0.00164583	0	0.0103455	0	2.40686	1.68139	-0.5175	0	NS
b3030	parE	Yes	Yes	No	No	-0.142027	0	-0.151185	0	0.00915782	0	-0.364001	0	4.92837	3.44386	-0.517086	0	NS
b0680	glnS	No	Yes	No	No	-0.395761	0	-0.330807	0	-0.0649542	0	-0.530622	-1	4.24896	2.96913	-0.51707	0	RNA
b1235	rssB	No	No	No	No	0.648867	1	0.61503	1	0.0338372	0	0.450796	0	4.35125	3.04257	-0.516138	0	RPF and CDS.RNA
b4394	yjjX	No	No	No	No	-0.0596062	0	-0.030459	0	-0.0291471	0	-0.2347	0	2.36727	1.65561	-0.515861	0	NS
b0212	gloB	No	No	No	No	0.303225	0	0.425574	0	-0.122348	0	0.212624	0	14.3919	10.0672	-0.515594	-1	stability
b1651	gloA	No	No	No	No	0.0135299	0	0.094914	0	-0.0813841	0	-0.0999472	0	7.37237	5.15914	-0.514997	0	NS
b0191	arfB	No	No	No	No	0.52051	1	0.376017	0	0.144493	0	0.172857	0	2.95583	2.06853	-0.514955	0	RPF
b1066	rimJ	No	No	No	No	0.0590036	0	0.0851084	0	-0.0261047	0	-0.116321	0	6.2015	4.34276	-0.514005	0	NS
b2923	argO	Yes	No	No	No	0.0739555	0	0.208907	0	-0.134951	0	-0.0342617	0	2.4117	1.68917	-0.513737	0	NS
b4024	lysC	No	No	No	No	0.115531	0	0.0663522	0	0.0491786	0	-0.124798	0	2.33619	1.63703	-0.513075	0	NS
b2342	fadI	No	No	No	No	0.625508	1	0.511828	1	0.11368	0	0.257075	0	3.31799	2.32529	-0.512903	0	RPF and CDS.RNA
b4355	tsr	Yes	No	No	No	-4.78006	-1	-4.38757	-1	-0.392495	0	-4.44479	-1	8.63605	6.0528	-0.512769	0	RPF, CDS.RNA, and RNA
b1204	pth	No	No	No	No	-0.0389762	0	0.00962193	0	-0.0485981	0	-0.216312	0	4.85322	3.40319	-0.512055	0	NS
b0452	tesB	No	No	No	No	0.483268	0	0.389808	0	0.0934593	0	0.181111	0	5.37325	3.76796	-0.51201	0	NS
b0711	ybgJ	Yes	Yes	No	No	0.708309	1	0.454554	0	0.253755	0	0.249358	0	7.77721	5.45448	-0.511811	0	RPF
b0631	ybeD	No	No	No	No	0.042869	0	0.153175	0	-0.110306	0	-0.0624403	0	9.927	6.9668	-0.51086	-1	stability
b1531	marA	No	No	No	No	-0.163799	0	0.0675725	0	-0.231372	0	-0.156996	0	5.77318	4.05252	-0.510546	0	NS
b1075	flgD	No	No	No	No	-0.958263	-1	-0.96924	-1	0.0109778	0	-1.13724	-1	4.8277	3.38943	-0.510294	0	RPF, CDS.RNA, and RNA
b3816	corA	Yes	Yes	No	No	-0.0446395	0	-0.0737265	0	0.029087	0	-0.276989	0	2.44723	1.71882	-0.509731	0	NS
b2364	dsdC	No	No	No	No	0.34048	0	0.366391	0	-0.0259109	0	0.0742006	0	2.67027	1.87593	-0.509382	0	NS
b0591	entS	No	No	No	No	1.80379	1	1.68047	1	0.12332	0	1.3886	1	2.73238	1.92076	-0.508485	0	RPF, CDS.RNA, and RNA
b3349	slyD	No	No	No	No	-0.0508482	0	-0.0204669	0	-0.0303813	0	-0.219801	0	9.62772	6.76795	-0.508474	-1	stability
b1438	hicB	No	No	No	No	0.0473583	0	0.254327	0	-0.206968	0	0.0528896	0	2.73562	1.92367	-0.508007	0	NS
b3033	yqiB	No	No	No	No	-0.0497602	0	0.076385	0	-0.126145	0	-0.116441	0	3.49309	2.45677	-0.507739	0	NS
b4234	yjgA	No	No	No	No	-0.0316263	0	-0.0118757	0	-0.0197506	0	-0.217135	0	5.42152	3.81319	-0.507699	0	NS
b2487	hyfG	No	No	No	No	0.463948	0	0.7361	1	-0.272152	0	0.435843	0	6.27859	4.41728	-0.507281	0	CDS.RNA
b3919	tpiA	No	Yes	No	No	-0.210135	0	-0.0839146	0	-0.126221	0	-0.278876	0	10.9566	7.71249	-0.506529	-1	stability
b2082	ogrK	No	No	No	No	0.00214269	0	0.0537309	0	-0.0515882	0	-0.0959646	0	9.73655	6.8561	-0.506022	-1	stability
b4155	epmA	No	No	No	No	-0.271516	0	-0.141009	0	-0.130507	0	-0.363052	0	3.17382	2.23521	-0.505806	0	NS
b3693	dgoK	No	No	No	No	0.15157	0	-0.10309	0	0.254659	0	-0.332455	0	4.67939	3.29595	-0.505629	0	NS
b2813	mltA	No	No	No	No	0.370122	0	0.312346	0	0.0577758	0	0.0915316	0	2.49738	1.75919	-0.505504	0	NS
b3076	ebgA	No	No	No	No	-0.461419	0	-0.263757	0	-0.197662	0	-0.497541	0	4.996	3.52038	-0.505044	0	NS
b2566	era	No	No	No	No	-0.287869	0	-0.301663	0	0.0137943	0	-0.498067	0	2.58261	1.82166	-0.503572	0	NS
b2710	norV	No	No	No	No	0.581979	1	0.453358	0	0.128621	0	0.222095	0	4.42842	3.12511	-0.502887	0	RPF
b0133	panC	No	Yes	No	No	0.369288	0	0.308546	0	0.0607428	0	0.110621	0	5.57754	3.93962	-0.501571	0	NS
b2559	tadA	No	No	No	No	-0.00144212	0	-0.240288	0	0.238846	0	-0.457317	0	2.04307	1.44359	-0.501079	0	NS
b1208	ispE	No	No	No	No	0.084	0	-0.0442042	0	0.128204	0	-0.249486	0	6.39147	4.51698	-0.500788	0	NS
b0166	dapD	No	Yes	No	No	-0.149446	0	-0.0209134	0	-0.128532	0	-0.242561	0	8.33771	5.89403	-0.500397	0	NS
b1523	yneG	No	Yes	No	No	-0.286477	0	-0.389107	0	0.102631	0	-0.514758	-1	2.52527	1.78544	-0.500159	0	RNA
b1435	ydcP	No	Yes	No	No	-0.308972	0	-0.142154	0	-0.166818	0	-0.341938	0	2.41364	1.70656	-0.500117	0	NS
b0783	moaC	No	No	No	No	0.562029	1	0.62398	1	-0.061951	0	0.391632	0	8.66143	6.12661	-0.499515	0	RPF and CDS.RNA
b0835	rimO	No	No	No	No	-0.448154	0	-0.163434	0	-0.28472	0	-0.333751	0	3.9788	2.81443	-0.49949	0	NS
b2569	lepA	No	No	No	No	-0.260493	0	-0.140464	0	-0.120029	0	-0.338758	0	4.64522	3.28585	-0.49948	0	NS
b4479	dgoR	No	Yes	No	No	-0.0212733	0	-0.0134288	0	-0.00784445	0	-0.228675	0	10.6315	7.52068	-0.499406	0	NS
b2304	yfcH	No	Yes	No	No	0.372951	0	0.0671115	0	0.30584	0	-0.144238	0	4.17315	2.95442	-0.498258	0	NS
b3898	frvX	No	No	No	No	0.73304	1	0.392778	0	0.340262	0	0.204387	0	3.16375	2.24062	-0.497739	0	RPF
b1961	dcm	No	No	No	No	0.144665	0	0.0785091	0	0.0661563	0	-0.15072	0	2.10972	1.49427	-0.497617	0	NS
b3005	exbD	No	No	No	No	1.06438	1	0.934929	1	0.129454	0	0.671674	1	1.90099	1.34653	-0.497503	0	RPF, CDS.RNA, and RNA
b4414	tff	No	No	No	No	NA	NA	NA	NA	NA	NA	-0.383905	0	9.68225	6.8587	-0.497407	0	NS
b3651	trmH	No	Yes	No	No	-0.212985	0	-0.324996	0	0.112012	0	-0.531477	-1	2.99398	2.12256	-0.496264	0	RNA
b1133	mnmA	No	No	No	No	-0.15098	0	0.0301289	0	-0.181109	0	-0.187126	0	2.07966	1.47439	-0.496225	0	NS
b0125	hpt	No	No	No	No	0.0111927	0	0.0667107	0	-0.055518	0	-0.160572	0	6.65608	4.72141	-0.495456	0	NS
b3258	panF	No	No	No	No	-0.202087	0	-0.132181	0	-0.069906	0	-0.331508	0	3.83447	2.72065	-0.495073	0	NS
b0861	artM	No	No	No	No	0.820843	1	0.693522	1	0.127321	0	0.564346	1	4.5392	3.22098	-0.494937	0	RPF, CDS.RNA, and RNA
b1759	nudG	No	No	No	No	-0.28664	0	0.0641676	0	-0.350807	0	-0.0704062	0	3.95993	2.81022	-0.494791	0	NS
b3147	lpoA	Yes	No	No	No	0.0486844	0	0.0680407	0	-0.0193563	0	-0.135509	0	2.94067	2.08765	-0.494264	0	NS
b0926	ycbK	No	No	No	No	0.00514898	0	0.0760504	0	-0.0709014	0	-0.12675	0	2.71614	1.92827	-0.494248	0	NS
b0826	moeB	No	No	No	No	0.191184	0	-0.0922422	0	0.283427	0	-0.259747	0	3.44064	2.44338	-0.493801	0	NS
b1076	flgE	No	Yes	No	No	-1.02006	-1	-0.977029	-1	-0.0430331	0	-1.13304	-1	8.55199	6.07421	-0.493564	0	RPF, CDS.RNA, and RNA
b4113	basR	No	No	No	No	0.810905	1	0.713136	1	0.0977695	0	0.506124	1	3.93387	2.79427	-0.493476	0	RPF, CDS.RNA, and RNA
b1610	tus	No	No	No	No	-0.188723	0	0.179175	0	-0.367898	0	-0.00299658	0	2.73278	1.94176	-0.493002	0	NS
b2480	bcp	No	No	No	No	-0.0695873	0	-0.141698	0	0.0721105	0	-0.341008	0	8.61298	6.12221	-0.49246	0	NS
b0678	nagB	No	Yes	No	No	0.801271	1	0.603901	1	0.19737	0	0.369432	0	5.93585	4.22001	-0.492208	0	RPF and CDS.RNA
b0495	ybbA	No	No	Yes	No	0.615519	1	0.38257	0	0.232948	0	0.20751	0	4.50631	3.20452	-0.491836	0	RPF
b2530	iscS	No	Yes	No	Yes	0.180989	0	0.266037	0	-0.0850482	0	0.05886	0	8.33038	5.92417	-0.49177	0	NS
b2159	nfo	No	No	No	No	0.447723	0	0.499552	0	-0.0518297	0	0.296246	0	9.19506	6.53925	-0.491733	0	NS
b1809	yoaB	No	No	No	No	0.10885	0	0.301673	0	-0.192823	0	0.0860923	0	8.71151	6.19601	-0.491584	0	NS
b3251	mreB	No	Yes	No	Yes	-0.105859	0	-0.0141405	0	-0.0917183	0	-0.209417	0	3.7101	2.63902	-0.491455	0	NS
b2405	xapR	No	No	No	No	0.508902	1	0.189402	0	0.319499	0	-0.0522432	0	2.47955	1.76386	-0.491343	0	RPF
b3725	pstB	No	No	No	No	-0.705105	-1	-0.543132	-1	-0.161973	0	-0.691991	-1	5.92435	4.21546	-0.490967	0	RPF, CDS.RNA, and RNA
b1297	puuA	No	No	No	No	0.842495	1	0.592724	1	0.249771	0	0.393002	0	5.67253	4.03682	-0.490773	0	RPF and CDS.RNA
b3530	bcsC	No	Yes	No	No	0.494811	0	0.12257	0	0.37224	0	-0.0310131	0	9.70381	6.90648	-0.4906	0	NS
b1448	mnaT	No	No	No	No	0.133821	0	0.15583	0	-0.0220084	0	-0.0475187	0	1.81468	1.29194	-0.490177	0	NS
b1852	zwf	No	Yes	No	No	-0.0778089	0	-0.0561586	0	-0.0216503	0	-0.268945	0	10.452	7.44248	-0.48993	0	NS
b1303	pspF	No	No	No	No	0.448198	0	0.324796	0	0.123402	0	0.0830799	0	2.6654	1.89901	-0.489109	0	NS
b2895	fldB	No	Yes	No	No	0.0188536	0	0.0562907	0	-0.037437	0	-0.171473	0	3.00666	2.14348	-0.488201	0	NS
b2619	ratA	No	No	No	No	-0.131627	0	-0.0725722	0	-0.0590553	0	-0.29254	0	2.90195	2.0689	-0.488154	0	NS
b2909	ygfB	No	Yes	No	No	0.0717255	0	0.125752	0	-0.0540267	0	-0.0845082	0	3.7239	2.65517	-0.488007	0	NS
b3925	glpX	No	No	No	No	-0.432348	0	-0.690991	-1	0.258643	0	-0.868885	-1	8.42238	6.00696	-0.487594	0	CDS.RNA and RNA
b1476	fdnI	No	Yes	Yes	No	-0.0521453	0	-0.132805	0	0.0806602	0	-0.344943	0	7.57358	5.40195	-0.487495	0	NS
b1127	pepT	No	No	No	No	0.530846	1	0.615153	1	-0.0843077	0	0.472112	0	9.39029	6.69953	-0.487109	0	RPF and CDS.RNA
b3706	mnmE	No	No	No	No	0.117386	0	0.0640043	0	0.0533816	0	-0.106353	0	7.19012	5.13162	-0.486601	0	NS
b1844	exoX	No	No	No	No	0.253534	0	0.340696	0	-0.0871627	0	0.136574	0	2.25157	1.60724	-0.486349	0	NS
b3940	metL	No	Yes	No	No	0.104418	0	-0.0436868	0	0.148105	0	-0.243658	0	3.22896	2.30497	-0.486323	0	NS
b1215	kdsA	No	Yes	No	Yes	-0.0735959	0	0.0130022	0	-0.0865981	0	-0.187512	0	7.76491	5.54369	-0.486122	0	NS
b0927	ycbL	No	No	No	No	0.060316	0	-0.014012	0	0.0743281	0	-0.232816	0	4.47084	3.1926	-0.485814	0	NS
b0422	xseB	No	No	No	No	0.0671078	0	-0.0537714	0	0.120879	0	-0.249995	0	1.75484	1.25361	-0.485254	0	NS
b3161	mtr	No	No	No	No	-0.251721	0	-0.301955	0	0.0502343	0	-0.471139	0	2.11861	1.51353	-0.4852	0	NS
b1214	ychA	Yes	Yes	No	No	0.0600174	0	0.0251996	0	0.0348178	0	-0.186455	0	3.31989	2.37226	-0.484874	0	NS
b2529	iscU	No	No	No	No	0.196311	0	0.222604	0	-0.0262929	0	0.0230827	0	9.28176	6.63321	-0.484692	0	NS
b2528	iscA	No	No	No	No	0.0118756	0	0.18478	0	-0.172904	0	0.0142357	0	9.49537	6.78639	-0.48458	0	NS
b1211	prfA	No	No	No	No	-0.224939	0	-0.259424	0	0.0344844	0	-0.432019	0	3.20601	2.29184	-0.484275	0	NS
b1731	cedA	No	No	No	No	0.218723	0	-0.0465335	0	0.265257	0	-0.194826	0	2.12024	1.51613	-0.483836	0	NS
b1222	narX	Yes	No	No	No	0.105599	0	-0.0149748	0	0.120574	0	-0.21494	0	4.96474	3.55025	-0.483798	0	NS
b0785	moaE	No	No	No	No	0.779622	1	0.678315	1	0.101307	0	0.441941	0	10.2534	7.33419	-0.483386	0	RPF and CDS.RNA
b2839	lysR	No	No	No	No	0.139249	0	0.199334	0	-0.0600849	0	-0.0730569	0	1.6584	1.18637	-0.483237	0	NS
b3056	cca	No	No	No	No	0.582621	1	0.466996	0	0.115624	0	0.278366	0	3.72777	2.66876	-0.482145	0	RPF
b0774	bioA	No	No	No	No	-0.138471	0	0.032095	0	-0.170566	0	-0.143271	0	3.00286	2.15072	-0.481517	0	NS
b3194	mlaE	No	No	No	No	0.1083	0	0.0565677	0	0.0517323	0	-0.162185	0	3.87921	2.77866	-0.481373	0	NS
b1117	lolD	No	No	No	No	0.146996	0	0.19252	0	-0.0455247	0	-0.0442948	0	2.20971	1.58304	-0.48116	0	NS
b2421	cysM	No	No	No	No	0.0266366	0	0.0757224	0	-0.0490858	0	-0.116093	0	3.83779	2.75005	-0.480817	0	NS
b2114	metG	No	No	No	No	-0.132804	0	-0.0662838	0	-0.0665203	0	-0.258347	0	5.22055	3.74105	-0.480759	0	NS
b3780	rhlB	No	No	No	No	-0.163634	0	-0.179315	0	0.0156806	0	-0.387618	0	2.53771	1.81894	-0.480429	0	NS
b1055	yceA	No	No	No	No	-0.085217	0	0.002479	0	-0.087696	0	-0.195589	0	3.00768	2.15631	-0.480089	0	NS
b4306	yjhP	No	No	No	No	-0.249173	0	-0.363292	0	0.11412	0	-0.506087	-1	14.0226	10.0556	-0.479753	0	RNA
b0888	trxB	Yes	Yes	No	No	-0.0582638	0	-0.110638	0	0.0523745	0	-0.33025	0	10.1753	7.2967	-0.479749	0	NS
b0446	cof	No	No	No	No	0.176138	0	-0.0377412	0	0.213879	0	-0.253105	0	4.23654	3.03821	-0.479664	0	NS
b1430	tehB	No	No	No	No	-0.240322	0	-0.157853	0	-0.0824686	0	-0.363919	0	10.85	7.78274	-0.479341	0	NS
b4382	deoA	No	No	No	No	1.73747	1	1.61539	1	0.122082	0	1.29792	1	11.4894	8.24236	-0.479172	0	RPF, CDS.RNA, and RNA
b0634	mrdB	No	No	No	No	-0.04937	0	0.0502192	0	-0.0995891	0	-0.136274	0	4.31341	3.09459	-0.479078	0	NS
b0864	artP	No	No	No	No	0.894226	1	0.986053	1	-0.0918266	0	0.830104	1	3.49205	2.5055	-0.478978	0	RPF, CDS.RNA, and RNA
b0437	clpP	No	Yes	No	No	0.315451	0	0.312071	0	0.00338047	0	0.11698	0	7.31823	5.25255	-0.478478	0	NS
b1532	marB	No	No	No	No	0.00332994	0	-0.0664979	0	0.0698278	0	-0.293933	0	5.87724	4.22198	-0.477221	0	NS
b2478	dapA	No	No	No	No	0.21546	0	0.174038	0	0.0414225	0	-0.0341723	0	4.75632	3.41713	-0.477059	0	NS
b4078	yjcO	No	No	No	No	0.192962	0	0.207951	0	-0.0149892	0	0.0111589	0	1.97591	1.41977	-0.476853	0	NS
b2070	yegI	No	No	No	No	0.831002	1	0.170843	0	0.660159	0	-0.0220431	0	2.10665	1.51399	-0.476595	0	RPF
b3648	gmk	No	No	No	No	-0.0950346	0	-0.128448	0	0.0334132	0	-0.34945	0	2.62186	1.88451	-0.4764	0	NS
b1285	gmr	No	No	No	No	0.280608	0	0.29242	0	-0.0118117	0	0.171073	0	2.98927	2.14964	-0.475698	0	NS
b2832	ygdQ	No	No	No	No	0.136975	0	0.186485	0	-0.0495103	0	-0.0312375	0	1.96899	1.41602	-0.475614	0	NS
b2303	folX	No	No	No	No	-0.0323243	0	0.0558069	0	-0.0881312	0	-0.162792	0	8.98477	6.46521	-0.474785	0	NS
b1740	nadE	No	No	No	No	0.161492	0	0.338363	0	-0.176871	0	0.141873	0	10.1077	7.27327	-0.474773	0	NS
b3178	ftsH	No	Yes	No	No	0.212453	0	0.113027	0	0.0994258	0	-0.0760636	0	5.39293	3.88084	-0.474699	0	NS
b0908	aroA	No	No	No	Yes	0.140399	0	0.302977	0	-0.162578	0	0.10154	0	7.98294	5.74594	-0.474379	0	NS
b1397	paaJ	No	No	No	No	0.902009	1	0.935119	1	-0.0331097	0	0.731809	1	5.3934	3.88207	-0.474369	0	RPF, CDS.RNA, and RNA
b3553	ghrB	Yes	No	No	No	0.0644426	0	0.195273	0	-0.130831	0	-0.0260936	0	18.32	13.1942	-0.473514	0	NS
b3998	nfi	No	No	No	No	0.858229	1	0.457525	0	0.400704	0	0.26193	0	5.99105	4.31543	-0.473304	0	RPF
b3610	grxC	No	No	No	No	0.109101	0	0.157302	0	-0.048201	0	-0.0242844	0	9.77084	7.03913	-0.473086	0	NS
b2939	yqgB	No	No	No	No	-0.191198	0	-0.202031	0	0.0108333	0	-0.393919	0	17.5863	12.6748	-0.472482	0	NS
b4395	ytjC	No	No	No	No	-0.136831	0	-0.0583076	0	-0.0785232	0	-0.265417	0	3.19131	2.30127	-0.471716	0	NS
b1253	yciA	No	No	No	No	-0.710663	-1	-0.410525	0	-0.300138	0	-0.589048	-1	3.64867	2.63232	-0.471034	0	RPF and RNA
b0167	glnD	No	Yes	No	No	0.200814	0	0.233258	0	-0.0324437	0	-0.00466014	0	2.85169	2.05761	-0.470847	0	NS
b3017	ftsP	No	No	No	No	0.205379	0	0.0786101	0	0.126769	0	-0.123784	0	4.82999	3.48533	-0.470722	0	NS
b0414	ribD	No	No	No	No	0.301026	0	0.106084	0	0.194942	0	-0.105476	0	2.60075	1.87672	-0.470717	0	NS
b0761	modE	No	No	No	No	-0.0907667	0	0.123295	0	-0.214062	0	-0.103608	0	2.8794	2.0781	-0.470508	0	NS
b3250	mreC	Yes	Yes	No	No	-0.120478	0	-0.0591014	0	-0.0613762	0	-0.262116	0	2.77605	2.00377	-0.470316	0	NS
b0019	nhaA	Yes	No	No	No	0.115403	0	0.486135	0	-0.370732	0	0.323067	0	4.33458	3.12878	-0.470292	0	NS
b3571	malS	No	No	No	No	0.999974	1	0.531342	1	0.468632	0	0.380633	0	2.61995	1.89156	-0.469965	0	RPF and CDS.RNA
b1000	cbpA	No	No	No	Yes	1.1857	1	1.30006	1	-0.114361	0	1.09974	1	6.39992	4.62094	-0.469865	0	RPF, CDS.RNA, and RNA
b0700	rhsC	No	No	No	No	0.905722	1	0.113977	0	0.791745	1	-0.149846	0	3.30276	2.38487	-0.469761	0	RPF and TE
b0192	nlpE	No	No	No	No	0.389837	0	0.371943	0	0.0178937	0	0.150977	0	2.78575	2.01283	-0.468842	0	NS
b0449	mdlB	No	No	No	No	0.51493	1	0.303438	0	0.211493	0	0.0785012	0	2.45385	1.77372	-0.46827	0	RPF
b2810	csdA	No	No	No	No	0.253437	0	0.03623	0	0.217207	0	-0.207046	0	1.9143	1.3845	-0.467452	0	NS
b4130	dtpC	No	Yes	No	No	0.224201	0	0.0722858	0	0.151915	0	-0.189747	0	5.58177	4.03716	-0.467381	0	NS
b4403	yjtD	No	No	No	No	0.0481637	0	-0.0275545	0	0.0757183	0	-0.2838	0	6.23032	4.50771	-0.46691	0	NS
b3437	gntK	No	No	No	No	-0.266131	0	0.338554	0	-0.604685	-1	0.0564878	0	3.60002	2.60501	-0.466714	0	TE
b1683	sufB	No	No	No	No	1.6756	1	1.71331	1	-0.0377028	0	1.45567	1	9.76321	7.06617	-0.466428	0	RPF, CDS.RNA, and RNA
b2507	guaA	No	Yes	No	Yes	-0.166816	0	-0.126188	0	-0.0406279	0	-0.330015	0	9.0389	6.54567	-0.465606	0	NS
b3982	nusG	Yes	Yes	No	No	-0.0410603	0	0.00790084	0	-0.0489612	0	-0.182706	0	5.31359	3.85054	-0.464626	0	NS
b3240	aaeB	No	No	No	No	0.79378	1	0.410531	0	0.383249	0	0.227409	0	4.11843	2.98542	-0.464163	0	RPF
b0754	aroG	No	No	No	Yes	0.510424	1	0.603109	1	-0.0926849	0	0.379675	0	5.72926	4.15444	-0.463695	0	RPF and CDS.RNA
b1097	yceG	No	Yes	No	No	-0.123806	0	-0.0946849	0	-0.0291215	0	-0.318893	0	3.14649	2.2818	-0.463572	0	NS
b1399	paaX	No	No	No	No	0.244346	0	0.383732	0	-0.139386	0	0.216013	0	5.21116	3.77931	-0.463483	0	NS
b2393	nupC	No	No	No	No	-0.035607	0	0.08874	0	-0.124347	0	-0.152831	0	3.56555	2.58793	-0.462326	0	NS
b1876	argS	No	No	No	No	-0.0789299	0	-0.0397562	0	-0.0391737	0	-0.230653	0	3.62266	2.62974	-0.462126	0	NS
b3363	ppiA	No	No	No	No	0.344425	0	0.445577	0	-0.101152	0	0.257133	0	2.79517	2.02981	-0.461594	0	NS
b4360	yjjA	No	No	No	No	-0.24444	0	-0.135109	0	-0.109331	0	-0.345939	0	2.52675	1.835	-0.461501	0	NS
b1714	pheS	No	No	No	No	-0.329333	0	-0.32489	0	-0.00444341	0	-0.516085	-1	7.35556	5.34254	-0.461311	0	RNA
b2779	eno	Yes	No	No	Yes	-0.641563	-1	-0.543662	-1	-0.0979009	0	-0.751727	-1	9.8458	7.15245	-0.461071	0	RPF, CDS.RNA, and RNA
b0398	sbcD	No	Yes	No	No	0.154346	0	0.0774893	0	0.0768562	0	-0.12431	0	2.3452	1.70461	-0.460271	0	NS
b0949	uup	No	No	No	No	-0.329464	0	-0.244643	0	-0.0848207	0	-0.419336	0	3.96452	2.8822	-0.459974	0	NS
b0219	yafV	No	No	No	No	0.900697	1	0.661788	1	0.238909	0	0.473324	0	2.43341	1.76968	-0.459491	0	RPF and CDS.RNA
b2594	rluD	No	No	No	No	-0.0639048	0	0.0476034	0	-0.111508	0	-0.142624	0	4.16216	3.02758	-0.459167	0	NS
b0107	hofB	No	No	No	No	1.03424	1	0.400119	0	0.634123	0	0.105938	0	1.89945	1.38169	-0.459155	0	RPF
b4373	rimI	No	No	No	No	0.416209	0	0.205999	0	0.21021	0	0.000659076	0	2.22366	1.61763	-0.459055	0	NS
b3871	typA	Yes	Yes	No	No	-0.222127	0	-0.21329	0	-0.00883753	0	-0.395216	0	5.92942	4.31356	-0.459012	0	NS
b0438	clpX	No	Yes	No	No	0.2729	0	0.312487	0	-0.0395873	0	0.126087	0	7.77248	5.65468	-0.458928	0	NS
b3652	recG	No	No	No	No	-0.128249	0	-0.13265	0	0.00440109	0	-0.354683	0	4.00236	2.91204	-0.458822	0	NS
b1187	fadR	No	No	No	No	-0.177512	0	-0.0333562	0	-0.144155	0	-0.247244	0	1.69176	1.23144	-0.458183	0	NS
b3181	greA	No	No	No	No	-0.0246533	0	0.105923	0	-0.130576	0	-0.105001	0	4.83338	3.51828	-0.458159	0	NS
b3574	yiaJ	No	No	No	No	0.398575	0	0.321703	0	0.0768725	0	0.107818	0	2.87501	2.09307	-0.457944	0	NS
b0067	thiP	No	Yes	No	No	0.419582	0	0.277602	0	0.14198	0	0.0836494	0	2.71058	1.97377	-0.457649	0	NS
b0196	rcsF	No	No	No	No	-0.0371958	0	0.184043	0	-0.221239	0	-0.0603894	0	2.81245	2.04844	-0.4573	0	NS
b2745	truD	Yes	No	No	No	-0.295756	0	-0.013706	0	-0.28205	0	-0.205231	0	5.34214	3.89105	-0.45726	0	NS
b2825	ppdB	No	No	No	No	NA	NA	NA	NA	NA	NA	-0.379001	0	3.35373	2.44412	-0.45645	0	NS
b0827	moeA	No	Yes	No	No	-0.0440941	0	-0.011241	0	-0.0328531	0	-0.237282	0	3.86234	2.81579	-0.455936	0	NS
b0695	kdpD	No	No	No	No	0.330311	0	0.166253	0	0.164058	0	-0.0313307	0	3.50871	2.55813	-0.45585	0	NS
b3935	priA	No	No	No	No	0.126442	0	0.0787107	0	0.0477309	0	-0.134932	0	2.50855	1.82947	-0.455423	0	NS
b4019	metH	No	Yes	No	No	0.322854	0	0.226538	0	0.0963161	0	0.0304764	0	6.58401	4.80506	-0.45441	0	NS
b0419	yajO	No	Yes	No	No	0.870983	1	0.717878	1	0.153105	0	0.536355	1	9.29081	6.78107	-0.454291	0	RPF, CDS.RNA, and RNA
b0931	pncB	No	No	No	No	-0.112058	0	-0.00232762	0	-0.10973	0	-0.212996	0	1.80837	1.32037	-0.453751	0	NS
b2477	bamC	No	No	No	No	0.25307	0	0.137286	0	0.115785	0	-0.0745722	0	6.11538	4.4663	-0.453362	0	NS
b2064	asmA	No	No	No	No	0.255149	0	0.250041	0	0.00510819	0	0.0594924	0	2.47383	1.80682	-0.453296	0	NS
b0683	fur	No	No	No	No	0.0326268	0	0.0796767	0	-0.0470499	0	-0.122901	0	2.94428	2.1507	-0.45311	0	NS
b3452	ugpA	No	Yes	No	No	NA	NA	NA	NA	NA	NA	NA	NA	7.94533	5.80628	-0.452494	0	NS
b0914	msbA	Yes	No	No	No	-0.0880222	0	-0.103747	0	0.0157246	0	-0.297927	0	2.9405	2.14917	-0.452281	0	NS
b1014	putA	No	Yes	No	No	0.483543	0	0.337196	0	0.146347	0	0.0552123	0	10.3888	7.59888	-0.451176	0	NS
b4161	rsgA	No	No	No	No	0.13181	0	0.0589435	0	0.0728668	0	-0.154415	0	2.02981	1.48481	-0.451066	0	NS
b0101	yacG	No	No	No	No	-0.117294	0	-0.0451153	0	-0.0721783	0	-0.283836	0	3.69545	2.70367	-0.450829	0	NS
b3019	parC	No	No	No	No	-0.124872	0	-0.119552	0	-0.00532045	0	-0.335027	0	3.54848	2.59695	-0.450383	0	NS
b4200	rpsF	No	No	No	No	-0.356539	0	-0.0626147	0	-0.293925	0	-0.238369	0	4.46381	3.26706	-0.450282	0	NS
b2395	yfeA	No	No	No	No	-0.07572	0	-0.0720483	0	-0.0036717	0	-0.331749	0	1.86024	1.3618	-0.449978	0	NS
b1713	pheT	Yes	Yes	No	No	-0.318451	0	-0.217376	0	-0.101075	0	-0.39258	0	10.2047	7.47093	-0.449877	0	NS
b0109	nadC	No	Yes	No	No	-0.115049	0	-0.185084	0	0.0700354	0	-0.437518	0	2.60114	1.90433	-0.449863	0	NS
b4324	uxuR	No	No	No	No	0.183106	0	0.165948	0	0.0171578	0	-0.0717255	0	1.94089	1.42149	-0.449315	0	NS
b3010	yqhC	No	Yes	No	No	0.0684694	0	0.200057	0	-0.131587	0	-0.075179	0	1.90115	1.39296	-0.448722	0	NS
b2697	alaS	Yes	Yes	No	No	-0.098728	0	-0.0526442	0	-0.0460839	0	-0.253172	0	5.77466	4.23424	-0.447633	0	NS
b3822	recQ	No	No	No	No	-0.0606592	0	-0.0444953	0	-0.016164	0	-0.263761	0	1.59671	1.17103	-0.447328	0	NS
b0958	sulA	No	No	No	No	0.0526255	0	0.223477	0	-0.170852	0	-0.0113578	0	4.02243	2.95024	-0.447234	0	NS
b4391	ettA	No	No	No	No	-0.0912544	0	-0.0162826	0	-0.0749718	0	-0.216702	0	9.94481	7.29468	-0.4471	0	NS
b1100	ycfH	Yes	Yes	No	No	-0.326002	0	-0.00739846	0	-0.318604	0	-0.195828	0	7.69417	5.64644	-0.446424	0	NS
b0565	ompT	Yes	Yes	No	No	-0.329582	0	-0.242994	0	-0.0865879	0	-0.476989	0	11.8371	8.68734	-0.446332	0	NS
b0066	thiQ	No	No	No	No	0.167235	0	-0.254879	0	0.422114	0	-0.472453	0	4.04836	2.97135	-0.446219	0	NS
b3980	tufB	Yes	Yes	No	No	-0.268827	0	-0.232723	0	-0.0361034	0	-0.442725	0	7.71156	5.66241	-0.445607	0	NS
b4177	purA	No	No	No	No	-0.239871	0	-0.13689	0	-0.102981	0	-0.31076	0	9.15991	6.72658	-0.445461	0	NS
b0469	apt	No	No	No	No	-0.250116	0	-0.206796	0	-0.04332	0	-0.392214	0	6.08047	4.46766	-0.444665	0	NS
b2380	ypdA	No	No	No	No	-0.0511879	0	0.277936	0	-0.329124	0	0.0823613	0	1.59633	1.17296	-0.444612	0	NS
b0072	leuC	No	No	No	No	0.110919	0	0.249047	0	-0.138127	0	-0.00127101	0	10.2145	7.50836	-0.444051	0	NS
b0820	ybiT	Yes	No	Yes	Yes	-0.163833	0	-0.188617	0	0.0247845	0	-0.369674	0	5.53518	4.07217	-0.442834	0	NS
b3190	ibaG	No	No	No	No	-0.051939	0	0.0101362	0	-0.0620752	0	-0.201605	0	7.47187	5.50063	-0.441873	0	NS
b1323	tyrR	Yes	No	No	No	-0.00309915	0	-0.0286711	0	0.0255719	0	-0.245864	0	3.25347	2.39525	-0.4418	0	NS
b1879	flhA	No	No	No	No	-0.959517	-1	-0.893187	-1	-0.0663302	0	-1.07463	-1	2.05331	1.51184	-0.441646	0	RPF, CDS.RNA, and RNA
b2567	rnc	No	No	No	No	-0.333509	0	-0.18865	0	-0.144859	0	-0.397286	0	2.32014	1.70836	-0.441601	0	NS
b1106	thiK	No	No	No	No	0.43986	0	0.392408	0	0.0474517	0	0.205898	0	6.42593	4.73186	-0.441498	0	NS
b1179	ycgL	No	No	No	No	-0.148105	0	-0.0643128	0	-0.0837926	0	-0.285254	0	2.99629	2.20643	-0.441462	0	NS
b1857	znuA	No	No	No	No	-0.3841	0	-0.0257551	0	-0.358345	0	-0.245645	0	4.42344	3.25797	-0.441196	0	NS
b2794	queF	No	No	No	No	0.00232629	0	0.180744	0	-0.178417	0	-0.0620024	0	3.52089	2.59349	-0.441043	0	NS
b0600	ybdL	No	No	No	No	-0.173616	0	0.257178	0	-0.430794	0	0.0838259	0	1.91106	1.40804	-0.440687	0	NS
b3930	menA	No	No	No	No	-0.0972904	0	-0.0270094	0	-0.0702809	0	-0.212357	0	3.64757	2.68848	-0.440144	0	NS
b0684	fldA	No	No	No	No	-0.0342717	0	0.0823702	0	-0.116642	0	-0.143696	0	3.76838	2.77779	-0.44001	0	NS
b1564	relB	Yes	No	No	No	0.0516377	0	0.0413016	0	0.0103362	0	-0.207207	0	11.802	8.70012	-0.439924	0	NS
b3510	hdeA	No	No	No	Yes	1.02586	1	1.0908	1	-0.0649401	0	0.85202	1	8.77751	6.47213	-0.439571	0	RPF, CDS.RNA, and RNA
b1810	yoaC	No	No	No	No	0.533166	1	0.921374	1	-0.388208	0	0.740821	1	9.71819	7.16661	-0.439397	0	RPF, CDS.RNA, and RNA
b2565	recO	No	No	No	No	0.00418715	0	-0.16225	0	0.166437	0	-0.357925	0	3.27575	2.41601	-0.439203	0	NS
b2570	rseC	No	No	No	No	-0.0252191	0	0.0276321	0	-0.0528512	0	-0.15324	0	4.85562	3.58181	-0.438967	0	NS
b0421	ispA	No	No	No	No	-0.00317999	0	-0.00528965	0	0.00210966	0	-0.215989	0	2.03646	1.50234	-0.438853	0	NS
b3642	pyrE	No	Yes	No	No	-0.201477	0	-0.341441	0	0.139964	0	-0.486939	0	7.42152	5.47511	-0.438826	0	NS
b3821	pldA	No	No	No	No	-0.0302323	0	-0.030966	0	0.000733715	0	-0.232186	0	2.93285	2.16393	-0.438653	0	NS
b2183	rsuA	No	No	No	No	-0.151936	0	0.0194302	0	-0.171366	0	-0.187303	0	2.39885	1.77192	-0.437031	0	NS
b3008	metC	No	No	No	No	0.115808	0	0.155678	0	-0.0398697	0	-0.0406706	0	6.64658	4.91061	-0.436711	0	NS
b2328	mepA	No	No	No	No	-0.0987599	0	-0.172597	0	0.0738375	0	-0.395934	0	2.7123	2.00471	-0.43612	0	NS
b4035	malK	No	No	No	No	2.41894	1	2.41564	1	0.00329864	0	2.25319	1	6.61777	4.89569	-0.434832	0	RPF, CDS.RNA, and RNA
b0777	bioC	No	No	No	No	-0.223633	0	-0.488736	0	0.265103	0	-0.619218	-1	6.41182	4.74407	-0.434608	0	RNA
b1846	yebE	No	No	No	Yes	0.873329	1	0.720826	1	0.152503	0	0.543799	1	9.88361	7.31317	-0.434542	0	RPF, CDS.RNA, and RNA
b3040	zupT	No	No	No	No	0.387619	0	0.257805	0	0.129813	0	0.0320217	0	3.3896	2.50821	-0.434457	0	NS
b3805	hemC	Yes	No	No	No	-0.00229938	0	-0.0409309	0	0.0386315	0	-0.257964	0	2.42679	1.79687	-0.433562	0	NS
b4226	ppa	No	No	No	No	-0.324551	0	-0.183828	0	-0.140723	0	-0.390785	0	6.15379	4.55717	-0.433338	0	NS
b3197	kdsD	No	No	No	No	0.204879	0	0.0800282	0	0.124851	0	-0.137786	0	3.02384	2.23966	-0.433099	0	NS
b1143	ymfI	No	No	No	No	0.476569	0	0.775933	1	-0.299364	0	0.51451	1	6.83942	5.06617	-0.432979	0	CDS.RNA and RNA
b0801	ybiC	No	No	No	No	1.02311	1	0.986227	1	0.0368845	0	0.804765	1	13.3542	9.89199	-0.432958	0	RPF, CDS.RNA, and RNA
b4290	fecB	Yes	Yes	No	No	0.573243	1	0.427474	0	0.145768	0	0.164632	0	5.93273	4.39481	-0.432896	0	RPF
b1628	rsxB	No	No	No	No	0.145181	0	0.175579	0	-0.0303982	0	-0.0333742	0	2.77341	2.05499	-0.432531	0	NS
b2042	wcaN	No	No	No	No	0.0913732	0	0.0875184	0	0.00385484	0	-0.109793	0	3.70202	2.74308	-0.432515	0	NS
b0915	lpxK	No	No	No	No	-0.0381834	0	-0.129197	0	0.0910136	0	-0.294708	0	3.48145	2.57971	-0.432475	0	NS
b3807	cyaY	No	No	No	No	-0.518216	-1	-0.227573	0	-0.290643	0	-0.411589	0	4.35375	3.22932	-0.431027	0	RPF
b0183	rnhB	No	No	No	No	-0.0461266	0	-0.21076	0	0.164633	0	-0.397717	0	6.78491	5.03274	-0.430986	0	NS
b0237	pepD	No	No	No	No	0.114171	0	0.199706	0	-0.0855353	0	-0.0118343	0	12.3679	9.17424	-0.430934	0	NS
b1269	rluB	No	No	No	No	-0.269287	0	-0.160537	0	-0.108749	0	-0.319528	0	3.0639	2.27572	-0.429048	0	NS
b4202	rpsR	No	No	No	No	-0.347686	0	-0.0980345	0	-0.249652	0	-0.271341	0	4.72887	3.51239	-0.429045	0	NS
b0148	hrpB	No	No	No	No	0.341326	0	0.139537	0	0.201789	0	-0.073646	0	1.96967	1.4631	-0.428922	0	NS
b1132	hflD	No	No	No	No	0.269119	0	-0.0285417	0	0.297661	0	-0.239795	0	2.83593	2.10732	-0.428411	0	NS
b2730	hypE	Yes	Yes	No	No	0.381087	0	0.14428	0	0.236806	0	-0.0489783	0	10.0346	7.45743	-0.428237	0	NS
b0416	nusB	No	No	No	No	0.0569891	0	0.132888	0	-0.0758988	0	-0.0734323	0	7.25812	5.39706	-0.427424	0	NS
b3455	livG	No	No	No	No	-0.223764	0	0.0900158	0	-0.31378	0	-0.105187	0	4.44302	3.30424	-0.427223	0	NS
b2953	yggU	No	No	No	No	-0.0861024	0	0.249294	0	-0.335396	0	-0.00451221	0	4.30419	3.20156	-0.426967	0	NS
b3409	feoB	Yes	Yes	No	No	0.537228	1	0.307144	0	0.230084	0	0.0478857	0	3.11109	2.31438	-0.426796	0	RPF
b2422	cysA	No	No	Yes	No	0.180931	0	0.519516	1	-0.338586	0	0.296628	0	6.07819	4.52185	-0.426729	0	CDS.RNA
b1035	ycdY	No	No	No	No	-0.108967	0	0.0185947	0	-0.127562	0	-0.13819	0	7.5493	5.61693	-0.426562	0	NS
b0127	yadG	No	No	No	No	0.148637	0	0.191339	0	-0.042702	0	0.00333178	0	8.55117	6.3625	-0.426529	0	NS
b2472	dapE	Yes	Yes	No	No	-0.166009	0	-0.192752	0	0.0267429	0	-0.409342	0	4.73819	3.52701	-0.425888	0	NS
b2818	argA	No	No	No	No	1.03913	1	0.695263	1	0.34387	0	0.491784	0	2.7979	2.08327	-0.425496	0	RPF and CDS.RNA
b2099	yegU	No	No	No	No	-0.248368	0	-0.277611	0	0.0292431	0	-0.513537	-1	10.1224	7.53931	-0.425051	0	RNA
b1252	tonB	No	No	No	No	0.770296	1	0.821099	1	-0.0508031	0	0.575327	1	1.72622	1.28585	-0.424884	0	RPF, CDS.RNA, and RNA
b3741	mnmG	No	Yes	No	No	0.0997317	0	0.0432844	0	0.0564473	0	-0.158016	0	2.54641	1.89689	-0.424832	0	NS
b0159	mtn	No	No	No	No	-0.12248	0	-0.0288487	0	-0.0936317	0	-0.258181	0	9.17696	6.83993	-0.424034	0	NS
b2268	rbn	No	No	No	No	-0.386071	0	-0.136835	0	-0.249236	0	-0.331126	0	2.41535	1.8003	-0.423996	0	NS
b2211	yojI	No	No	No	No	0.558184	1	0.628671	1	-0.0704875	0	0.371732	0	2.20119	1.6414	-0.423358	0	RPF and CDS.RNA
b0847	ybjL	No	Yes	No	No	-0.37622	0	-0.197761	0	-0.178459	0	-0.383489	0	1.99823	1.49037	-0.423053	0	NS
b4133	cadC	No	No	No	No	-0.412759	0	-0.0191566	0	-0.393602	0	-0.241647	0	2.33671	1.74287	-0.423008	0	NS
b2797	sdaB	No	No	No	No	-0.785876	-1	-0.745004	-1	-0.0408721	0	-0.959026	-1	4.42867	3.30335	-0.422943	0	RPF, CDS.RNA, and RNA
b1749	xthA	No	No	No	No	-0.203118	0	-0.113184	0	-0.0899343	0	-0.308715	0	5.66791	4.22783	-0.422901	0	NS
b0845	ybjJ	No	Yes	No	No	-0.0876925	0	-0.0260921	0	-0.0616003	0	-0.235049	0	2.16856	1.61762	-0.422857	0	NS
b2568	lepB	No	No	No	No	-0.0937914	0	-0.164171	0	0.0703794	0	-0.345065	0	4.96351	3.70263	-0.42281	0	NS
b3668	uhpB	No	No	No	No	0.514886	1	0.112109	0	0.402778	0	-0.106846	0	2.58401	1.92768	-0.422746	0	RPF
b3983	rplK	No	No	No	No	-0.381302	0	-0.161565	0	-0.219737	0	-0.344224	0	3.82509	2.85376	-0.422629	0	NS
b0345	lacI	No	No	No	No	0.269909	0	0.310976	0	-0.0410669	0	0.0957649	0	2.42523	1.80996	-0.422165	0	NS
b0484	copA	No	Yes	No	No	0.272522	0	0.171119	0	0.101403	0	-0.0293001	0	8.20591	6.12626	-0.421657	0	NS
b3128	garD	No	No	No	No	-1.14492	-1	-0.565581	-1	-0.579341	0	-0.604952	-1	8.21024	6.13073	-0.421366	0	RPF, CDS.RNA, and RNA
b0151	fhuC	No	No	No	No	1.04171	1	0.712648	1	0.329059	0	0.430078	0	2.22102	1.65882	-0.421069	0	RPF and CDS.RNA
b3915	fieF	Yes	No	No	No	-0.163497	0	-0.331488	0	0.167991	0	-0.505922	-1	4.18741	3.1278	-0.420908	0	RNA
b3388	damX	No	No	No	No	-0.119123	0	-0.098509	0	-0.0206141	0	-0.300013	0	3.13664	2.34314	-0.420776	0	NS
b0886	cydC	Yes	No	No	No	-0.0683314	0	-0.0387089	0	-0.0296225	0	-0.236678	0	3.11309	2.32581	-0.42061	0	NS
b1019	efeB	No	No	No	No	1.10022	1	0.966716	1	0.133501	0	0.682035	1	4.70881	3.51921	-0.420111	0	RPF, CDS.RNA, and RNA
b4587	insN'	Yes	No	No	No	0.388177	0	0.00430896	0	0.383869	0	-0.266723	0	4.47053	3.34309	-0.419265	0	NS
b1212	prmC	No	No	Yes	No	-0.0489438	0	-0.275852	0	0.226908	0	-0.529723	-1	3.99665	2.9888	-0.419226	0	RNA
b2007	yeeX	Yes	No	No	No	-0.264784	0	-0.229988	0	-0.0347957	0	-0.473404	0	5.82886	4.36054	-0.418706	0	NS
b2765	queD	No	No	No	No	-0.251494	0	-0.0874855	0	-0.164008	0	-0.304745	0	2.0471	1.53162	-0.418523	0	NS
b0157	yadS	No	No	No	No	0.0309638	0	0.0631772	0	-0.0322133	0	-0.117979	0	1.88279	1.40892	-0.418284	0	NS
b0867	amiD	No	No	No	No	0.475175	0	0.240276	0	0.234899	0	0.078786	0	2.70868	2.02738	-0.417977	0	NS
b3727	pstC	No	No	No	No	-0.644529	-1	-0.659684	-1	0.0151546	0	-0.852685	-1	3.41482	2.55674	-0.417504	0	RPF, CDS.RNA, and RNA
b4397	creA	No	No	No	No	-0.195497	0	0.0270437	0	-0.22254	0	-0.213079	0	4.03329	3.02047	-0.417182	0	NS
b2515	ispG	No	No	No	No	-0.0392415	0	-0.177332	0	0.13809	0	-0.380809	0	3.26458	2.44482	-0.417168	0	NS
b0025	ribF	No	Yes	No	No	0.300176	0	0.158968	0	0.141208	0	-0.0553502	0	2.38892	1.78913	-0.4171	0	NS
b0439	lon	No	Yes	No	No	0.104987	0	0.102596	0	0.00239074	0	-0.0670776	0	9.18932	6.8856	-0.416375	0	NS
b0546	ybcM	No	No	No	No	0.414213	0	0.175145	0	0.239068	0	0.0468439	0	3.18609	2.38748	-0.416298	0	NS
b4056	yjbQ	No	No	No	No	0.506945	1	0.41949	0	0.0874552	0	0.228622	0	5.12914	3.84404	-0.416096	0	RPF
b2374	frc	No	No	No	No	1.01738	1	0.709901	1	0.307483	0	0.434985	0	7.60793	5.70185	-0.416074	0	RPF and CDS.RNA
b4381	deoC	No	No	No	No	1.21064	1	1.32774	1	-0.117097	0	1.00632	1	8.88431	6.66093	-0.415535	0	RPF, CDS.RNA, and RNA
b0142	folK	No	No	No	No	-0.0260062	0	0.14631	0	-0.172316	0	-0.110209	0	1.60749	1.20529	-0.415432	0	NS
b0003	thrB	No	No	No	No	0.0332237	0	-0.184815	0	0.218039	0	-0.364769	0	5.68957	4.2663	-0.415333	0	NS
b3032	cpdA	No	No	No	No	0.298445	0	0.110096	0	0.188349	0	-0.116416	0	2.00717	1.50607	-0.414373	0	NS
b2828	lgt	No	No	No	No	0.234864	0	0.293815	0	-0.0589505	0	0.116629	0	3.91668	2.9396	-0.414011	0	NS
b3259	prmA	No	Yes	No	No	-0.433406	0	-0.269168	0	-0.164238	0	-0.476655	0	6.4714	4.85911	-0.413384	0	NS
b3661	nlpA	No	No	No	No	0.51534	1	0.348886	0	0.166454	0	0.178251	0	2.7703	2.08122	-0.412613	0	RPF
b0589	fepG	No	No	No	No	1.95049	1	1.5037	1	0.446794	0	1.21395	1	1.94945	1.46504	-0.412126	0	RPF, CDS.RNA, and RNA
b2667	ygaV	No	No	No	No	0.526851	1	0.779388	1	-0.252537	0	0.479005	0	3.22984	2.42763	-0.411915	0	RPF and CDS.RNA
b1832	msrC	No	No	No	No	0.0546354	0	0.101267	0	-0.0466317	0	-0.0911326	0	3.5652	2.68026	-0.411612	0	NS
b1363	trkG	No	No	No	No	-0.172026	0	0.0869525	0	-0.258978	0	-0.208424	0	1.84371	1.38619	-0.411491	0	NS
b3148	yraN	Yes	No	No	No	0.216883	0	0.101622	0	0.115261	0	-0.111528	0	3.52747	2.65301	-0.411005	0	NS
b3700	recF	No	No	No	No	0.41393	0	0.281028	0	0.132902	0	0.0973371	0	5.02617	3.78036	-0.410933	0	NS
b2296	ackA	Yes	Yes	No	No	-1.01087	-1	-0.830424	-1	-0.180446	0	-1.01869	-1	6.80091	5.11594	-0.41073	0	RPF, CDS.RNA, and RNA
b2535	csiE	No	No	No	No	-0.0967031	0	-0.0785564	0	-0.0181467	0	-0.283094	0	1.78146	1.34015	-0.410661	0	NS
b3091	uxaA	No	No	No	No	-0.348812	0	-0.979973	-1	0.631161	1	-1.22003	-1	7.80151	5.87547	-0.409049	0	CDS.RNA, TE, and RNA
b2081	yegQ	No	No	No	No	-0.372688	0	-0.314407	0	-0.058281	0	-0.495834	0	3.61576	2.72324	-0.408979	0	NS
b0143	pcnB	No	No	No	No	0.0354339	0	-0.00135834	0	0.0367922	0	-0.214087	0	1.74268	1.31256	-0.408924	0	NS
b3908	sodA	No	No	No	No	0.43528	0	0.655118	1	-0.219838	0	0.424253	0	11.5536	8.70261	-0.408826	0	CDS.RNA
b2731	fhlA	No	Yes	No	No	0.865867	1	0.659716	1	0.206151	0	0.457178	0	5.73496	4.32153	-0.40824	0	RPF and CDS.RNA
b3025	qseB	No	No	No	No	0.820086	1	0.558017	1	0.26207	0	0.315461	0	3.14314	2.36961	-0.407557	0	RPF and CDS.RNA
b0256	insI1	No	No	No	No	0.152695	0	0.180036	0	-0.0273407	0	-0.0434607	0	4.38665	3.308	-0.40716	0	NS
b0945	pyrD	No	No	No	No	-0.431303	0	-0.339855	0	-0.0914473	0	-0.583788	-1	9.33431	7.04119	-0.406724	0	RNA
b0570	cusS	No	Yes	No	No	0.142953	0	0.287816	0	-0.144863	0	0.102823	0	1.43935	1.08583	-0.406626	0	NS
b3071	yqjI	No	No	No	No	-0.144874	0	-0.162217	0	0.0173433	0	-0.299796	0	9.5649	7.21613	-0.406524	0	NS
b3243	aaeR	No	No	No	No	0.286948	0	0.259344	0	0.0276039	0	0.000422957	0	2.31203	1.74489	-0.406023	0	NS
b1960	vsr	No	No	No	No	0.194736	0	-0.143488	0	0.338224	0	-0.401334	0	2.15559	1.62745	-0.405467	0	NS
b1344	ttcA	No	No	No	No	-0.47387	0	-0.353626	0	-0.120244	0	-0.555834	-1	3.65005	2.75597	-0.405356	0	RNA
b0819	ldtB	No	No	No	No	0.203564	0	0.210149	0	-0.00658509	0	0.0109168	0	3.26702	2.46693	-0.405258	0	NS
b1813	nudL	No	No	No	No	0.454863	0	0.196212	0	0.258651	0	-0.017891	0	2.94808	2.22614	-0.405232	0	NS
b2516	rodZ	No	No	No	No	-0.0625497	0	0.0124971	0	-0.0750468	0	-0.202977	0	2.20471	1.66497	-0.405094	0	NS
b4392	slt	Yes	No	No	No	0.764172	1	0.638543	1	0.125629	0	0.455957	0	2.74678	2.07436	-0.405074	0	RPF and CDS.RNA
b3833	ubiE	No	No	No	No	0.0743423	0	0.0218886	0	0.0524537	0	-0.203428	0	2.79493	2.11186	-0.404295	0	NS
b0913	ycaI	No	No	No	No	0.73138	1	0.436903	0	0.294477	0	0.228332	0	2.3162	1.75087	-0.403693	0	RPF
b3228	sspB	No	No	No	No	0.304322	0	0.105788	0	0.198534	0	-0.0850223	0	5.18107	3.91772	-0.403235	0	NS
b1343	dbpA	No	No	No	No	-0.126281	0	-0.113139	0	-0.0131424	0	-0.241303	0	2.78033	2.10281	-0.402936	0	NS
b1706	ydiU	No	Yes	No	No	0.466993	0	0.401927	0	0.065066	0	0.182744	0	1.91385	1.44758	-0.402841	0	NS
b2960	trmI	No	No	No	No	-0.0545871	0	0.0193131	0	-0.0739002	0	-0.173784	0	3.14119	2.37685	-0.40226	0	NS
b0854	potF	No	No	No	No	1.49634	1	1.3625	1	0.133838	0	1.1416	1	9.76314	7.38826	-0.402111	0	RPF, CDS.RNA, and RNA
b0571	cusR	No	No	No	No	0.296519	0	0.118529	0	0.177991	0	-0.0869929	0	1.80273	1.36424	-0.402086	0	NS
b1059	solA	No	No	No	No	-0.128075	0	-0.0410947	0	-0.0869798	0	-0.262524	0	9.68593	7.33313	-0.401461	0	NS
b4129	lysU	No	Yes	No	No	-0.199	0	-0.101318	0	-0.0976815	0	-0.362885	0	9.85999	7.46658	-0.401137	0	NS
b0158	btuF	No	No	No	No	0.411319	0	0.0650355	0	0.346284	0	-0.166644	0	1.74473	1.32176	-0.400545	0	NS
b0884	infA	No	No	No	No	-0.279517	0	-0.132369	0	-0.147148	0	-0.330566	0	4.22879	3.20478	-0.400018	0	NS
b0126	can	No	Yes	No	No	-0.253738	0	-0.192695	0	-0.0610427	0	-0.445543	0	4.32718	3.28008	-0.399697	0	NS
b2946	rsmE	No	No	No	No	0.116264	0	0.196419	0	-0.0801552	0	-0.0518724	0	3.31891	2.51602	-0.399566	0	NS
b4240	treB	Yes	No	No	No	0.227851	0	0.215097	0	0.0127539	0	-0.00317812	0	4.09469	3.10445	-0.399416	0	NS
b1422	ydcI	No	No	No	No	0.981752	1	0.771074	1	0.210678	0	0.50402	1	1.92149	1.45705	-0.399173	0	RPF, CDS.RNA, and RNA
b0311	betA	No	No	No	No	0.187498	0	-0.0888037	0	0.276302	0	-0.390422	0	8.13336	6.16813	-0.399017	0	NS
b3049	glgS	No	Yes	No	No	1.12039	1	1.40853	1	-0.288147	0	1.25734	1	5.75211	4.36243	-0.398957	0	RPF, CDS.RNA, and RNA
b1653	lhr	No	No	No	No	0.593559	1	0.383582	0	0.209976	0	0.1625	0	5.19279	3.93999	-0.398318	0	RPF
b0182	lpxB	No	No	No	No	0.0445781	0	-0.127286	0	0.171864	0	-0.329348	0	6.29441	4.77884	-0.397409	0	NS
b3183	obgE	Yes	No	No	No	-0.102818	0	-0.0881149	0	-0.0147026	0	-0.294349	0	4.38353	3.32816	-0.397369	0	NS
b2101	yegW	No	No	No	No	0.120716	0	0.194618	0	-0.0739021	0	-0.0371859	0	1.77211	1.34554	-0.39728	0	NS
b2413	cysZ	No	No	No	No	0.0319237	0	0.102656	0	-0.0707325	0	-0.145041	0	3.4269	2.60225	-0.397148	0	NS
b0195	tsaA	No	No	No	No	0.29302	0	0.0203198	0	0.2727	0	-0.214677	0	2.38559	1.81283	-0.396102	0	NS
b2890	lysS	No	Yes	No	No	-0.0414963	0	-0.0433704	0	0.00187409	0	-0.24087	0	9.24064	7.02298	-0.39591	0	NS
b4220	tamA	No	No	No	No	0.336303	0	0.31092	0	0.025383	0	0.0999391	0	2.11167	1.60553	-0.395331	0	NS
b1102	fhuE	No	No	No	No	2.44937	1	1.43387	1	1.0155	1	1.08972	1	5.06553	3.85163	-0.395245	0	RPF, CDS.RNA, TE, and RNA
b0674	asnB	No	No	No	No	0.375376	0	0.235877	0	0.139499	0	0.0285267	0	3.06925	2.33377	-0.395223	0	NS
b3608	gpsA	No	No	No	No	0.318383	0	0.103474	0	0.214909	0	-0.119153	0	7.592	5.77418	-0.394864	0	NS
b3665	adeD	No	Yes	No	No	-0.71628	-1	-0.493003	0	-0.223277	0	-0.687052	-1	4.40503	3.35094	-0.394586	0	RPF and RNA
b3826	yigL	No	Yes	No	No	0.211134	0	0.340154	0	-0.12902	0	0.139599	0	4.03001	3.06594	-0.394455	0	NS
b4087	alsA	No	No	No	No	NA	NA	NA	NA	NA	NA	NA	NA	6.94474	5.28571	-0.393824	0	NS
b1912	pgsA	No	No	No	No	0.111589	0	0.210442	0	-0.0988532	0	-0.0276922	0	1.34542	1.02408	-0.393729	0	NS
b2685	emrA	No	No	No	No	-0.380072	0	-0.302736	0	-0.0773364	0	-0.532744	-1	8.45003	6.43281	-0.393506	0	RNA
b2171	yeiP	No	Yes	No	No	-0.525908	-1	-0.311979	0	-0.213929	0	-0.489938	0	4.23651	3.22623	-0.393028	0	RPF
b2311	ubiX	No	No	No	No	0.00706299	0	0.142104	0	-0.135041	0	-0.0632637	0	2.00478	1.52681	-0.392928	0	NS
b1412	azoR	Yes	No	No	No	0.291733	0	0.219417	0	0.072316	0	-0.00393952	0	7.43375	5.6618	-0.39283	0	NS
b3412	bioH	No	No	No	No	0.0103334	0	-0.0947933	0	0.105127	0	-0.325566	0	2.80317	2.13592	-0.392201	0	NS
b1868	yecE	No	No	No	No	0.384589	0	0.644386	1	-0.259797	0	0.446314	0	2.043	1.55679	-0.392109	0	CDS.RNA
b3414	nfuA	No	No	No	No	0.0662451	0	0.225587	0	-0.159342	0	0.0276486	0	6.20239	4.72676	-0.391971	0	NS
b3249	mreD	No	No	No	No	0.29564	0	0.107466	0	0.188174	0	-0.0917461	0	2.72437	2.07626	-0.391936	0	NS
b2916	argP	No	No	No	No	0.235781	0	0.194203	0	0.041578	0	-0.058311	0	1.94298	1.48079	-0.391908	0	NS
b2755	ygbT	No	No	No	No	0.120546	0	0.466357	0	-0.345812	0	0.289239	0	6.77881	5.16636	-0.391884	0	NS
b3929	rraA	No	Yes	No	No	0.19503	0	0.183174	0	0.0118559	0	-0.0153771	0	4.84304	3.69153	-0.391693	0	NS
b1641	slyB	No	No	Yes	No	-0.410104	0	-0.373969	0	-0.0361344	0	-0.579944	-1	4.33829	3.30891	-0.39077	0	RNA
b0628	lipA	No	No	No	No	-0.112716	0	-0.0930696	0	-0.019646	0	-0.305262	0	4.76739	3.63675	-0.390552	0	NS
b2838	lysA	No	No	No	No	0.5677	0	0.40538	0	0.16232	0	0.0729632	0	2.19809	1.67684	-0.390507	0	NS
b1595	ynfL	No	No	No	No	0.315439	0	0.405177	0	-0.0897378	0	0.184747	0	2.47933	1.89229	-0.389817	0	NS
b1770	ydjF	No	No	No	No	0.0484706	0	0.102049	0	-0.053578	0	-0.0566986	0	2.40235	1.83361	-0.389758	0	NS
b1563	relE	Yes	No	No	No	-0.0384177	0	-0.10744	0	0.0690226	0	-0.270161	0	10.8297	8.26688	-0.389586	0	NS
b4335	yjiM	No	No	No	No	-0.330539	0	0.341148	0	-0.671687	0	0.0318605	0	5.68904	4.34566	-0.38861	0	NS
b1201	dhaR	No	Yes	No	No	0.538104	1	0.389057	0	0.149047	0	0.132267	0	1.89554	1.44814	-0.38841	0	RPF
b3958	argC	No	Yes	No	No	0.979962	1	0.642865	1	0.337097	0	0.476901	0	2.57804	1.96992	-0.388139	0	RPF and CDS.RNA
b1294	sapA	No	No	No	No	-0.0459092	0	0.170415	0	-0.216324	0	-0.0365416	0	2.29867	1.75678	-0.387863	0	NS
b2331	smrB	No	No	No	No	-0.139114	0	-0.179694	0	0.0405797	0	-0.374353	0	1.83594	1.4035	-0.387493	0	NS
b3172	argG	No	No	No	No	0.894655	1	0.950846	1	-0.0561906	0	0.768937	1	8.76903	6.70365	-0.387471	0	RPF, CDS.RNA, and RNA
b2544	yphB	No	No	No	No	0.761695	1	0.581132	1	0.180563	0	0.354065	0	11.429	8.73751	-0.3874	0	RPF and CDS.RNA
b1907	tyrP	No	No	No	No	0.184512	0	0.306963	0	-0.12245	0	0.0507064	0	1.87723	1.43517	-0.387383	0	NS
b2201	ccmA	No	No	No	No	0.357816	0	-0.0151463	0	0.372962	0	-0.220996	0	7.00118	5.35336	-0.387154	0	NS
b2942	metK	No	No	No	No	-0.740253	-1	-0.531883	-1	-0.20837	0	-0.685077	-1	4.02876	3.08202	-0.386458	0	RPF, CDS.RNA, and RNA
b0808	ybiO	No	No	No	No	1.99727	1	0.948544	1	1.04873	1	0.768485	1	5.31869	4.07072	-0.385788	0	RPF, CDS.RNA, TE, and RNA
b1074	flgC	No	No	No	No	-0.989462	-1	-1.01594	-1	0.0264784	0	-1.17792	-1	2.76902	2.11954	-0.38562	0	RPF, CDS.RNA, and RNA
b3689	yidR	No	No	No	No	0.0932352	0	0.0890005	0	0.00423469	0	-0.145999	0	2.83988	2.17385	-0.385577	0	NS
b2630	rnlA	No	No	No	No	-0.164949	0	0.151627	0	-0.316576	0	-0.0661517	0	2.62114	2.00703	-0.385133	0	NS
b1667	ydhR	No	No	No	No	0.283868	0	-0.0900917	0	0.373959	0	-0.319114	0	16.3016	12.4857	-0.384734	0	NS
b1640	anmK	No	No	No	No	0.765226	1	0.562648	1	0.202578	0	0.333927	0	5.47357	4.19382	-0.384218	0	RPF and CDS.RNA
b3198	kdsC	No	No	No	No	-0.0494168	0	-0.207614	0	0.158197	0	-0.426909	0	2.94447	2.25702	-0.38359	0	NS
b1286	rnb	No	No	No	No	-0.440238	0	-0.37291	0	-0.0673289	0	-0.572427	-1	5.4256	4.16025	-0.383111	0	RNA
b3844	fre	No	No	No	No	-0.0225194	0	-0.0127668	0	-0.00975258	0	-0.222592	0	4.11796	3.15771	-0.383052	0	NS
b2306	hisP	No	No	No	No	0.675277	1	0.536847	1	0.138431	0	0.341494	0	8.47206	6.49684	-0.382976	0	RPF and CDS.RNA
b3055	ygiM	No	Yes	No	No	0.0932193	0	0.165403	0	-0.0721842	0	0.000332052	0	5.04184	3.86652	-0.382914	0	NS
b4432	ryeA	No	No	No	No	NA	NA	NA	NA	NA	NA	-0.0656352	0	3.48851	2.67566	-0.382716	0	NS
b1807	tsaB	No	No	No	No	-0.171164	0	-0.100482	0	-0.0706822	0	-0.298706	0	2.95293	2.26538	-0.382392	0	NS
b0103	coaE	No	Yes	No	No	0.154665	0	-0.0355182	0	0.190183	0	-0.252377	0	1.49622	1.14788	-0.382351	0	NS
b2327	yfcA	No	No	No	No	0.278694	0	0.251058	0	0.0276357	0	0.0891688	0	3.0555	2.34439	-0.382197	0	NS
b4117	adiA	No	No	No	No	0.374599	0	0.815324	1	-0.440725	0	0.547667	1	3.20982	2.46327	-0.381918	0	CDS.RNA and RNA
b0266	yagB'	No	No	No	No	0.242275	0	0.167174	0	0.0751011	0	-0.0172019	0	1.7609	1.35175	-0.381482	0	NS
b1293	sapB	No	No	No	No	-0.0216026	0	0.0774886	0	-0.0990912	0	-0.117807	0	2.93292	2.25187	-0.381214	0	NS
b1413	hrpA	Yes	No	No	No	-0.111133	0	-0.0129325	0	-0.0982006	0	-0.197709	0	3.24965	2.4966	-0.380321	0	NS
b3343	tusB	No	No	No	No	0.403152	0	0.13882	0	0.264332	0	-0.0695208	0	4.1074	3.15584	-0.380202	0	NS
b1073	flgB	No	No	No	No	-1.23588	-1	-1.13805	-1	-0.0978296	0	-1.31947	-1	2.20675	1.69611	-0.379694	0	RPF, CDS.RNA, and RNA
b2016	yeeZ	No	No	No	No	0.305879	0	0.397664	0	-0.0917854	0	0.189512	0	4.44661	3.41771	-0.379675	0	NS
b0181	lpxA	Yes	No	No	No	-0.0661723	0	-0.237924	0	0.171752	0	-0.440061	0	9.67723	7.43854	-0.379574	0	NS
b3337	bfd	No	No	No	No	0.998463	1	1.32453	1	-0.326072	0	1.13367	1	1.68737	1.29732	-0.379248	0	RPF, CDS.RNA, and RNA
b3461	rpoH	No	Yes	No	No	0.281219	0	0.306838	0	-0.0256191	0	0.0920135	0	2.63015	2.02231	-0.379143	0	NS
b2411	ligA	No	Yes	No	No	-0.159294	0	-0.171134	0	0.0118402	0	-0.362224	0	4.82716	3.71216	-0.378918	0	NS
b0658	ybeX	No	Yes	No	No	0.150758	0	0.0171192	0	0.133638	0	-0.187146	0	4.15161	3.19338	-0.378589	0	NS
b1250	kch	No	No	No	No	0.250139	0	-0.0712075	0	0.321346	0	-0.253867	0	4.48781	3.45312	-0.378111	0	NS
b4203	rplI	No	No	No	No	-0.368162	0	-0.143084	0	-0.225078	0	-0.310265	0	4.75584	3.661	-0.37746	0	NS
b1703	ppsR	No	No	No	No	0.994088	1	1.08754	1	-0.0934559	0	0.88026	1	6.40622	4.93146	-0.37746	0	RPF, CDS.RNA, and RNA
b1812	pabB	No	No	No	No	-0.127598	0	-0.000686995	0	-0.126911	0	-0.194498	0	3.53694	2.72313	-0.377234	0	NS
b2155	cirA	Yes	No	No	No	2.33674	1	2.06987	1	0.266869	0	1.8149	1	5.54483	4.27096	-0.376583	0	RPF, CDS.RNA, and RNA
b2437	eutR	No	No	No	No	-0.464155	0	-0.159227	0	-0.304928	0	-0.540896	-1	6.55939	5.054	-0.376136	0	RNA
b3356	yhfA	No	Yes	No	No	0.171914	0	0.200815	0	-0.0289005	0	0.022675	0	4.66464	3.59424	-0.376081	0	NS
b3804	hemD	No	No	No	No	0.29631	0	0.10218	0	0.194131	0	-0.0814367	0	2.59254	1.99789	-0.375885	0	NS
b2341	fadJ	No	No	No	No	0.672338	1	0.444436	0	0.227903	0	0.229589	0	5.41247	4.1721	-0.375513	0	RPF
b0842	mdfA	Yes	No	No	No	-0.317388	0	-0.262907	0	-0.0544802	0	-0.432038	0	1.81031	1.39573	-0.37522	0	NS
b1829	htpX	No	Yes	No	No	0.208393	0	0.205647	0	0.0027461	0	0.0151843	0	3.60307	2.77814	-0.375105	0	NS
b1292	sapC	No	No	No	No	0.0523314	0	-0.133652	0	0.185984	0	-0.360221	0	3.61078	2.78442	-0.374934	0	NS
b1279	yciS	No	No	No	No	0.360932	0	0.278669	0	0.082263	0	0.0742196	0	1.5921	1.22784	-0.374803	0	NS
b3669	uhpA	No	No	No	No	0.00889303	0	0.0284231	0	-0.0195301	0	-0.154417	0	2.46367	1.90036	-0.374534	0	NS
b4146	epmB	Yes	No	No	No	0.0390032	0	0.125877	0	-0.0868743	0	-0.0651289	0	1.64237	1.26718	-0.374152	0	NS
b2475	ypfJ	No	No	No	No	-0.0364451	0	-0.127558	0	0.0911133	0	-0.328568	0	2.42724	1.87286	-0.374073	0	NS
b3559	glyS	No	Yes	No	No	-0.175054	0	-0.159577	0	-0.0154773	0	-0.349903	0	8.44368	6.51537	-0.374025	0	NS
b4293	fecI	No	No	No	No	0.962299	1	0.855047	1	0.107251	0	0.47769	0	1.65376	1.27614	-0.373964	0	RPF and CDS.RNA
b1054	lpxL	No	No	No	No	-0.15007	0	0.0286437	0	-0.178714	0	-0.162574	0	1.76591	1.36277	-0.373869	0	NS
b2717	hycI	Yes	No	Yes	No	0.234576	0	0.0833526	0	0.151223	0	-0.190974	0	5.49322	4.2398	-0.373655	0	NS
b0578	nfsB	No	No	No	No	-0.0375116	0	0.193765	0	-0.231276	0	-0.0123728	0	8.55985	6.61023	-0.372885	0	NS
b0611	rna	No	No	No	No	-0.107748	0	-0.0647362	0	-0.0430119	0	-0.294245	0	2.24084	1.73077	-0.372626	0	NS
b1025	ycdT	No	No	No	No	4.43152	1	3.07417	1	1.35735	1	2.82564	1	1.6398	1.26655	-0.37262	0	RPF, CDS.RNA, TE, and RNA
b0676	nagC	No	No	No	No	0.107392	0	0.0848251	0	0.0225672	0	-0.124876	0	1.9965	1.54315	-0.37159	0	NS
b0712	ybgK	No	No	No	No	0.686979	1	0.362173	0	0.324806	0	0.160707	0	6.87714	5.31627	-0.371395	0	RPF
b2449	yffR	No	No	No	No	0.2814	0	0.385633	0	-0.104233	0	0.162284	0	14.7375	11.403	-0.370072	0	NS
b2213	ada	No	No	No	No	0.418221	0	0.168191	0	0.250029	0	-0.0387648	0	2.39812	1.85605	-0.369662	0	NS
b3838	tatB	No	No	No	No	0.00408366	0	-0.035773	0	0.0398566	0	-0.258412	0	3.83765	2.97167	-0.36895	0	NS
b3096	mzrA	Yes	No	Yes	No	0.99225	1	0.530526	1	0.461723	0	0.326566	0	2.28983	1.77387	-0.368339	0	RPF and CDS.RNA
b0881	clpS	No	No	No	No	0.274553	0	0.286202	0	-0.0116492	0	0.0548574	0	5.53853	4.29144	-0.36804	0	NS
b2718	hycH	No	No	No	No	0.536545	1	-0.217003	0	0.753549	1	-0.449002	0	5.70413	4.42077	-0.367709	0	RPF and TE
b3995	rsd	No	No	No	No	0.74359	1	0.559711	1	0.183879	0	0.342121	0	2.67234	2.0712	-0.367635	0	RPF and CDS.RNA
b3939	metB	No	No	No	No	0.0451289	0	-0.0464844	0	0.0916133	0	-0.235435	0	2.0911	1.62095	-0.367419	0	NS
b2744	umpG	No	No	No	No	0.226886	0	-0.0686051	0	0.295491	0	-0.252027	0	4.21227	3.26608	-0.367039	0	NS
b0579	ybdF	No	No	No	No	0.687207	1	0.786264	1	-0.0990566	0	0.595626	1	2.67306	2.07325	-0.3666	0	RPF, CDS.RNA, and RNA
b4492	ydbA'	No	No	No	No	-0.0599855	0	-0.332946	0	0.27296	0	-0.528638	-1	3.61424	2.80455	-0.365919	0	RNA
b1849	purT	No	No	No	No	-0.459884	0	-0.33634	0	-0.123544	0	-0.515024	0	9.86434	7.65579	-0.365671	0	NS
b2746	ispF	Yes	No	No	No	0.365874	0	0.0995944	0	0.26628	0	-0.133025	0	10.2193	7.9325	-0.365453	0	NS
b0194	proS	Yes	No	No	Yes	-0.128449	0	-0.147102	0	0.0186523	0	-0.368849	0	6.32923	4.91384	-0.365179	0	NS
b1524	glsB	No	Yes	No	No	-0.0600674	0	-0.184917	0	0.124849	0	-0.423196	0	2.19094	1.70115	-0.365035	0	NS
b0144	gluQ	No	Yes	No	No	-0.136356	0	0.089606	0	-0.225962	0	-0.144213	0	1.75835	1.36537	-0.364931	0	NS
b0129	yadI	No	Yes	No	No	0.948868	1	0.564983	1	0.383885	0	0.35568	0	2.39331	1.85845	-0.364904	0	RPF and CDS.RNA
b3974	coaA	No	No	No	No	-0.522536	-1	-0.453381	0	-0.0691558	0	-0.666253	-1	1.39289	1.08203	-0.364342	0	RPF and RNA
b1280	yciM	No	No	No	No	0.321827	0	0.225837	0	0.0959907	0	0.0339193	0	1.81731	1.41214	-0.363917	0	NS
b4088	alsB	No	No	No	No	-0.374636	0	0.156516	0	-0.531152	0	-0.102219	0	7.05214	5.47993	-0.363902	0	NS
b1539	ydfG	No	Yes	No	No	0.18275	0	0.161972	0	0.0207781	0	-0.0221672	0	7.37982	5.73578	-0.363596	0	NS
b0730	mngR	No	No	No	No	-0.0213219	0	-0.0812495	0	0.0599275	0	-0.322403	0	1.85991	1.44557	-0.363595	0	NS
b4478	dgoD	No	No	No	No	0.0433723	0	0.376641	0	-0.333269	0	0.12259	0	7.10604	5.52309	-0.363569	0	NS
b2295	yfbV	Yes	No	No	No	0.0971055	0	0.362721	0	-0.265616	0	0.170393	0	3.44023	2.67491	-0.363014	0	NS
b1431	ydcL	No	No	No	No	0.0570724	0	0.0915955	0	-0.0345231	0	-0.0476327	0	7.31153	5.68512	-0.362984	0	NS
b3255	accB	No	Yes	No	No	-0.306653	0	-0.193013	0	-0.11364	0	-0.389058	0	10.8161	8.41357	-0.362387	0	NS
b0232	yafN	No	No	No	No	0.260315	0	0.461107	0	-0.200792	0	0.0875324	0	1.67016	1.29952	-0.362008	0	NS
b0955	ycbZ	No	No	No	No	0.0553972	0	0.0498253	0	0.00557194	0	-0.143797	0	2.34383	1.82407	-0.361703	0	NS
b1326	mpaA	No	No	No	No	0.774289	1	0.624627	1	0.149661	0	0.413793	0	2.13704	1.66336	-0.361512	0	RPF and CDS.RNA
b4488	ilvG'	No	No	No	No	-0.0585931	0	-0.110831	0	0.0522375	0	-0.321558	0	1.6623	1.29402	-0.361319	0	NS
b1236	galU	No	No	No	No	-0.218365	0	-0.157722	0	-0.060643	0	-0.348148	0	10.5263	8.1946	-0.361259	0	NS
b1808	yoaA	No	No	No	No	0.338279	0	0.218126	0	0.120152	0	-0.0214554	0	1.65276	1.28678	-0.36111	0	NS
b2678	proW	No	Yes	No	No	-0.441934	0	-0.495903	0	0.0539684	0	-0.694603	-1	4.5934	3.57667	-0.360945	0	RNA
b0642	leuS	No	Yes	No	No	-0.102603	0	-0.071779	0	-0.0308245	0	-0.261429	0	4.23634	3.29988	-0.360403	0	NS
b4537	yecJ	No	No	No	No	-0.577991	-1	-0.280942	0	-0.297048	0	-0.544304	-1	5.51245	4.29546	-0.35988	0	RPF and RNA
b0781	moaA	No	Yes	No	No	0.535734	1	0.396054	0	0.13968	0	0.140962	0	1.69232	1.31931	-0.359221	0	RPF
b0091	murC	No	No	No	No	0.0565523	0	0.0418304	0	0.014722	0	-0.161836	0	11.8043	9.20251	-0.359213	0	NS
b4221	tamB	Yes	Yes	No	No	0.444352	0	0.26929	0	0.175062	0	0.0502376	0	4.36217	3.4008	-0.359171	0	NS
b3600	mtlD	No	No	No	Yes	-0.14895	0	-0.0563951	0	-0.0925545	0	-0.249201	0	4.60917	3.59387	-0.358967	0	NS
b0637	rsfS	No	No	No	No	-0.122965	0	-0.0851859	0	-0.0377793	0	-0.283208	0	4.59665	3.58524	-0.358513	0	NS
b3745	viaA	No	Yes	No	No	0.616838	1	0.0360298	0	0.580808	1	-0.140248	0	2.43792	1.90203	-0.358109	0	RPF and TE
b1830	prc	No	No	No	No	0.107515	0	0.135267	0	-0.0277517	0	-0.0553124	0	2.9918	2.33422	-0.358074	0	NS
b0083	ftsL	No	No	No	No	0.207589	0	0.195571	0	0.0120179	0	-0.0430509	0	1.87163	1.46032	-0.358007	0	NS
b3764	yifE	No	No	No	No	-0.467467	0	-0.392139	0	-0.0753283	0	-0.594579	-1	4.45883	3.47991	-0.357613	0	RNA
b1423	ydcJ	No	No	No	No	1.78872	1	1.35058	1	0.438133	0	1.18508	1	5.7744	4.50818	-0.357125	0	RPF, CDS.RNA, and RNA
b1768	pncA	No	No	No	No	-0.0876689	0	-0.17726	0	0.0895912	0	-0.31938	0	6.74257	5.26442	-0.357025	0	NS
b2181	yejG	No	No	No	No	0.151398	0	0.18248	0	-0.0310825	0	-0.0792566	0	2.27255	1.77464	-0.356787	0	NS
b4493	gapC'	No	No	Yes	No	0.678097	1	0.828578	1	-0.150481	0	0.61759	1	2.55802	1.99821	-0.35632	0	RPF, CDS.RNA, and RNA
b2319	usg	No	Yes	No	No	-0.0728331	0	-0.039105	0	-0.0337282	0	-0.212753	0	6.84351	5.34608	-0.356255	0	NS
b2260	menE	No	No	No	No	0.0816434	0	-0.0461121	0	0.127756	0	-0.231372	0	8.07648	6.31098	-0.355862	0	NS
b1754	ynjB	No	No	No	No	0.473322	0	0.459333	0	0.0139888	0	0.250014	0	4.9925	3.90118	-0.355853	0	NS
b3389	aroB	No	No	No	No	0.064453	0	-0.0711336	0	0.135587	0	-0.260999	0	2.49697	1.95128	-0.35576	0	NS
b2217	rcsB	No	No	No	No	0.0297222	0	0.165442	0	-0.13572	0	-0.0385386	0	5.30227	4.14489	-0.355276	0	NS
b0152	fhuD	No	No	No	No	1.26021	1	0.823174	1	0.437032	0	0.510537	1	2.64208	2.06642	-0.354545	0	RPF, CDS.RNA, and RNA
b0852	rimK	No	Yes	No	No	0.527875	1	0.214339	0	0.313536	0	0.0512099	0	6.43327	5.03205	-0.354407	0	RPF
b3519	treF	No	No	No	No	1.25961	1	0.708946	1	0.550663	1	0.561751	1	4.33316	3.39047	-0.353932	0	RPF, CDS.RNA, TE, and RNA
b2700	pncC	No	No	No	No	-0.00975047	0	0.167643	0	-0.177394	0	0.0146247	0	5.32171	4.16398	-0.353924	0	NS
b4232	fbp	No	No	No	Yes	0.808954	1	0.834434	1	-0.0254802	0	0.661742	1	6.81085	5.32978	-0.35376	0	RPF, CDS.RNA, and RNA
b3619	hldD	Yes	Yes	No	No	-0.257896	0	-0.152834	0	-0.105062	0	-0.343948	0	3.50269	2.741	-0.35376	0	NS
b0090	murG	Yes	No	No	No	0.412794	0	0.24852	0	0.164274	0	0.0556007	0	10.0708	7.88111	-0.353713	0	NS
b3620	waaF	No	No	No	No	0.0300421	0	-0.105947	0	0.135989	0	-0.315244	0	2.2864	1.78968	-0.353379	0	NS
b2819	recD	No	No	No	No	0.177071	0	-0.141654	0	0.318725	0	-0.371664	0	11.1458	8.7249	-0.353287	0	NS
b3177	folP	No	No	No	No	0.15406	0	0.0898666	0	0.0641934	0	-0.114986	0	5.66977	4.43836	-0.353265	0	NS
b1596	ynfM	No	No	No	No	0.679434	1	0.731426	1	-0.0519918	0	0.664581	1	1.717	1.34442	-0.352903	0	RPF, CDS.RNA, and RNA
b4298	yjhH	No	No	No	No	-0.136418	0	0.225508	0	-0.361926	0	0.0393863	0	12.15	9.51476	-0.35272	0	NS
b1630	rsxD	No	No	No	No	-0.245711	0	0.129133	0	-0.374844	0	-0.0263594	0	5.43986	4.26078	-0.352453	0	NS
b3601	mtlR	No	No	No	No	0.0798651	0	-0.213101	0	0.292966	0	-0.437907	0	3.01839	2.36421	-0.352424	0	NS
b3201	lptB	No	No	No	No	-0.0823794	0	-0.0471977	0	-0.0351817	0	-0.267234	0	5.89483	4.61796	-0.352194	0	NS
b2315	folC	No	No	No	No	-0.238628	0	-0.119992	0	-0.118636	0	-0.330135	0	5.34222	4.1891	-0.350799	0	NS
b1145	cohE	No	No	No	No	0.040737	0	-0.0133594	0	0.0540964	0	-0.22664	0	1.52547	1.19621	-0.350792	0	NS
b1061	dinI	No	No	No	No	-0.46488	0	0.11196	0	-0.57684	-1	-0.136608	0	5.43769	4.26474	-0.350537	0	TE
b4539	yoeB	Yes	No	Yes	No	0.192056	0	0.0631542	0	0.128902	0	-0.18337	0	1.8954	1.48752	-0.349589	0	NS
b3938	metJ	Yes	No	No	No	-0.196509	0	-0.379328	0	0.182819	0	-0.549198	-1	2.80341	2.20018	-0.349564	0	RNA
b4289	fecC	No	No	No	No	0.54394	1	0.346478	0	0.197462	0	0.104839	0	5.06983	3.97905	-0.349516	0	RPF
b2689	yqaA	Yes	No	No	No	0.41943	0	0.308221	0	0.111209	0	0.0872437	0	2.86071	2.24593	-0.349061	0	NS
b2811	csdE	No	No	No	No	-0.0022368	0	0.0742217	0	-0.0764585	0	-0.075222	0	2.90627	2.28179	-0.349	0	NS
b0434	yajG	No	No	No	No	-0.112624	0	0.107331	0	-0.219954	0	-0.0785263	0	2.18781	1.71776	-0.348963	0	NS
b2297	pta	No	No	No	Yes	-0.459702	0	-0.369905	0	-0.0897969	0	-0.595293	-1	10.1943	8.00431	-0.348914	0	RNA
b0314	betT	No	No	No	No	0.497539	0	0.308645	0	0.188894	0	0.0470349	0	2.07295	1.62777	-0.348787	0	NS
b3057	bacA	Yes	No	No	No	-0.325823	0	-0.229216	0	-0.0966076	0	-0.438418	0	3.76675	2.95784	-0.348776	0	NS
b0810	glnP	No	No	No	No	0.228613	0	0.220261	0	0.00835177	0	0.0501232	0	10.8214	8.49765	-0.34875	0	NS
b3214	gltF	No	No	No	No	-0.457884	0	-0.23087	0	-0.227014	0	-0.350269	0	10.4343	8.19383	-0.348723	0	NS
b4292	fecR	No	Yes	No	No	1.27153	1	1.19628	1	0.0752486	0	0.944228	1	1.78512	1.40189	-0.348653	0	RPF, CDS.RNA, and RNA
b1334	fnr	No	No	No	No	-0.22911	0	-0.0516226	0	-0.177487	0	-0.259083	0	1.78712	1.40395	-0.348144	0	NS
b0919	ycbJ	No	No	No	No	0.431443	0	0.211689	0	0.219754	0	-0.0461478	0	2.55137	2.00434	-0.348142	0	NS
b2019	hisG	No	No	No	No	0.13941	0	0.226445	0	-0.0870355	0	0.063377	0	4.85195	3.81266	-0.347765	0	NS
b4557	yidD	No	No	No	No	0.27271	0	-0.0541381	0	0.326848	0	-0.25954	0	2.9704	2.33479	-0.347369	0	NS
b0903	pflB	No	Yes	No	No	-0.164949	0	-0.076312	0	-0.0886372	0	-0.274433	0	10.624	8.35223	-0.347099	0	NS
b0281	intF	No	No	No	No	-0.383308	0	-0.148024	0	-0.235284	0	-0.416338	0	2.44237	1.92016	-0.347054	0	NS
b1088	yceD	No	No	No	Yes	-0.18295	0	-0.158505	0	-0.0244456	0	-0.348354	0	5.38366	4.23285	-0.346958	0	NS
b1207	prs	No	No	No	No	-0.311902	0	-0.165657	0	-0.146245	0	-0.361843	0	9.04318	7.11015	-0.34695	0	NS
b4385	yjjJ	No	No	No	No	0.376463	0	0.385064	0	-0.00860102	0	0.200097	0	2.21206	1.74001	-0.346293	0	NS
b2234	nrdA	Yes	No	No	No	-0.173681	0	-0.0948291	0	-0.0788518	0	-0.300592	0	3.4427	2.70834	-0.346132	0	NS
b1840	yebZ	No	No	No	No	0.329832	0	0.241579	0	0.088253	0	0.0442893	0	4.27994	3.36729	-0.346004	0	NS
b3859	srkA	No	No	No	No	0.126196	0	-0.0172329	0	0.143429	0	-0.21801	0	2.7913	2.19646	-0.345756	0	NS
b3842	rfaH	No	No	No	No	-0.0155776	0	-0.171492	0	0.155914	0	-0.381343	0	1.77122	1.39382	-0.345694	0	NS
b2133	dld	No	Yes	No	No	0.901241	1	0.8867	1	0.0145416	0	0.714499	1	11.787	9.27601	-0.345616	0	RPF, CDS.RNA, and RNA
b2218	rcsC	No	No	No	No	0.170761	0	0.0923467	0	0.0784145	0	-0.124489	0	1.92175	1.51262	-0.345372	0	NS
b2022	hisB	Yes	No	No	No	0.206653	0	0.23143	0	-0.0247765	0	0.0453435	0	9.64219	7.58955	-0.345347	0	NS
b0905	ycaO	No	No	No	No	-0.780679	-1	-0.61237	-1	-0.168308	0	-0.781648	-1	7.05663	5.55483	-0.345237	0	RPF, CDS.RNA, and RNA
b3965	trmA	No	No	No	No	-0.247044	0	-0.148664	0	-0.09838	0	-0.32698	0	1.64136	1.2921	-0.345179	0	NS
b2495	yfgD	No	No	No	No	0.177985	0	0.360854	0	-0.182869	0	0.159261	0	8.63846	6.80042	-0.34515	0	NS
b4150	ampC	No	No	No	No	-0.0657247	0	0.059342	0	-0.125067	0	-0.144999	0	3.80361	2.9945	-0.345055	0	NS
b1534	ydeE	No	No	No	No	0.284006	0	0.590726	1	-0.30672	0	0.453534	0	1.53047	1.2049	-0.345054	0	CDS.RNA
b2894	xerD	No	No	No	No	0.292259	0	0.0218598	0	0.270399	0	-0.179092	0	2.78009	2.18954	-0.344506	0	NS
b1234	rssA	No	No	No	No	0.669438	1	0.543265	1	0.126173	0	0.365542	0	2.89305	2.27933	-0.343984	0	RPF and CDS.RNA
b0413	nrdR	No	No	No	No	0.181407	0	0.217016	0	-0.0356091	0	0.00216026	0	2.42947	1.91448	-0.343693	0	NS
b0180	fabZ	Yes	No	No	No	-0.306405	0	-0.200418	0	-0.105988	0	-0.418809	0	10.2684	8.09197	-0.343652	0	NS
b0002	thrA	No	No	No	No	-0.141206	0	-0.131143	0	-0.0100637	0	-0.338199	0	4.92946	3.8851	-0.343479	0	NS
b3795	yifK	No	No	No	No	0.0615878	0	-0.180978	0	0.242566	0	-0.39491	0	5.9859	4.71866	-0.343192	0	NS
b0487	cueR	No	No	No	No	0.296719	0	0.326561	0	-0.0298414	0	0.0980508	0	1.95072	1.53856	-0.342425	0	NS
b2427	murR	No	No	No	No	0.994208	1	0.85539	1	0.138817	0	0.527399	1	3.09285	2.44007	-0.342017	0	RPF, CDS.RNA, and RNA
b3926	glpK	No	No	No	No	-1.77746	-1	-1.80712	-1	0.0296627	0	-2.07024	-1	11.4544	9.03708	-0.341967	0	RPF, CDS.RNA, and RNA
b4233	mpl	No	No	No	No	0.171607	0	0.0327755	0	0.138832	0	-0.181494	0	3.47905	2.74515	-0.341809	0	NS
b1429	tehA	No	No	No	No	-0.332861	0	-0.17314	0	-0.159721	0	-0.35928	0	2.19658	1.73357	-0.341515	0	NS
b1623	add	No	No	No	No	-0.0488726	0	0.243214	0	-0.292086	0	0.0214167	0	5.27456	4.16299	-0.341429	0	NS
b4052	dnaB	No	Yes	No	No	-0.0780393	0	-0.167673	0	0.0896338	0	-0.365987	0	1.66348	1.31295	-0.341396	0	NS
b2584	pka	No	Yes	No	No	0.596542	1	0.475596	0	0.120947	0	0.276166	0	2.40819	1.90102	-0.341177	0	RPF
b3149	diaA	No	No	No	No	0.315368	0	0.19937	0	0.115998	0	-0.0105233	0	3.93213	3.1051	-0.34067	0	NS
b3972	murB	No	Yes	No	No	-0.17792	0	-0.0916783	0	-0.0862419	0	-0.314399	0	2.36852	1.87045	-0.340598	0	NS
b0738	tolR	No	No	No	No	0.0123176	0	-0.0455684	0	0.0578859	0	-0.207513	0	1.81117	1.4304	-0.340506	0	NS
b0750	nadA	No	No	No	No	0.288879	0	0.345504	0	-0.056625	0	0.185975	0	3.29777	2.60478	-0.340328	0	NS
b1816	yoaE	No	No	No	No	0.243528	0	0.199457	0	0.0440715	0	-0.0236128	0	3.41066	2.69468	-0.339935	0	NS
b0253	ykfA	No	No	No	No	0.613901	1	0.56846	1	0.045441	0	0.371134	0	4.57061	3.619	-0.336797	0	RPF and CDS.RNA
b0889	lrp	Yes	No	No	No	0.180899	0	0.150729	0	0.03017	0	-0.0280241	0	6.94167	5.50198	-0.335331	0	NS
b0898	ycaD	No	No	No	No	-0.149713	0	-0.133304	0	-0.0164096	0	-0.349181	0	1.49038	1.18142	-0.335157	0	NS
b0657	lnt	No	No	No	No	0.111557	0	0.143707	0	-0.0321499	0	-0.0713489	0	4.62506	3.66751	-0.334673	0	NS
b1739	osmE	No	No	Yes	Yes	1.73122	1	1.83198	1	-0.100759	0	1.7126	1	12.4096	9.84112	-0.33456	0	RPF, CDS.RNA, and RNA
b3836	tatA	No	No	No	No	-0.098687	0	0.08994	0	-0.188627	0	-0.122822	0	4.35046	3.45023	-0.334476	0	NS
b1662	ribC	No	No	No	No	-0.0595741	0	-0.0233217	0	-0.0362524	0	-0.20805	0	5.24852	4.16259	-0.334429	0	NS
b0210	yafE	No	No	No	No	0.218988	0	-0.295042	0	0.51403	0	-0.550676	-1	3.03195	2.40481	-0.334322	0	RNA
b0960	yccS	No	No	No	No	-0.180737	0	-0.0171195	0	-0.163618	0	-0.241017	0	2.53287	2.01018	-0.333449	0	NS
b4218	ytfL	No	No	No	No	0.0877224	0	0.2378	0	-0.150077	0	0.047651	0	1.74803	1.38734	-0.33341	0	NS
b3042	yqiC	No	No	No	No	0.0282511	0	0.123976	0	-0.0957245	0	-0.119588	0	4.77111	3.7867	-0.333384	0	NS
b2039	rfbA	No	No	No	No	-0.199953	0	-0.0541681	0	-0.145785	0	-0.24007	0	8.18447	6.49617	-0.333299	0	NS
b2185	rplY	No	No	No	No	-0.168375	0	0.00452631	0	-0.172902	0	-0.180897	0	7.8806	6.2568	-0.332879	0	NS
b2674	nrdI	No	No	No	No	1.8711	1	1.51526	1	0.355841	0	1.144	1	3.63164	2.88487	-0.332114	0	RPF, CDS.RNA, and RNA
b3704	rnpA	No	No	No	No	-0.0494072	0	-0.069532	0	0.0201248	0	-0.271391	0	2.62179	2.08382	-0.331322	0	NS
b3705	yidC	No	Yes	No	No	-0.269415	0	-0.19975	0	-0.0696651	0	-0.398361	0	3.7525	2.98256	-0.331298	0	NS
b1118	lolE	Yes	Yes	No	No	0.273645	0	0.177133	0	0.0965125	0	0.0113491	0	2.51528	1.99944	-0.331125	0	NS
b4173	hflX	No	No	No	No	0.398472	0	0.209844	0	0.188629	0	0.0129393	0	4.45974	3.5453	-0.331051	0	NS
b1952	dsrB	No	No	No	Yes	0.383255	0	0.583242	1	-0.199986	0	0.40337	0	5.28968	4.20702	-0.330382	0	CDS.RNA
b3922	yiiS	No	No	No	Yes	0.0805082	0	0.223511	0	-0.143003	0	-0.00152923	0	10.9232	8.69032	-0.329912	0	NS
b2962	yggX	No	No	No	No	-0.0522359	0	0.0175427	0	-0.0697786	0	-0.196633	0	10.4677	8.32934	-0.329665	0	NS
b3570	bax	No	No	No	No	-0.367972	0	-0.154882	0	-0.21309	0	-0.336207	0	2.73304	2.1749	-0.329556	0	NS
b3257	yhdT	No	No	No	No	-0.189463	0	-0.261568	0	0.0721053	0	-0.433535	0	3.03051	2.41208	-0.329282	0	NS
b1101	ptsG	No	No	No	No	-0.122299	0	-0.0936726	0	-0.0286267	0	-0.279526	0	9.52618	7.58585	-0.328587	0	NS
b0209	yafD	No	No	No	No	0.488717	0	0.402012	0	0.0867047	0	0.151662	0	1.7756	1.41407	-0.328453	0	NS
b0568	nfrA	No	No	No	No	-0.153609	0	-0.219795	0	0.066186	0	-0.407298	0	3.67747	2.92948	-0.328071	0	NS
b1905	ftnA	No	No	No	No	-1.5189	-1	-1.0285	-1	-0.490401	0	-1.14622	-1	5.77688	4.60188	-0.328067	0	RPF, CDS.RNA, and RNA
b0404	acpH	Yes	No	No	No	-0.109307	0	0.138073	0	-0.247379	0	-0.122068	0	1.47631	1.17607	-0.328019	0	NS
b0393	rdgC	No	No	No	No	-0.0692276	0	0.0340655	0	-0.103293	0	-0.181802	0	4.83454	3.85188	-0.327815	0	NS
b0149	mrcB	No	No	No	No	0.244998	0	0.0805798	0	0.164419	0	-0.103238	0	3.78335	3.01458	-0.327711	0	NS
b1704	aroH	No	No	No	No	-0.112199	0	0.0191036	0	-0.131302	0	-0.190177	0	4.11004	3.27558	-0.327403	0	NS
b4043	lexA	No	No	No	No	-0.0468109	0	-0.00616224	0	-0.0406487	0	-0.21188	0	2.26309	1.80427	-0.326874	0	NS
b0172	frr	Yes	No	No	No	-0.0276347	0	-0.0136033	0	-0.0140314	0	-0.213366	0	7.25585	5.7851	-0.326803	0	NS
b3521	yhjC	No	No	No	No	0.0238552	0	0.00870877	0	0.0151465	0	-0.209514	0	1.44701	1.1542	-0.326189	0	NS
b3185	rpmA	No	No	No	No	-0.18095	0	-0.0617704	0	-0.11918	0	-0.263903	0	5.10789	4.07556	-0.32573	0	NS
b0760	modF	No	No	No	No	0.141844	0	0.161118	0	-0.0192731	0	-0.0687272	0	1.89431	1.51148	-0.325711	0	NS
b3645	dinD	No	No	No	No	0.196183	0	0.489688	0	-0.293505	0	0.227767	0	2.09969	1.67591	-0.325231	0	NS
b2907	ubiH	No	Yes	No	No	0.465214	0	0.285832	0	0.179382	0	0.0821014	0	6.43593	5.13816	-0.324895	0	NS
b0739	tolA	No	No	No	No	-0.0529596	0	-0.184875	0	0.131915	0	-0.379019	0	2.79239	2.22952	-0.324763	0	NS
b2533	suhB	No	No	No	No	-0.102818	0	-0.0286011	0	-0.0742171	0	-0.220699	0	4.17313	3.333	-0.324308	0	NS
b1787	yeaK	No	No	No	No	0.125148	0	0.194559	0	-0.0694116	0	0.0258875	0	6.89775	5.51241	-0.323442	0	NS
b1159	mcrA	No	No	No	No	-0.335672	0	-0.301926	0	-0.0337459	0	-0.563661	-1	1.74869	1.39772	-0.323198	0	RNA
b4483	tatD	No	No	No	No	-0.484835	0	-0.387971	0	-0.0968639	0	-0.567113	-1	5.22477	4.17744	-0.322751	0	RNA
b0465	mscK	No	No	No	No	-0.0994074	0	-0.0858442	0	-0.0135632	0	-0.283554	0	2.42288	1.93729	-0.322683	0	NS
b4079	fdhF	No	No	No	No	0.33475	0	-0.196154	0	0.530903	1	-0.366617	0	5.26102	4.20663	-0.322679	0	TE
b0346	mhpR	No	Yes	No	No	1.20627	1	0.958689	1	0.247577	0	0.681839	1	3.12548	2.49986	-0.322228	0	RPF, CDS.RNA, and RNA
b4322	uxuA	No	No	No	No	-0.560021	-1	-0.550447	-1	-0.00957491	0	-0.764502	-1	7.14298	5.71421	-0.321972	0	RPF, CDS.RNA, and RNA
b0604	dsbG	No	Yes	No	No	0.0833858	0	0.270888	0	-0.187502	0	0.0524481	0	8.1613	6.53001	-0.321713	0	NS
b3960	argH	No	Yes	No	No	0.893725	1	0.830144	1	0.063581	0	0.668783	1	6.08738	4.87218	-0.321255	0	RPF, CDS.RNA, and RNA
b3733	atpG	No	No	No	No	-0.199171	0	-0.298005	0	0.0988345	0	-0.479486	0	11.0309	8.82954	-0.321146	0	NS
b0376	ampH	No	No	No	No	-0.319174	0	-0.197526	0	-0.121648	0	-0.451189	0	1.50039	1.20135	-0.32068	0	NS
b0128	yadH	No	No	No	No	0.16734	0	0.146477	0	0.0208633	0	-0.0355921	0	8.80634	7.05144	-0.320626	0	NS
b4160	psd	No	No	No	No	0.0897789	0	0.123886	0	-0.0341073	0	-0.0760127	0	4.02768	3.22604	-0.320183	0	NS
b2067	yegE	No	No	No	No	0.465126	0	0.687973	1	-0.222848	0	0.475887	0	1.84887	1.48088	-0.320181	0	CDS.RNA
b1880	flhB	No	No	No	No	-0.787875	-1	-0.982167	-1	0.194292	0	-1.15054	-1	1.71886	1.37679	-0.320144	0	RPF, CDS.RNA, and RNA
b3448	yhhA	No	No	Yes	No	1.03339	1	0.871712	1	0.161676	0	0.599409	1	6.72631	5.3896	-0.319638	0	RPF, CDS.RNA, and RNA
b1487	ddpA	No	No	No	No	1.49502	1	1.12266	1	0.372356	0	0.919837	1	11.2063	8.98186	-0.319228	0	RPF, CDS.RNA, and RNA
b3736	atpF	No	Yes	No	No	-0.275917	0	-0.25882	0	-0.0170971	0	-0.436065	0	8.06973	6.47072	-0.318593	0	NS
b0553	nmpC'	Yes	No	No	No	0.0123021	0	0.0599584	0	-0.0476563	0	-0.175762	0	3.10938	2.4934	-0.318515	0	NS
b0053	surA	No	No	No	No	0.276839	0	0.221406	0	0.0554331	0	0.00761307	0	4.02562	3.22813	-0.318511	0	NS
b1746	astD	No	No	No	No	0.536995	1	0.502091	1	0.0349035	0	0.223348	0	10.2264	8.20236	-0.318188	0	RPF and CDS.RNA
b3633	waaA	No	No	No	No	-0.314674	0	-0.154753	0	-0.159921	0	-0.377975	0	1.74006	1.39597	-0.317867	0	NS
b3848	yigZ	No	No	No	No	0.4057	0	0.238402	0	0.167298	0	0.0264475	0	5.59935	4.49223	-0.317826	0	NS
b4235	pmbA	No	No	No	No	-0.0961355	0	0.104238	0	-0.200374	0	-0.0758878	0	3.602	2.89053	-0.317463	0	NS
b1224	narG	Yes	Yes	No	No	-0.568989	-1	-0.579393	-1	0.010404	0	-0.812008	-1	5.63785	4.52431	-0.317447	0	RPF, CDS.RNA, and RNA
b2350	gtrA	No	No	No	No	-0.23418	0	-0.165914	0	-0.0682661	0	-0.359276	0	1.44293	1.15796	-0.31742	0	NS
b2951	yggS	No	No	No	No	0.0728039	0	0.163157	0	-0.0903533	0	-0.0517471	0	2.52912	2.02978	-0.317312	0	NS
b2575	trmN	No	Yes	No	No	-0.0652148	0	0.00749089	0	-0.0727057	0	-0.188329	0	1.47971	1.18756	-0.317311	0	NS
b4227	ytfQ	No	No	No	Yes	0.415488	0	0.793028	1	-0.37754	0	0.613543	1	11.2653	9.04111	-0.317309	0	CDS.RNA and RNA
b1047	opgC	No	No	No	No	-1.15535	-1	-0.628072	-1	-0.527282	-1	-0.859639	-1	1.79447	1.44022	-0.317261	0	RPF, CDS.RNA, TE, and RNA
b1526	yneJ	No	No	No	No	0.0759777	0	0.355034	0	-0.279057	0	0.110875	0	1.60969	1.29193	-0.317256	0	NS
b3592	yibF	No	No	No	No	1.19921	1	1.07735	1	0.121864	0	0.949239	1	4.13413	3.31844	-0.317079	0	RPF, CDS.RNA, and RNA
b0423	thiI	No	Yes	No	No	-0.201853	0	-0.072299	0	-0.129554	0	-0.275799	0	3.64653	2.92798	-0.316619	0	NS
b2677	proV	No	Yes	No	No	-0.474865	0	-0.505947	-1	0.0310823	0	-0.716739	-1	3.48875	2.80133	-0.3166	0	CDS.RNA and RNA
b1650	nemA	No	No	No	No	0.596303	1	0.714332	1	-0.118029	0	0.530454	1	15.7891	12.6798	-0.316397	0	RPF, CDS.RNA, and RNA
b2212	alkB	No	No	No	No	0.272421	0	0.176087	0	0.0963332	0	-0.102415	0	2.75806	2.21528	-0.31616	0	NS
b1291	sapD	No	No	No	No	-0.0956312	0	0.0406281	0	-0.136259	0	-0.160834	0	5.57417	4.47806	-0.315885	0	NS
b0815	opgE	No	No	No	No	-0.275349	0	0.158025	0	-0.433374	0	-0.0529146	0	1.85532	1.49074	-0.315638	0	NS
b3018	plsC	No	No	No	No	0.0893218	0	0.145346	0	-0.0560237	0	-0.0756878	0	3.46258	2.78281	-0.315303	0	NS
b2182	bcr	No	No	No	No	0.158234	0	0.171023	0	-0.0127891	0	-0.00931153	0	1.96218	1.57701	-0.315263	0	NS
b2585	pssA	Yes	No	No	No	-0.0625805	0	-0.119942	0	0.0573618	0	-0.319985	0	5.30832	4.26731	-0.314928	0	NS
b1255	yciC	No	No	No	No	0.0552087	0	0.187503	0	-0.132294	0	-0.0132525	0	3.25263	2.6151	-0.314739	0	NS
b3613	envC	No	No	No	No	-0.198107	0	-0.221997	0	0.0238897	0	-0.439953	0	1.5324	1.23204	-0.314739	0	NS
b2431	yfeX	No	Yes	Yes	No	0.0351575	0	0.0148485	0	0.020309	0	-0.186043	0	9.99153	8.03479	-0.314444	0	NS
b3641	slmA	No	No	No	No	-0.0390204	0	-0.118859	0	0.0798391	0	-0.313213	0	7.2568	5.83885	-0.313649	0	NS
b1658	purR	No	No	No	No	-0.281492	0	-0.170676	0	-0.110817	0	-0.376678	0	3.51971	2.83201	-0.313631	0	NS
b0171	pyrH	Yes	No	No	No	-0.130908	0	-0.0839233	0	-0.0469849	0	-0.288146	0	11.6932	9.40849	-0.313628	0	NS
b2670	alaE	No	No	No	No	0.572527	1	0.603868	1	-0.0313411	0	0.340265	0	1.75023	1.40871	-0.313169	0	RPF and CDS.RNA
b1969	yedW	Yes	No	No	No	-0.243558	0	-0.207872	0	-0.0356863	0	-0.42888	0	1.41003	1.13505	-0.312966	0	NS
b3631	waaG	No	No	Yes	No	-0.0195473	0	0.070759	0	-0.0903063	0	-0.144933	0	3.56686	2.8718	-0.312703	0	NS
b3891	fdhE	No	No	No	No	0.0679232	0	0.125159	0	-0.0572355	0	-0.10898	0	7.44192	5.99392	-0.312174	0	NS
b1262	trpC	No	Yes	No	No	0.568236	1	0.45555	0	0.112686	0	0.251481	0	3.67757	2.9627	-0.311843	0	RPF
b4039	ubiC	No	No	No	No	0.551537	1	0.267091	0	0.284446	0	0.0529707	0	1.39495	1.12383	-0.311781	0	RPF
b2963	mltC	No	No	No	No	0.0872476	0	-0.0102595	0	0.0975071	0	-0.220108	0	2.7923	2.24981	-0.311651	0	NS
b0410	yajD	No	No	No	No	-0.0450076	0	0.204525	0	-0.249532	0	0.00771991	0	3.5141	2.83141	-0.311639	0	NS
b3738	atpB	Yes	No	No	No	-0.319069	0	-0.203274	0	-0.115795	0	-0.390326	0	2.82207	2.27406	-0.311484	0	NS
b0184	dnaE	No	No	No	No	-0.092086	0	-0.195874	0	0.103788	0	-0.395864	0	9.04352	7.28753	-0.311453	0	NS
b3607	cysE	Yes	No	No	No	-0.145425	0	-0.00279614	0	-0.142629	0	-0.190773	0	4.42229	3.56456	-0.31107	0	NS
b2195	dsbE	No	No	No	No	0.213983	0	-0.180918	0	0.394901	0	-0.345902	0	7.56181	6.09669	-0.310705	0	NS
b2943	galP	No	Yes	No	No	0.173559	0	0.166722	0	0.00683706	0	-0.136902	0	4.27104	3.44419	-0.310419	0	NS
b1593	ynfK	No	No	No	No	0.389285	0	0.188385	0	0.200901	0	-0.000779831	0	3.70508	2.98844	-0.31011	0	NS
b2668	ygaP	No	No	No	No	0.332406	0	0.411999	0	-0.0795924	0	0.185854	0	5.77926	4.6637	-0.309409	0	NS
b4239	treC	No	No	No	No	0.19725	0	0.171588	0	0.0256615	0	-0.0780652	0	6.10439	4.92685	-0.309182	0	NS
b2340	sixA	No	No	No	No	0.0618356	0	0.127395	0	-0.0655595	0	-0.0601399	0	3.36018	2.7123	-0.309025	0	NS
b0954	fabA	Yes	Yes	No	No	-0.798579	-1	-0.584795	-1	-0.213785	0	-0.777671	-1	8.19797	6.61887	-0.308683	0	RPF, CDS.RNA, and RNA
b0160	dgt	No	Yes	No	No	0.413782	0	0.471704	0	-0.0579222	0	0.249044	0	3.40426	2.74872	-0.308582	0	NS
b0713	ybgL	No	No	No	No	0.416459	0	0.359448	0	0.0570111	0	0.178703	0	5.3589	4.32836	-0.308119	0	NS
b3779	gpp	No	Yes	No	No	0.045789	0	-0.0530474	0	0.0988364	0	-0.245825	0	1.65589	1.33786	-0.307671	0	NS
b0233	yafO	No	No	Yes	No	NA	NA	NA	NA	NA	NA	NA	NA	1.275	1.03013	-0.307665	0	NS
b1592	clcB	No	No	No	No	0.525866	1	0.314096	0	0.211769	0	0.0847049	0	2.0504	1.65664	-0.307646	0	RPF
b2822	recC	No	Yes	No	No	0.148471	0	0.0160358	0	0.132435	0	-0.235668	0	2.47901	2.00309	-0.307535	0	NS
b3355	prkB	No	Yes	No	No	0.399015	0	0.541357	1	-0.142343	0	0.335495	0	4.26518	3.44711	-0.307219	0	CDS.RNA
b0970	yccA	No	No	No	No	0.0418494	0	0.0677627	0	-0.0259133	0	-0.128658	0	3.71155	2.99973	-0.307189	0	NS
b0436	tig	Yes	Yes	No	No	-0.318427	0	-0.208601	0	-0.109827	0	-0.403498	0	7.41882	5.99646	-0.307079	0	NS
b1711	btuC	No	No	No	No	0.550584	1	0.411845	0	0.13874	0	0.130678	0	1.9313	1.56111	-0.306996	0	RPF
b0460	hha	No	No	No	No	0.31383	0	0.467866	0	-0.154036	0	0.248128	0	1.93483	1.56432	-0.306671	0	NS
b0995	torR	No	No	No	No	-0.157605	0	0.0616487	0	-0.219254	0	-0.130315	0	1.70454	1.37838	-0.306404	0	NS
b0060	polB	No	No	No	No	0.474114	0	0.451187	0	0.0229275	0	0.188736	0	2.03255	1.64376	-0.306285	0	NS
b2580	ung	No	No	No	No	0.0463675	0	0.13916	0	-0.0927925	0	-0.0676805	0	3.05013	2.46715	-0.306027	0	NS
b3229	sspA	No	No	No	No	0.0917761	0	0.112494	0	-0.0207183	0	-0.0912568	0	4.54529	3.67662	-0.305989	0	NS
b3937	yiiX	Yes	No	No	No	0.153234	0	-0.23047	0	0.383704	0	-0.45616	0	1.75793	1.42213	-0.305824	0	NS
b1791	yeaN	No	No	No	No	-0.477648	0	0.0370291	0	-0.514677	-1	-0.211227	0	5.62768	4.55477	-0.305162	0	TE
b0214	rnhA	No	No	No	No	-0.0536573	0	0.0757878	0	-0.129445	0	-0.210976	0	2.93207	2.37309	-0.305152	0	NS
b0962	helD	No	Yes	No	No	0.223919	0	0.126424	0	0.0974951	0	-0.049773	0	2.22522	1.80101	-0.305146	0	NS
b4216	ytfJ	No	Yes	No	No	-0.344706	0	-0.220992	0	-0.123713	0	-0.407256	0	10.7327	8.68755	-0.304991	0	NS
b1870	cmoA	No	No	No	No	0.214237	0	0.304298	0	-0.0900605	0	0.0855214	0	2.76148	2.23534	-0.304949	0	NS
b3920	yiiQ	No	No	No	No	-0.435322	0	-0.477403	0	0.0420808	0	-0.815315	-1	1.62443	1.31512	-0.304741	0	RNA
b2290	alaA	No	Yes	No	No	0.880611	1	0.806115	1	0.074496	0	0.604225	1	7.32489	5.93021	-0.304723	0	RPF, CDS.RNA, and RNA
b2156	lysP	No	Yes	No	No	-0.376962	0	-0.182109	0	-0.194853	0	-0.373865	0	3.55594	2.87946	-0.304435	0	NS
b0170	tsf	No	Yes	No	No	-0.343729	0	-0.215045	0	-0.128684	0	-0.421457	0	10.1372	8.21009	-0.304192	0	NS
b2134	pbpG	Yes	Yes	No	No	-0.452123	0	-0.292502	0	-0.159621	0	-0.534857	-1	1.835	1.48617	-0.304184	0	RNA
b3231	rplM	No	Yes	No	No	-0.370448	0	-0.248526	0	-0.121922	0	-0.433831	0	8.60952	6.97339	-0.304072	0	NS
b0980	appA	No	No	No	No	0.519042	1	0.526674	1	-0.00763201	0	0.312987	0	5.32945	4.31726	-0.303873	0	RPF and CDS.RNA
b3846	fadB	No	Yes	No	No	1.21713	1	1.06958	1	0.147553	0	0.816717	1	7.96538	6.45433	-0.303475	0	RPF, CDS.RNA, and RNA
b2628	yfjL	No	No	No	No	0.688906	1	0.342755	0	0.346151	0	0.0982754	0	2.12548	1.72271	-0.303107	0	RPF
b3611	yibN	No	No	No	No	-0.277297	0	-0.0647116	0	-0.212585	0	-0.266685	0	6.1065	4.95023	-0.30285	0	NS
b1266	yciV	No	No	No	No	0.381239	0	0.225681	0	0.155558	0	0.035666	0	3.60965	2.92665	-0.302609	0	NS
b0054	lptD	No	Yes	No	No	0.221654	0	0.198729	0	0.0229256	0	-0.00323794	0	2.17817	1.76641	-0.302296	0	NS
b3287	def	Yes	Yes	No	No	-0.0849808	0	-0.0218613	0	-0.0631196	0	-0.253795	0	2.48567	2.01688	-0.30151	0	NS
b1619	hdhA	No	No	No	No	0.531099	1	0.559854	1	-0.028755	0	0.354547	0	14.5118	11.7761	-0.301358	0	RPF and CDS.RNA
b3163	nlpI	Yes	Yes	No	No	0.471866	0	0.137869	0	0.333996	0	-0.0661253	0	2.79704	2.27065	-0.300793	0	NS
b3827	yigM	No	Yes	No	No	0.110601	0	0.019241	0	0.0913597	0	-0.203525	0	2.29964	1.86687	-0.300785	0	NS
b1242	ychE	No	No	No	No	-0.145006	0	-0.122555	0	-0.0224511	0	-0.3286	0	1.52287	1.23696	-0.299995	0	NS
b0211	mltD	No	No	No	No	0.280862	0	0.304169	0	-0.0233071	0	0.136367	0	2.66042	2.16142	-0.299673	0	NS
b4249	bdcA	No	No	No	No	0.246754	0	0.426207	0	-0.179454	0	0.248782	0	4.36474	3.54623	-0.29961	0	NS
b2151	galS	No	No	No	No	-0.165537	0	-0.214562	0	0.0490249	0	-0.452143	0	1.56742	1.27374	-0.299311	0	NS
b1613	manA	No	No	No	No	0.26195	0	0.225423	0	0.0365274	0	0.0198712	0	4.89404	3.97956	-0.298418	0	NS
b2897	sdhE	No	No	No	No	0.227732	0	0.244775	0	-0.0170431	0	-0.0015394	0	3.2223	2.62173	-0.297573	0	NS
b3398	yrfF	No	No	No	No	-0.188313	0	-0.341738	0	0.153426	0	-0.531468	-1	1.87683	1.52714	-0.297462	0	RNA
b1069	murJ	No	No	No	No	-0.0282349	0	0.256189	0	-0.284424	0	0.0631647	0	1.96728	1.60081	-0.297397	0	NS
b1332	ynaJ	No	No	No	No	0.461602	0	0.330241	0	0.131361	0	0.11265	0	2.85865	2.32666	-0.297074	0	NS
b0401	brnQ	No	No	No	No	0.000288859	0	-0.0286472	0	0.0289361	0	-0.229992	0	2.61342	2.12709	-0.297057	0	NS
b1841	yobA	No	Yes	No	No	0.111274	0	0.236189	0	-0.124915	0	0.0306118	0	3.83819	3.12438	-0.296856	0	NS
b2681	ygaY'	No	No	No	No	NA	NA	NA	NA	NA	NA	0.353432	0	3.40407	2.7714	-0.296646	0	NS
b4135	yjdC	No	No	No	No	1.31326	1	1.47689	1	-0.163632	0	1.30774	1	12.7976	10.4191	-0.296644	0	RPF, CDS.RNA, and RNA
b1627	rsxA	No	No	No	No	0.214494	0	0.301592	0	-0.0870974	0	0.103309	0	2.06711	1.68297	-0.296605	0	NS
b2896	cptA	No	No	No	No	0.612679	1	0.213918	0	0.398761	0	-0.00383161	0	2.61932	2.13268	-0.296522	0	RPF
b3413	gntX	No	No	No	No	0.646843	1	0.0933217	0	0.553521	1	-0.107363	0	7.27872	5.92757	-0.296244	0	RPF and TE
b0590	fepD	No	No	No	No	1.42633	1	1.37573	1	0.0505971	0	1.08403	1	1.44599	1.17796	-0.295763	0	RPF, CDS.RNA, and RNA
b2265	menF	No	No	No	No	0.20254	0	0.347982	0	-0.145443	0	0.157811	0	2.15817	1.7582	-0.29571	0	NS
b0860	artJ	No	No	No	No	1.10673	1	0.904192	1	0.202534	0	0.76933	1	5.41502	4.41158	-0.295673	0	RPF, CDS.RNA, and RNA
b1823	cspC	No	No	No	No	-0.0989102	0	-0.182559	0	0.0836487	0	-0.392417	0	11.3628	9.25782	-0.295573	0	NS
b0433	ampG	No	No	No	No	0.00345678	0	0.0430482	0	-0.0395914	0	-0.146256	0	1.66195	1.35435	-0.295276	0	NS
b2881	xdhD	No	No	No	No	0.252261	0	-0.134831	0	0.387093	0	-0.351611	0	8.1015	6.60245	-0.295188	0	NS
b2307	hisM	No	Yes	No	No	0.746609	1	0.806918	1	-0.0603089	0	0.595222	1	3.75656	3.06233	-0.29478	0	RPF, CDS.RNA, and RNA
b1824	yobF	No	No	No	No	-0.12181	0	-0.137887	0	0.0160771	0	-0.344218	0	10.9737	8.94616	-0.294706	0	NS
b1828	yebQ	No	No	No	No	0.01177	0	0.202431	0	-0.190661	0	-0.0929662	0	1.51203	1.23274	-0.294622	0	NS
b2178	yejB	No	No	No	No	0.737052	1	0.628529	1	0.108524	0	0.428682	0	3.11648	2.54129	-0.294357	0	RPF and CDS.RNA
b0775	bioB	No	No	No	No	-0.823101	-1	-0.360305	0	-0.462795	0	-0.556889	-1	5.09257	4.15363	-0.294023	0	RPF and RNA
b1381	ydbH	No	No	No	No	0.0876236	0	0.0162249	0	0.0713987	0	-0.200219	0	1.74734	1.42526	-0.293938	0	NS
b2959	yggL	No	Yes	No	No	0.295968	0	0.197809	0	0.0981592	0	-0.0123369	0	11.7927	9.62091	-0.293652	0	NS
b4108	yjdM	No	No	No	No	-0.180083	0	0.127623	0	-0.307706	0	-0.0466403	0	9.19409	7.50319	-0.293203	0	NS
b1799	dmlR	No	No	No	No	0.433809	0	0.357215	0	0.0765937	0	0.180956	0	1.3595	1.10956	-0.293081	0	NS
b2820	recB	No	No	No	No	0.178775	0	-0.00860232	0	0.187377	0	-0.250841	0	6.1235	4.99822	-0.292943	0	NS
b3296	rpsD	No	No	No	No	-0.338871	0	-0.288561	0	-0.0503104	0	-0.457494	0	6.81955	5.56716	-0.292734	0	NS
b2583	yfiP	No	No	No	No	-0.247288	0	0.311914	0	-0.559202	-1	0.0837652	0	1.88081	1.53573	-0.292437	0	TE
b0981	etk	No	Yes	No	No	-0.510775	-1	-0.267754	0	-0.243022	0	-0.525072	-1	6.4034	5.22905	-0.292288	0	RPF and RNA
b1439	ydcR	No	No	No	No	0.0764318	0	0.0745303	0	0.00190155	0	-0.12981	0	1.52396	1.24465	-0.292083	0	NS
b0065	yabI	No	No	No	No	0.0621153	0	0.292189	0	-0.230074	0	0.0778482	0	2.28312	1.86483	-0.291967	0	NS
b1210	hemA	No	Yes	No	No	0.133652	0	0.110369	0	0.0232831	0	-0.114183	0	1.61615	1.32012	-0.291896	0	NS
b1834	yebT	No	No	No	No	0.457906	0	0.582867	1	-0.124961	0	0.398443	0	2.74654	2.24422	-0.291401	0	CDS.RNA
b1831	proQ	No	No	No	No	-0.125441	0	-0.0386163	0	-0.0868245	0	-0.229729	0	3.79218	3.09978	-0.290863	0	NS
b4040	ubiA	No	No	No	No	0.404081	0	0.284906	0	0.119175	0	0.0819661	0	1.80741	1.47754	-0.290724	0	NS
b3828	metR	Yes	Yes	No	No	-0.295776	0	-0.389277	0	0.0935015	0	-0.540585	-1	2.18695	1.78785	-0.290698	0	RNA
b1521	uxaB	No	No	No	No	-0.107587	0	0.00944001	0	-0.117027	0	-0.169355	0	13.1931	10.7867	-0.290535	0	NS
b0844	ybjI	Yes	Yes	No	No	0.55438	1	0.282081	0	0.272299	0	0.0700721	0	6.43995	5.26544	-0.290496	0	RPF
b3187	ispB	No	Yes	No	No	0.0528594	0	0.0225677	0	0.0302917	0	-0.192809	0	1.59299	1.30279	-0.290133	0	NS
b0004	thrC	No	No	No	No	0.044076	0	-0.0787838	0	0.12286	0	-0.285736	0	7.79395	6.37447	-0.290048	0	NS
b1845	ptrB	No	No	No	No	0.698337	1	0.790317	1	-0.09198	0	0.584488	1	5.28686	4.32444	-0.289896	0	RPF, CDS.RNA, and RNA
b3200	lptA	No	No	No	No	0.0910779	0	0.0069881	0	0.0840898	0	-0.174724	0	5.08056	4.15603	-0.289779	0	NS
b3237	argR	No	No	No	No	-0.194726	0	-0.221202	0	0.0264754	0	-0.423795	0	2.98877	2.44491	-0.289773	0	NS
b3459	panM	No	No	No	No	-0.0491299	0	0.135009	0	-0.184139	0	-0.0887787	0	2.65818	2.17496	-0.289453	0	NS
b2216	rcsD	No	No	No	No	0.235926	0	0.196456	0	0.03947	0	-0.00438796	0	2.98274	2.44052	-0.289446	0	NS
b1090	plsX	No	Yes	No	No	0.07217	0	-0.0815134	0	0.153683	0	-0.277072	0	2.59206	2.12109	-0.289294	0	NS
b0169	rpsB	No	No	No	No	-0.314245	0	-0.19648	0	-0.117765	0	-0.396322	0	8.20339	6.71429	-0.288985	0	NS
b3256	accC	No	Yes	No	No	-0.269384	0	-0.257166	0	-0.0122179	0	-0.444201	0	10.2654	8.40208	-0.288965	0	NS
b1191	cvrA	No	Yes	No	No	-0.277772	0	-0.717637	-1	0.439865	0	-0.883977	-1	2.19361	1.79553	-0.288904	0	CDS.RNA and RNA
b4054	tyrB	No	No	No	No	0.323462	0	0.371371	0	-0.0479083	0	0.143804	0	13.1425	10.7581	-0.288806	0	NS
b4156	yjeM	No	No	No	No	-0.0834582	0	-0.169925	0	0.0864668	0	-0.372012	0	2.63341	2.15566	-0.288804	0	NS
b2834	tas	No	No	No	No	0.507264	1	0.479258	0	0.0280054	0	0.289482	0	10.8297	8.86778	-0.288346	0	RPF
b3573	ysaA	Yes	No	No	No	0.475312	0	0.300717	0	0.174595	0	0.10339	0	3.69982	3.02958	-0.288336	0	NS
b1529	marC	No	No	No	No	0.30726	0	0.243253	0	0.0640077	0	0.0611757	0	3.08417	2.52624	-0.287891	0	NS
b2908	pepP	Yes	Yes	No	No	0.426669	0	0.356854	0	0.0698151	0	0.129159	0	7.67678	6.28826	-0.287839	0	NS
b0082	rsmH	Yes	No	Yes	No	0.192286	0	0.0228324	0	0.169453	0	-0.22395	0	1.68376	1.37931	-0.287739	0	NS
b2556	glrK	No	Yes	No	No	0.339025	0	0.0222993	0	0.316726	0	-0.185263	0	1.85885	1.52329	-0.287223	0	NS
b1929	yedE	No	Yes	No	No	-0.874083	-1	-0.759202	-1	-0.114881	0	-0.885406	-1	7.17642	5.88198	-0.286962	0	RPF, CDS.RNA, and RNA
b4159	mscM	No	No	No	No	0.35585	0	0.241859	0	0.11399	0	0.0239722	0	3.86876	3.1719	-0.286523	0	NS
b0228	rayT	No	Yes	No	No	0.435307	0	0.257972	0	0.177335	0	-0.0623242	0	2.83872	2.32744	-0.286496	0	NS
b3781	trxA	Yes	Yes	No	No	-0.159105	0	-0.013302	0	-0.145803	0	-0.223378	0	7.06696	5.79586	-0.286066	0	NS
b3387	dam	No	No	No	No	-0.0031501	0	0.0881075	0	-0.0912576	0	-0.12033	0	5.4937	4.50615	-0.285881	0	NS
b0796	ybiH	No	No	No	No	0.577149	1	0.743727	1	-0.166578	0	0.50308	1	1.8026	1.4794	-0.285065	0	RPF, CDS.RNA, and RNA
b1859	znuB	No	No	No	No	0.237969	0	0.272493	0	-0.0345235	0	0.0780135	0	1.80133	1.47946	-0.283993	0	NS
b2551	glyA	No	No	No	No	0.322284	0	0.348652	0	-0.0263676	0	0.138058	0	11.0268	9.05885	-0.283616	0	NS
b1756	ynjD	Yes	Yes	No	No	0.945143	1	0.166957	0	0.778186	1	0.00723479	0	5.85764	4.81278	-0.283448	0	RPF and TE
b0849	grxA	Yes	No	No	No	-0.185776	0	-0.17776	0	-0.00801653	0	-0.441175	0	4.97443	4.08803	-0.283126	0	NS
b2917	scpA	No	Yes	No	No	0.541587	1	0.505449	1	0.0361383	0	0.190019	0	2.87752	2.36482	-0.283095	0	RPF and CDS.RNA
b0699	ybfA	No	No	No	No	0.251345	0	0.281044	0	-0.0296988	0	0.0624679	0	4.33773	3.56727	-0.28212	0	NS
b2627	yfjK	No	No	No	No	0.621818	1	0.611602	1	0.0102162	0	0.438498	0	3.83236	3.15188	-0.282017	0	RPF and CDS.RNA
b0780	ybhK	No	No	No	No	0.340332	0	0.0851453	0	0.255186	0	-0.102467	0	1.95744	1.61034	-0.281607	0	NS
b1522	yneF	No	No	No	No	0.677968	1	0.514674	1	0.163294	0	0.287466	0	2.67099	2.19852	-0.280843	0	RPF and CDS.RNA
b2748	ftsB	No	No	No	No	0.328785	0	0.0445394	0	0.284246	0	-0.165508	0	2.23145	1.83686	-0.280741	0	NS
b0865	ybjP	No	No	No	Yes	1.44275	1	1.65136	1	-0.208604	0	1.48953	1	8.71061	7.17152	-0.280495	0	RPF, CDS.RNA, and RNA
b1614	ydgA	Yes	Yes	No	Yes	0.263415	0	0.339621	0	-0.076206	0	0.18522	0	6.35117	5.22927	-0.28041	0	NS
b0461	tomB	No	No	No	No	0.893119	1	0.739129	1	0.15399	0	0.466973	0	1.9	1.56447	-0.280325	0	RPF and CDS.RNA
b2074	mdtA	No	No	No	No	0.0419103	0	0.0742679	0	-0.0323576	0	-0.0820639	0	2.03248	1.67365	-0.280242	0	NS
b2435	amiA	No	No	No	No	-0.0614639	0	0.0645739	0	-0.126038	0	-0.163534	0	2.00877	1.65444	-0.279971	0	NS
b3614	yibQ	No	No	No	No	0.168873	0	-0.116011	0	0.284885	0	-0.337981	0	1.56659	1.2903	-0.279917	0	NS
b4191	ulaR	No	No	No	No	-0.40073	0	-0.0784741	0	-0.322255	0	-0.296146	0	1.67963	1.38355	-0.279776	0	NS
b3151	yraQ	No	No	No	No	-0.252357	0	-0.0822997	0	-0.170057	0	-0.276552	0	5.57859	4.59561	-0.279643	0	NS
b0425	panE	No	No	Yes	No	0.269147	0	0.233061	0	0.036086	0	0.00669391	0	4.15641	3.42498	-0.279245	0	NS
b1874	cutC	Yes	No	No	No	0.476854	0	0.413459	0	0.0633951	0	0.22759	0	6.46401	5.32684	-0.279148	0	NS
b0651	rihA	Yes	No	No	No	0.390897	0	0.341652	0	0.0492448	0	0.0978734	0	10.7685	8.87486	-0.279017	0	NS
b2429	murP	No	No	No	No	-0.425678	0	-0.66064	-1	0.234962	0	-0.856084	-1	3.51829	2.90026	-0.278694	0	CDS.RNA and RNA
b2972	pppA	No	No	No	No	-0.290708	0	-0.310762	0	0.0200547	0	-0.530692	-1	4.58629	3.78102	-0.278551	0	RNA
b3186	rplU	No	No	No	No	-0.198758	0	-0.0582508	0	-0.140507	0	-0.251552	0	4.54883	3.75037	-0.278462	0	NS
b3911	cpxA	No	No	No	No	0.369442	0	0.230705	0	0.138736	0	0.0246881	0	3.06532	2.52915	-0.277383	0	NS
b1982	amn	No	No	No	No	0.826391	1	0.800714	1	0.025677	0	0.584295	1	14.7266	12.1517	-0.277262	0	RPF, CDS.RNA, and RNA
b0868	ybjS	No	No	No	No	-0.158368	0	-0.0215662	0	-0.136802	0	-0.209094	0	1.60202	1.32226	-0.276884	0	NS
b4372	holD	No	No	No	No	0.287626	0	0.123291	0	0.164335	0	-0.0565638	0	2.02904	1.67507	-0.27658	0	NS
b3196	yrbG	No	No	No	No	0.336583	0	0.076363	0	0.26022	0	-0.16119	0	1.94918	1.60997	-0.275835	0	NS
b2316	accD	No	No	No	No	-0.0978965	0	-0.134711	0	0.0368146	0	-0.334355	0	3.75326	3.10036	-0.275711	0	NS
b4021	pepE	No	No	No	No	-0.0280088	0	-0.163294	0	0.135285	0	-0.402807	0	10.4018	8.59419	-0.275403	0	NS
b2436	hemF	No	No	No	No	0.14341	0	-0.0781149	0	0.221525	0	-0.311294	0	1.90744	1.57603	-0.275348	0	NS
b4013	metA	No	No	No	No	-0.373928	0	-0.291769	0	-0.0821589	0	-0.533128	-1	2.02089	1.67026	-0.274913	0	RNA
b2160	yeiI	No	No	No	No	1.14146	1	0.430368	0	0.711093	1	0.222558	0	4.63388	3.83039	-0.274731	0	RPF and TE
b3839	tatC	No	No	No	No	0.0296528	0	-0.113696	0	0.143348	0	-0.337537	0	3.94564	3.26272	-0.274186	0	NS
b2988	gss	No	No	No	No	1.06374	1	0.959589	1	0.104147	0	0.718156	1	7.08914	5.86429	-0.273654	0	RPF, CDS.RNA, and RNA
b1139	lit	No	No	No	No	0.427608	0	0.636084	1	-0.208476	0	0.471938	0	7.10473	5.8789	-0.273233	0	CDS.RNA
b0448	mdlA	No	No	No	No	0.494089	0	0.398557	0	0.0955314	0	0.218002	0	1.89458	1.56821	-0.272759	0	NS
b4118	melR	No	No	No	No	0.452345	0	0.223263	0	0.229082	0	-0.0112568	0	1.15447	0.95572	-0.272575	0	NS
b0074	leuA	No	No	No	No	0.180903	0	0.435485	0	-0.254582	0	0.26069	0	3.47663	2.87812	-0.272564	0	NS
b4295	yjhU	Yes	No	No	No	0.152518	0	0.0367696	0	0.115748	0	-0.176409	0	1.91447	1.58497	-0.272485	0	NS
b4029	yjbH	No	No	No	No	1.5649	1	1.28868	1	0.276219	0	1.04735	1	4.20634	3.48288	-0.272286	0	RPF, CDS.RNA, and RNA
b4262	lptG	No	No	No	No	0.252279	0	0.123935	0	0.128344	0	-0.0594184	0	2.07068	1.71573	-0.271284	0	NS
b3029	ygiN	No	No	No	No	0.256904	0	0.22732	0	0.0295835	0	-0.002485	0	6.85083	5.67669	-0.271229	0	NS
b3468	yhhN	No	No	No	No	0.515853	1	0.542291	1	-0.0264388	0	0.316117	0	2.29112	1.89851	-0.271187	0	RPF and CDS.RNA
b4288	fecD	No	No	No	No	0.581914	1	0.472656	0	0.109258	0	0.191779	0	5.16929	4.28531	-0.270569	0	RPF
b1184	umuC	No	No	No	No	-0.280894	0	0.0140484	0	-0.294943	0	-0.156844	0	2.15509	1.78743	-0.269859	0	NS
b0843	ybjH	No	No	No	No	0.855081	1	0.562163	1	0.292918	0	0.350194	0	7.69868	6.38932	-0.26895	0	RPF and CDS.RNA
b3654	xanP	No	No	No	No	-1.30868	-1	-1.49226	-1	0.183585	0	-1.81571	-1	1.84951	1.53497	-0.268934	0	RPF, CDS.RNA, and RNA
b0794	ybhF	Yes	Yes	No	No	1.0185	1	0.830465	1	0.188038	0	0.633552	1	3.88961	3.22938	-0.268367	0	RPF, CDS.RNA, and RNA
b1833	yebS	No	No	No	No	0.334605	0	0.253809	0	0.0807955	0	0.0421653	0	1.63733	1.35953	-0.268234	0	NS
b1418	cybB	No	No	Yes	No	-0.151683	0	0.129329	0	-0.281012	0	-0.0601511	0	4.18989	3.48155	-0.267182	0	NS
b3823	rhtC	No	No	No	No	0.455978	0	0.573364	1	-0.117386	0	0.346336	0	2.38933	1.98555	-0.267068	0	CDS.RNA
b2869	ygeV	No	No	No	No	0.0835644	0	-0.0420413	0	0.125606	0	-0.301697	0	3.04076	2.52719	-0.266899	0	NS
b0426	yajQ	No	No	No	No	-0.170262	0	-0.177165	0	0.00690342	0	-0.396069	0	7.4282	6.17561	-0.266432	0	NS
b2550	yphH	No	No	No	No	0.232925	0	0.0977219	0	0.135203	0	-0.119109	0	1.71586	1.42672	-0.26623	0	NS
b3785	wzzE	Yes	No	No	No	-0.32835	0	-0.29255	0	-0.0357996	0	-0.443949	0	2.37124	1.97172	-0.266183	0	NS
b3189	murA	No	No	No	No	-0.039861	0	-0.037072	0	-0.00278901	0	-0.238904	0	6.59948	5.48767	-0.266158	0	NS
b3339	tufA	No	No	No	No	-0.252848	0	-0.231242	0	-0.021606	0	-0.445713	0	12.7797	10.6346	-0.265084	0	NS
b3954	yijO	No	No	No	No	0.671755	1	0.360514	0	0.311241	0	0.0170646	0	1.54602	1.28671	-0.264863	0	RPF
b2807	ygdD	No	No	No	No	0.178815	0	0.196698	0	-0.0178826	0	-0.0240975	0	2.70796	2.25425	-0.264558	0	NS
b4166	queG	No	No	No	No	0.199879	0	0.381288	0	-0.181409	0	0.110585	0	1.63921	1.36482	-0.264288	0	NS
b2287	nuoB	No	Yes	No	No	-0.0946235	0	-0.0918631	0	-0.00276036	0	-0.316415	0	4.28259	3.56616	-0.264112	0	NS
b4168	tsaE	No	No	No	No	0.139565	0	0.14954	0	-0.00997442	0	-0.0327605	0	3.73362	3.10914	-0.264062	0	NS
b0829	gsiA	No	Yes	No	No	0.717531	1	0.572402	1	0.145129	0	0.361804	0	3.80294	3.16689	-0.264049	0	RPF and CDS.RNA
b1922	fliA	Yes	No	No	No	-0.930901	-1	-1.3141	-1	0.383194	0	-1.47461	-1	1.3205	1.0997	-0.263975	0	RPF, CDS.RNA, and RNA
b0123	cueO	No	No	No	No	1.0656	1	0.926328	1	0.13927	0	0.730806	1	13.3967	11.1575	-0.263862	0	RPF, CDS.RNA, and RNA
b3834	ubiJ	No	No	No	No	0.235717	0	0.07269	0	0.163027	0	-0.133475	0	2.48714	2.07157	-0.263759	0	NS
b3075	ebgR	No	Yes	No	No	0.44029	0	0.233416	0	0.206874	0	-0.0337323	0	2.77405	2.31283	-0.26233	0	NS
b3863	polA	No	No	No	No	-0.0932862	0	-0.0635284	0	-0.0297578	0	-0.258894	0	4.67384	3.89678	-0.262328	0	NS
b2065	dcd	No	No	No	No	0.29318	0	0.194252	0	0.0989274	0	-0.0126762	0	4.87433	4.06462	-0.262084	0	NS
b0557	borD	No	No	No	No	-0.124422	0	-0.0816555	0	-0.0427664	0	-0.280139	0	2.90443	2.42216	-0.261964	0	NS
b0814	ompX	Yes	Yes	No	No	-0.0608948	0	-0.0295956	0	-0.0312992	0	-0.23758	0	6.37137	5.31382	-0.261853	0	NS
b1013	rutR	Yes	Yes	No	No	0.434242	0	0.20275	0	0.231491	0	-0.0430393	0	2.97886	2.48532	-0.261331	0	NS
b0008	talB	No	No	No	No	0.181893	0	0.409937	0	-0.228044	0	0.200951	0	8.7027	7.26546	-0.260409	0	NS
b0168	map	No	No	No	No	0.128573	0	0.191569	0	-0.0629954	0	-0.0344249	0	2.94969	2.46262	-0.260366	0	NS
b2349	intS	No	No	No	No	-0.230309	0	-0.225643	0	-0.00466617	0	-0.453254	0	1.07519	0.897734	-0.260238	0	NS
b1856	mepM	No	No	No	No	0.173252	0	0.180468	0	-0.00721547	0	-0.0415659	0	1.62571	1.35759	-0.26002	0	NS
b4490	efeU'	No	No	No	No	1.27141	1	1.26917	1	0.00223122	0	1.01854	1	2.50253	2.09001	-0.259879	0	RPF, CDS.RNA, and RNA
b1237	hns	No	No	No	No	-0.204651	0	0.368053	0	-0.572704	-1	0.181197	0	6.42427	5.36697	-0.259425	0	TE
b3961	oxyR	No	No	No	No	0.255123	0	0.253794	0	0.00132944	0	0.0610544	0	10.763	8.99327	-0.259166	0	NS
b0786	ybhL	No	Yes	No	No	0.431319	0	0.452358	0	-0.0210387	0	0.265411	0	5.44631	4.55228	-0.258689	0	NS
b3912	cpxR	No	No	No	No	0.243593	0	0.321332	0	-0.0777391	0	0.11976	0	3.86558	3.23196	-0.258277	0	NS
b3336	bfr	No	No	Yes	Yes	1.92573	1	1.78262	1	0.143109	0	1.68158	1	14.0781	11.7712	-0.258193	0	RPF, CDS.RNA, and RNA
b1855	lpxM	No	Yes	No	No	0.0482262	0	0.0225867	0	0.0256395	0	-0.203348	0	2.23673	1.87022	-0.258181	0	NS
b4120	melB	No	No	No	No	0.497233	0	0.70651	1	-0.209277	0	0.443717	0	7.0153	5.86644	-0.258018	0	CDS.RNA
b0503	mnmH	No	Yes	No	No	-0.362407	0	-0.324797	0	-0.0376096	0	-0.5582	-1	1.66584	1.3931	-0.257947	0	RNA
b4020	yjbB	No	Yes	No	No	0.752196	1	0.656516	1	0.0956799	0	0.475507	0	5.72629	4.78904	-0.257863	0	RPF and CDS.RNA
b3786	wecB	Yes	No	No	No	-0.572586	-1	-0.521435	-1	-0.0511501	0	-0.753454	-1	5.41653	4.5312	-0.257477	0	RPF, CDS.RNA, and RNA
b0084	ftsI	Yes	No	No	No	0.29267	0	0.243361	0	0.0493091	0	0.0089846	0	2.46976	2.06623	-0.257369	0	NS
b2312	purF	No	No	No	No	-0.190856	0	-0.311114	0	0.120258	0	-0.52461	-1	6.34476	5.30899	-0.257127	0	RNA
b3699	gyrB	No	No	No	No	0.0756863	0	0.0677463	0	0.00794	0	-0.136042	0	8.64907	7.24083	-0.25639	0	NS
b4147	efp	No	No	No	No	-0.391508	0	-0.230165	0	-0.161343	0	-0.439515	0	4.4658	3.73891	-0.256301	0	NS
b2904	gcvH	No	Yes	No	No	0.721148	1	0.806611	1	-0.0854631	0	0.578892	1	12.9536	10.8506	-0.255573	0	RPF, CDS.RNA, and RNA
b3811	xerC	Yes	No	No	No	-0.124865	0	-0.253033	0	0.128168	0	-0.459191	0	4.63585	3.88356	-0.255452	0	NS
b2599	pheA	No	No	No	No	-0.162485	0	0.00521491	0	-0.1677	0	-0.201727	0	5.72382	4.80065	-0.253748	0	NS
b0758	galT	No	Yes	Yes	No	0.478439	0	0.270477	0	0.207962	0	0.0167714	0	7.33827	6.15517	-0.253641	0	NS
b0636	rlmH	No	No	No	No	0.0796914	0	-0.0110858	0	0.0907772	0	-0.226529	0	3.83133	3.21404	-0.253456	0	NS
b1918	yecS	No	No	No	No	0.526407	1	0.418986	0	0.10742	0	0.256847	0	5.40724	4.53633	-0.253367	0	RPF
b0185	accA	No	Yes	No	No	-0.109515	0	-0.0610955	0	-0.0484192	0	-0.268214	0	7.13631	5.98811	-0.253077	0	NS
b4517	gnsA	No	No	No	No	-0.32133	0	-0.104097	0	-0.217233	0	-0.300352	0	7.24038	6.07905	-0.252219	0	NS
b0677	nagA	No	No	No	No	0.460464	0	0.286973	0	0.173491	0	0.0640999	0	4.16533	3.49821	-0.251813	0	NS
b0776	bioF	No	No	No	No	-0.279337	0	-0.404062	0	0.124725	0	-0.718391	-1	5.18574	4.35746	-0.251063	0	RNA
b0048	folA	No	No	No	No	-0.436532	0	-0.319751	0	-0.11678	0	-0.554398	-1	1.79577	1.50909	-0.250923	0	RNA
b2021	hisC	No	No	No	No	0.249044	0	0.288979	0	-0.0399351	0	0.0991096	0	9.54715	8.02339	-0.250859	0	NS
b1277	ribA	No	No	No	No	0.00922012	0	-0.0235505	0	0.0327706	0	-0.245862	0	3.09013	2.59726	-0.250676	0	NS
b2560	pgpC	No	Yes	No	No	0.108669	0	-0.0460125	0	0.154681	0	-0.28997	0	1.42252	1.19588	-0.250376	0	NS
b3618	yibB	No	No	No	No	-0.250894	0	-0.150787	0	-0.100107	0	-0.384311	0	3.76602	3.16673	-0.250047	0	NS
b1434	ydcN	No	No	No	No	0.0356667	0	0.00934515	0	0.0263216	0	-0.269079	0	1.58051	1.33016	-0.248793	0	NS
b2532	trmJ	No	No	No	No	-0.0503089	0	-0.0864586	0	0.0361497	0	-0.317498	0	1.74344	1.46755	-0.248528	0	NS
b1130	phoP	No	No	No	No	0.0572441	0	-0.0137217	0	0.0709659	0	-0.219869	0	3.81654	3.21287	-0.248406	0	NS
b3192	mlaC	No	No	No	No	0.0935455	0	0.184123	0	-0.090577	0	-0.0106044	0	8.56643	7.21387	-0.24792	0	NS
b3058	folB	No	No	No	No	-0.427481	0	-0.37324	0	-0.0542406	0	-0.567855	-1	2.8045	2.36202	-0.247723	0	RNA
b0240	crl'	No	No	No	No	0.718507	1	0.69051	1	0.0279965	0	0.468324	0	7.97328	6.71657	-0.247448	0	RPF and CDS.RNA
b3235	degS	Yes	No	No	No	0.147601	0	0.169387	0	-0.0217855	0	-0.0542389	0	1.99094	1.67715	-0.247438	0	NS
b0890	ftsK	No	No	No	No	0.20285	0	0.158856	0	0.0439945	0	-0.0403471	0	3.2977	2.77804	-0.247392	0	NS
b3199	lptC	No	Yes	No	No	0.0147992	0	-0.0557282	0	0.0705274	0	-0.280761	0	3.0302	2.55297	-0.247238	0	NS
b0080	cra	Yes	No	No	No	-0.028825	0	-0.148594	0	0.119769	0	-0.360105	0	1.3597	1.14581	-0.24693	0	NS
b2469	narQ	No	No	No	No	0.091942	0	-0.126074	0	0.218016	0	-0.36853	0	1.74464	1.47022	-0.246904	0	NS
b4481	wecF	Yes	No	No	No	0.0909059	0	-0.0894384	0	0.180344	0	-0.317333	0	10.6912	9.00982	-0.246856	0	NS
b0904	focA	No	No	No	No	-0.223436	0	0.0119822	0	-0.235419	0	-0.178553	0	4.44263	3.74479	-0.246529	0	NS
b4222	ytfP	Yes	No	No	No	0.130188	0	0.185381	0	-0.0551933	0	-0.0330465	0	4.3308	3.65114	-0.246287	0	NS
b1275	cysB	No	No	No	No	-0.0809628	0	-0.0133336	0	-0.0676292	0	-0.239431	0	3.03418	2.55839	-0.246075	0	NS
b1093	fabG	No	No	No	No	0.0687469	0	-0.0168944	0	0.0856414	0	-0.213073	0	10.8323	9.13409	-0.246002	0	NS
b2208	napF	No	Yes	No	No	-0.153651	0	-0.321016	0	0.167365	0	-0.560876	-1	1.45401	1.22656	-0.24542	0	RNA
b1251	yciI	No	No	No	No	0.752668	1	0.764989	1	-0.0123208	0	0.566754	1	6.84156	5.77292	-0.245026	0	RPF, CDS.RNA, and RNA
b2865	ygeR	No	No	No	No	0.163984	0	0.0355121	0	0.128472	0	-0.174958	0	1.86268	1.57226	-0.244536	0	NS
b3630	waaP	No	No	No	No	0.06847	0	0.0590585	0	0.00941154	0	-0.18112	0	4.98613	4.21175	-0.243501	0	NS
b0055	djlA	No	No	No	No	0.0990065	0	0.115593	0	-0.0165868	0	-0.0873417	0	1.75452	1.48218	-0.243358	0	NS
b0907	serC	No	No	No	No	0.468893	0	0.469758	0	-0.000864984	0	0.248609	0	5.17476	4.37205	-0.24318	0	NS
b1806	yeaY	No	No	No	Yes	0.165731	0	0.093454	0	0.0722769	0	-0.10504	0	4.12572	3.4873	-0.242535	0	NS
b0543	emrE	No	No	No	No	-0.338769	0	-0.0110454	0	-0.327723	0	-0.228796	0	2.44234	2.0647	-0.242329	0	NS
b4264	idnR	Yes	No	No	No	-0.0414112	0	0.229418	0	-0.270829	0	-0.0491086	0	2.34071	1.97901	-0.242165	0	NS
b4475	rtcA	No	Yes	No	No	0.755609	1	0.204914	0	0.550694	1	0.0387062	0	2.97203	2.5131	-0.24198	0	RPF and TE
b2620	smpB	No	Yes	No	No	0.20542	0	0.369575	0	-0.164154	0	0.13392	0	4.52021	3.82224	-0.241969	0	NS
b1202	ycgV	No	Yes	No	No	0.86602	1	0.307576	0	0.558444	1	0.0868257	0	2.30515	1.94998	-0.241402	0	RPF and TE
b0999	cbpM	No	No	No	No	1.47378	1	1.16763	1	0.306157	0	0.991037	1	6.77219	5.72953	-0.241207	0	RPF, CDS.RNA, and RNA
b0464	acrR	No	No	No	No	-0.063581	0	0.0769843	0	-0.140565	0	-0.118179	0	1.21664	1.02937	-0.241131	0	NS
b1608	rstA	No	No	No	No	-0.499134	0	-0.375178	0	-0.123957	0	-0.633176	-1	1.17832	0.996991	-0.241083	0	RNA
b2474	tmcA	No	Yes	No	No	0.66444	1	0.270408	0	0.394032	0	0.0726966	0	2.24101	1.89616	-0.241069	0	RPF
b1178	pliG	No	No	No	No	0.0734617	0	0.334058	0	-0.260596	0	0.119415	0	12.5356	10.6084	-0.240827	0	NS
b1693	aroD	No	No	No	No	0.183069	0	0.154107	0	0.028962	0	-0.0976656	0	8.75071	7.40547	-0.240808	0	NS
b2442	intZ	No	No	No	No	0.110542	0	0.155539	0	-0.0449978	0	-0.0779884	0	1.77435	1.5018	-0.240596	0	NS
b4456	glmZ	No	No	No	No	NA	NA	NA	NA	NA	NA	-0.182304	0	2.70291	2.28824	-0.240274	0	NS
b2899	yqfA	No	No	No	No	-0.0303929	0	0.17388	0	-0.204273	0	-0.0692846	0	1.38934	1.17647	-0.23994	0	NS
b2844	yqeF	No	No	No	No	0.296504	0	0.292332	0	0.00417178	0	0.0713222	0	1.13692	0.962812	-0.239805	0	NS
b3195	mlaF	No	No	No	No	0.0984542	0	0.0111742	0	0.08728	0	-0.218001	0	2.83797	2.4035	-0.239725	0	NS
b0686	ybfF	No	Yes	No	No	-0.00237965	0	0.167468	0	-0.169848	0	-0.0681564	0	4.33627	3.6732	-0.239415	0	NS
b3732	atpD	No	No	No	No	-0.316302	0	-0.32898	0	0.0126779	0	-0.51005	-1	11.8691	10.0562	-0.239122	0	RNA
b3845	fadA	No	No	No	No	1.08555	1	0.849344	1	0.23621	0	0.640144	1	10.5169	8.91401	-0.238564	0	RPF, CDS.RNA, and RNA
b0131	panD	No	No	No	No	0.177899	0	0.299767	0	-0.121868	0	0.073927	0	3.43705	2.91333	-0.238506	0	NS
b1116	lolC	No	No	No	No	0.157289	0	0.225865	0	-0.0685758	0	0.0170112	0	1.38059	1.17084	-0.237734	0	NS
b1707	ydiV	No	No	No	No	1.21284	1	0.768297	1	0.444543	0	0.525227	1	2.58419	2.19226	-0.237289	0	RPF, CDS.RNA, and RNA
b3150	yraP	No	No	No	No	0.342698	0	0.304726	0	0.0379717	0	0.0855686	0	9.23542	7.83589	-0.237081	0	NS
b1181	ycgN	No	No	No	No	-0.147643	0	0.0671571	0	-0.2148	0	-0.163241	0	1.9256	1.63391	-0.236978	0	NS
b1094	acpP	No	Yes	No	No	-0.385432	0	-0.132407	0	-0.253025	0	-0.328264	0	9.76446	8.28686	-0.236714	0	NS
b1048	opgG	No	No	No	No	-0.082622	0	0.0404666	0	-0.123089	0	-0.162639	0	5.11938	4.34549	-0.236451	0	NS
b2970	yghF'	No	No	No	No	-0.568235	0	-0.209604	0	-0.358631	0	-0.387473	0	6.75981	5.73858	-0.236289	0	NS
b3472	dcrB	No	No	No	Yes	0.33277	0	0.28498	0	0.04779	0	0.0709214	0	7.26421	6.1682	-0.235955	0	NS
b3059	plsY	No	No	No	No	0.0613739	0	0.128406	0	-0.067032	0	-0.0675207	0	1.34724	1.14409	-0.235814	0	NS
b0841	ybjG	No	No	No	No	-0.104554	0	-0.108446	0	0.0038916	0	-0.313219	0	2.10658	1.7893	-0.235503	0	NS
b2470	acrD	No	No	No	No	-0.324682	0	0.0244854	0	-0.349167	0	-0.164798	0	2.98487	2.5355	-0.235394	0	NS
b3843	ubiD	Yes	No	No	No	0.0933681	0	-0.014719	0	0.108087	0	-0.223838	0	1.76635	1.50067	-0.235163	0	NS
b0737	tolQ	No	No	No	No	-0.0728356	0	-0.0235911	0	-0.0492445	0	-0.246171	0	1.74477	1.48286	-0.234654	0	NS
b1180	ycgM	No	No	No	No	0.13218	0	0.0246831	0	0.107497	0	-0.174653	0	2.77502	2.35891	-0.23438	0	NS
b0782	moaB	No	No	No	No	0.921572	1	0.910788	1	0.0107833	0	0.68037	1	8.1214	6.91038	-0.232963	0	RPF, CDS.RNA, and RNA
b3358	yhfK	No	No	No	No	0.517142	1	0.598148	1	-0.0810061	0	0.41358	0	1.22587	1.04336	-0.232575	0	RPF and CDS.RNA
b0402	proY	No	No	No	No	-0.212775	0	-0.121383	0	-0.091392	0	-0.306561	0	2.85548	2.4325	-0.231292	0	NS
b0839	dacC	No	No	No	Yes	0.580795	1	0.460417	0	0.120378	0	0.281441	0	3.76527	3.208	-0.23108	0	RPF
b3825	pldB	No	No	No	No	0.350832	0	0.113672	0	0.237159	0	-0.090547	0	1.78196	1.51915	-0.230204	0	NS
b1915	yecF	No	No	No	No	-0.233617	0	0.0411989	0	-0.274816	0	-0.142866	0	7.58571	6.46837	-0.229881	0	NS
b4393	trpR	No	No	No	No	-0.316109	0	-0.0308023	0	-0.285307	0	-0.266041	0	2.32205	1.98052	-0.229516	0	NS
b0859	rlmC	No	No	No	No	-0.0241577	0	0.0282395	0	-0.0523973	0	-0.22043	0	2.71815	2.31842	-0.229481	0	NS
b0155	clcA	Yes	No	No	No	0.909048	1	0.751183	1	0.157865	0	0.544609	1	1.70162	1.45142	-0.229436	0	RPF, CDS.RNA, and RNA
b2410	yfeH	No	No	No	No	0.177192	0	0.0720338	0	0.105158	0	-0.122297	0	2.00831	1.71345	-0.229075	0	NS
b2288	nuoA	Yes	No	No	No	-0.295289	0	-0.0331292	0	-0.262159	0	-0.245556	0	3.29276	2.80934	-0.229068	0	NS
b3735	atpH	No	No	No	No	-0.171182	0	-0.268545	0	0.0973631	0	-0.446985	0	8.11272	6.92331	-0.228723	0	NS
b3847	pepQ	Yes	Yes	No	No	0.359825	0	0.347092	0	0.0127325	0	0.141323	0	8.63335	7.36824	-0.228601	0	NS
b4263	yjgR	No	No	No	No	1.03861	1	0.982312	1	0.056297	0	0.817945	1	8.28372	7.07077	-0.228412	0	RPF, CDS.RNA, and RNA
b0354	yaiL	No	Yes	No	No	-0.117562	0	-0.0487097	0	-0.0688523	0	-0.242511	0	3.23692	2.76323	-0.228267	0	NS
b3921	yiiR	No	No	No	No	-0.487603	0	-0.189611	0	-0.297993	0	-0.373403	0	2.90298	2.47822	-0.228227	0	NS
b0468	ybaN	No	No	No	No	0.8456	1	0.656316	1	0.189283	0	0.352519	0	1.81551	1.55005	-0.22806	0	RPF and CDS.RNA
b3602	yibL	No	No	No	No	-0.341676	0	-0.26356	0	-0.0781168	0	-0.445995	0	2.28763	1.95408	-0.227369	0	NS
b1495	yddB	No	No	No	No	2.50848	1	2.28291	1	0.225568	0	1.96354	1	7.61855	6.50879	-0.227126	0	RPF, CDS.RNA, and RNA
b4596	yciZ	No	No	No	No	0.00380432	0	-0.233772	0	0.237577	0	-0.505106	-1	2.5323	2.16381	-0.226874	0	RNA
b2688	gshA	Yes	Yes	No	No	0.214372	0	0.259182	0	-0.0448099	0	0.0517811	0	4.68344	4.00194	-0.226868	0	NS
b3396	mrcA	No	Yes	No	No	0.0633967	0	0.0799645	0	-0.0165677	0	-0.100731	0	1.56515	1.3375	-0.22676	0	NS
b1598	ydgD	No	Yes	No	No	0.646099	1	0.601672	1	0.0444275	0	0.43435	0	2.04752	1.7501	-0.226438	0	RPF and CDS.RNA
b0122	yacC	No	No	No	No	0.321199	0	0.553994	1	-0.232795	0	0.33678	0	1.30596	1.11636	-0.226308	0	CDS.RNA
b1241	adhE	No	Yes	No	No	-0.691559	-1	-0.521517	-1	-0.170043	0	-0.768371	-1	4.4995	3.84659	-0.226184	0	RPF, CDS.RNA, and RNA
b1710	btuE	No	No	No	No	1.14948	1	1.0443	1	0.105178	0	0.863381	1	7.07162	6.04758	-0.225684	0	RPF, CDS.RNA, and RNA
b0575	cusA	No	No	No	No	0.327881	0	-0.0177701	0	0.345651	0	-0.231644	0	2.9717	2.54176	-0.225464	0	NS
b2684	mprA	No	No	No	No	0.238529	0	0.255822	0	-0.0172927	0	0.035357	0	10.7592	9.20304	-0.225395	0	NS
b2188	yejM	No	No	No	No	0.161279	0	0.194067	0	-0.0327878	0	-0.00144877	0	1.74821	1.4956	-0.225151	0	NS
b2830	rppH	No	No	No	No	-0.207346	0	-0.012091	0	-0.195255	0	-0.207412	0	1.31283	1.12327	-0.224976	0	NS
b1049	opgH	No	No	No	No	0.00442465	0	-0.04645	0	0.0508747	0	-0.234862	0	4.27487	3.65798	-0.224835	0	NS
b2555	yfhG	No	No	No	No	0.532439	1	0.293594	0	0.238845	0	0.0407966	0	2.22411	1.90317	-0.224827	0	RPF
b2736	ygbJ	No	No	No	No	-0.520988	-1	-1.50081	-1	0.97982	1	-1.74403	-1	9.42522	8.0652	-0.224816	0	RPF, CDS.RNA, TE, and RNA
b3746	ravA	No	No	No	No	0.168203	0	0.273176	0	-0.104973	0	0.034568	0	2.36838	2.0267	-0.224771	0	NS
b1976	mtfA	No	No	No	No	0.100188	0	0.194708	0	-0.0945204	0	0.00173262	0	1.26364	1.08141	-0.224673	0	NS
b2299	yfcD	No	No	No	No	0.0462246	0	0.0579703	0	-0.0117456	0	-0.151636	0	9.22762	7.8983	-0.224418	0	NS
b1335	ogt	No	No	No	No	0.548669	1	0.255276	0	0.293393	0	-0.0182091	0	2.25314	1.92881	-0.224228	0	RPF
b3653	gltS	No	No	No	No	0.101895	0	0.0965488	0	0.00534619	0	-0.0746281	0	3.84122	3.28844	-0.224161	0	NS
b4089	alsR	No	No	No	No	0.291355	0	0.203141	0	0.0882143	0	-0.00934327	0	3.66797	3.14064	-0.223925	0	NS
b1324	tpx	No	No	No	No	0.137506	0	0.256402	0	-0.118896	0	0.0588968	0	12.1898	10.4383	-0.223788	0	NS
b3783	rho	No	Yes	No	No	-0.424776	0	-0.205813	0	-0.218964	0	-0.408017	0	3.63826	3.11601	-0.223549	0	NS
b2922	yggE	No	No	No	No	0.977176	1	1.02991	1	-0.0527329	0	0.845008	1	10.1788	8.72268	-0.22273	0	RPF, CDS.RNA, and RNA
b2471	yffB	No	No	No	No	-0.39732	0	-0.37298	0	-0.0243406	0	-0.589943	-1	6.10905	5.23554	-0.22261	0	RNA
b3290	trkA	No	No	No	No	0.354064	0	0.271893	0	0.0821714	0	0.0578766	0	5.79366	4.96739	-0.221986	0	NS
b1113	ldtC	No	No	No	No	0.199289	0	0.403181	0	-0.203892	0	0.272388	0	5.90499	5.06336	-0.22184	0	NS
b4278	insG	No	No	No	No	0.168109	0	0.145003	0	0.0231052	0	-0.0774657	0	2.02218	1.734	-0.221811	0	NS
b0479	fsr	No	No	No	No	-0.321604	0	0.031343	0	-0.352947	0	-0.218813	0	3.23657	2.77541	-0.221762	0	NS
b3426	glpD	Yes	No	No	No	-1.84243	-1	-1.83073	-1	-0.0117	0	-1.92962	-1	1.70009	1.4584	-0.22122	0	RPF, CDS.RNA, and RNA
b1609	rstB	No	No	No	No	-0.38309	0	-0.252259	0	-0.130831	0	-0.501035	-1	1.3834	1.18699	-0.220914	0	RNA
b3550	yiaC	No	No	No	No	0.565836	1	0.591505	1	-0.0256698	0	0.344259	0	6.56134	5.63106	-0.220585	0	RPF and CDS.RNA
b3831	udp	Yes	No	No	No	1.57336	1	1.53973	1	0.0336273	0	1.2558	1	14.5499	12.4873	-0.220551	0	RPF, CDS.RNA, and RNA
b0213	yafS	No	No	No	No	0.157302	0	0.149971	0	0.00733123	0	-0.0578387	0	1.63933	1.40719	-0.220291	0	NS
b1419	ydcA	No	Yes	No	No	0.241946	0	0.269914	0	-0.0279684	0	0.0844647	0	6.45122	5.53851	-0.220073	0	NS
b1379	hslJ	No	No	No	No	0.0260983	0	0.224796	0	-0.198698	0	0.00473804	0	5.00151	4.29461	-0.219838	0	NS
b0793	ybhS	Yes	No	No	No	1.16196	1	0.929584	1	0.232377	0	0.750523	1	5.32572	4.57354	-0.219666	0	RPF, CDS.RNA, and RNA
b3476	nikA	No	No	No	No	-0.222832	0	0.497785	0	-0.720617	0	0.187172	0	2.556	2.19557	-0.219296	0	NS
b0445	ybaE	No	No	No	No	0.49319	0	0.484858	0	0.00833144	0	0.179214	0	1.40968	1.21094	-0.219243	0	NS
b2616	recN	No	No	No	No	-0.115831	0	-0.104181	0	-0.0116503	0	-0.345158	0	1.62976	1.40006	-0.219175	0	NS
b0633	rlpA	No	Yes	No	No	0.235723	0	0.198811	0	0.0369121	0	0.016936	0	6.69135	5.74908	-0.218966	0	NS
b0027	lspA	No	No	No	No	0.32598	0	0.103113	0	0.222867	0	-0.0988427	0	6.4686	5.55932	-0.218545	0	NS
b1254	yciB	No	No	No	No	0.207494	0	0.255487	0	-0.0479934	0	0.0409965	0	3.57251	3.07295	-0.217313	0	NS
b2837	galR	No	No	No	No	-0.221866	0	-0.341169	0	0.119304	0	-0.582381	-1	1.85698	1.59827	-0.216449	0	RNA
b3835	ubiB	No	Yes	No	No	0.28411	0	-0.064206	0	0.348316	0	-0.285658	0	3.1637	2.72294	-0.216447	0	NS
b4367	fhuF	No	No	No	No	1.66906	1	1.5012	1	0.167865	0	1.1777	1	1.22948	1.0584	-0.216161	0	RPF, CDS.RNA, and RNA
b4061	yjcC	No	No	No	No	0.564078	1	0.45066	0	0.113418	0	0.198599	0	2.23607	1.92539	-0.215821	0	RPF
b1383	ydbL	No	No	No	No	0.0354348	0	0.213028	0	-0.177593	0	0.0189558	0	2.78655	2.39959	-0.215687	0	NS
b1605	ydgI	No	No	No	No	-0.0499886	0	0.254529	0	-0.304518	0	0.0996216	0	1.57248	1.35462	-0.215158	0	NS
b3893	fdoH	No	No	No	Yes	0.899979	1	0.684712	1	0.215267	0	0.413846	0	7.45754	6.4245	-0.215117	0	RPF and CDS.RNA
b0316	yahB	No	No	No	No	0.4973	0	0.161748	0	0.335552	0	-0.0456645	0	1.35091	1.16379	-0.215103	0	NS
b3068	mug	No	No	No	No	0.911463	1	0.760746	1	0.150717	0	0.547743	1	7.07647	6.09651	-0.215045	0	RPF, CDS.RNA, and RNA
b2808	gcvA	No	No	No	No	0.662914	1	0.241826	0	0.421089	0	0.00962013	0	1.6132	1.3899	-0.214947	0	RPF
b1904	yecR	No	Yes	No	No	-1.58849	-1	-1.42772	-1	-0.160769	0	-1.57657	-1	1.23085	1.06083	-0.214465	0	RPF, CDS.RNA, and RNA
b1864	yebC	No	Yes	No	No	-0.216867	0	-0.0781933	0	-0.138673	0	-0.254973	0	8.58299	7.39981	-0.213992	0	NS
b3425	glpE	No	No	No	No	-0.333859	0	-0.347082	0	0.0132229	0	-0.534555	-1	1.50241	1.29547	-0.213798	0	RNA
b2197	ccmE	No	No	No	No	-0.0591849	0	-0.0361561	0	-0.0230288	0	-0.180359	0	6.58998	5.68368	-0.213447	0	NS
b2563	acpS	No	No	No	No	0.529413	1	0.130427	0	0.398986	0	-0.097723	0	9.4992	8.19704	-0.212703	0	RPF
b2631	rnlB	No	Yes	No	No	0.547374	1	0.44578	0	0.101594	0	0.242483	0	2.08728	1.80118	-0.212684	0	RPF
b0052	pdxA	No	No	No	No	0.375685	0	0.134275	0	0.241411	0	-0.0863485	0	3.75104	3.23712	-0.212582	0	NS
b2432	yfeY	No	No	No	No	0.188173	0	0.248187	0	-0.0600133	0	0.054046	0	5.1208	4.42075	-0.212076	0	NS
b3973	birA	No	No	No	No	0.0315876	0	-0.0437713	0	0.0753589	0	-0.273563	0	2.6046	2.24886	-0.211869	0	NS
b3632	waaQ	No	No	No	No	-0.00303706	0	0.0965106	0	-0.0995476	0	-0.115858	0	2.43057	2.09866	-0.211824	0	NS
b3747	kup	No	No	No	No	-0.828765	-1	-0.463186	0	-0.365579	0	-0.680281	-1	2.55243	2.20394	-0.211788	0	RPF and RNA
b1176	minC	No	No	No	No	0.149513	0	-0.00535433	0	0.154867	0	-0.205998	0	1.62183	1.40045	-0.21174	0	NS
b1853	yebK	No	No	No	No	-0.277636	0	-0.391347	0	0.11371	0	-0.610547	-1	1.66567	1.43841	-0.211631	0	RNA
b0378	yaiW	No	No	No	No	0.159448	0	0.00711326	0	0.152335	0	-0.159289	0	2.16609	1.8706	-0.211587	0	NS
b2076	mdtC	No	No	No	No	0.338218	0	0.107169	0	0.231049	0	-0.0796536	0	5.66298	4.8913	-0.211343	0	NS
b0528	ybcJ	No	No	No	No	-0.094392	0	-0.0551513	0	-0.0392406	0	-0.24574	0	5.96836	5.15528	-0.211282	0	NS
b1733	chbG	No	No	No	No	0.382125	0	0.348483	0	0.033642	0	0.141869	0	2.94328	2.54264	-0.211099	0	NS
b2351	gtrB	No	Yes	No	No	-0.0542292	0	-0.0282983	0	-0.025931	0	-0.272465	0	5.43663	4.6967	-0.211066	0	NS
b4171	miaA	Yes	No	No	No	0.612161	1	0.368829	0	0.243332	0	0.193476	0	6.94105	5.99958	-0.210292	0	RPF
b2184	yejH	No	No	No	No	-0.106989	0	-0.109903	0	0.00291417	0	-0.362429	0	1.45143	1.25457	-0.210283	0	NS
b0925	ldtD	No	No	No	No	1.27589	1	1.03194	1	0.243951	0	0.843777	1	5.50989	4.76366	-0.209953	0	RPF, CDS.RNA, and RNA
b0606	ahpF	No	No	No	No	0.0535553	0	0.151971	0	-0.0984155	0	-0.0667107	0	6.3373	5.4797	-0.20977	0	NS
b3291	mscL	No	No	No	No	0.721207	1	0.740361	1	-0.0191539	0	0.568394	1	8.92242	7.71547	-0.20968	0	RPF, CDS.RNA, and RNA
b3317	rplB	Yes	No	No	No	-0.369943	0	-0.26646	0	-0.103483	0	-0.428857	0	10.4948	9.0806	-0.208821	0	NS
b0444	queC	No	No	No	No	-0.00882894	0	0.0216156	0	-0.0304445	0	-0.177884	0	7.37608	6.38216	-0.208811	0	NS
b2176	rtn	No	No	No	No	0.198464	0	0.26518	0	-0.0667164	0	-0.0173656	0	1.16309	1.0064	-0.208761	0	NS
b0099	mutT	Yes	No	No	No	0.135473	0	-0.114691	0	0.250164	0	-0.329511	0	6.13617	5.30953	-0.208752	0	NS
b0039	caiA	No	No	No	No	0.268342	0	0.0205471	0	0.247795	0	-0.240872	0	5.13904	4.44846	-0.208194	0	NS
b1299	puuR	No	No	Yes	No	0.676342	1	0.579381	1	0.0969613	0	0.393459	0	5.7936	5.0155	-0.208067	0	RPF and CDS.RNA
b0524	lpxH	Yes	No	No	No	0.1147	0	0.0356067	0	0.0790929	0	-0.190123	0	1.94266	1.68217	-0.207715	0	NS
b1385	feaB	No	No	No	No	0.760884	1	0.520987	1	0.239897	0	0.338192	0	3.83166	3.31807	-0.207625	0	RPF and CDS.RNA
b4042	dgkA	No	No	No	No	-0.149738	0	-0.165862	0	0.0161236	0	-0.376543	0	2.36431	2.04769	-0.207417	0	NS
b0853	ybjN	No	Yes	No	No	-0.197207	0	-0.140358	0	-0.0568491	0	-0.322521	0	4.98831	4.32137	-0.207063	0	NS
b2526	hscA	No	Yes	No	No	-0.110799	0	-0.156	0	0.0452007	0	-0.364044	0	7.16035	6.20309	-0.207043	0	NS
b0576	pheP	No	No	No	No	-0.419502	0	-0.291565	0	-0.127937	0	-0.486981	0	1.65323	1.43242	-0.206837	0	NS
b0734	cydB	No	Yes	No	No	-0.689588	-1	-0.701648	-1	0.01206	0	-0.872247	-1	11.5229	9.98496	-0.20668	0	RPF, CDS.RNA, and RNA
b1233	ychJ	Yes	No	No	No	-0.217058	0	-0.138061	0	-0.0789964	0	-0.403493	0	2.75719	2.38974	-0.20634	0	NS
b3473	yhhS	No	No	No	No	0.0308507	0	-0.0989211	0	0.129772	0	-0.320665	0	1.38129	1.1982	-0.205154	0	NS
b0817	mntR	Yes	No	No	No	0.376222	0	0.306802	0	0.0694196	0	0.110259	0	1.25072	1.085	-0.205068	0	NS
b0773	ybhB	No	No	No	No	1.19485	1	1.20454	1	-0.0096961	0	1.03085	1	8.92383	7.74619	-0.204175	0	RPF, CDS.RNA, and RNA
b1540	rspR	No	No	No	No	0.139848	0	0.29258	0	-0.152732	0	0.0801976	0	1.57941	1.37112	-0.204034	0	NS
b0179	lpxD	No	No	No	No	-0.0187403	0	-0.0979209	0	0.0791805	0	-0.298777	0	8.63235	7.49469	-0.203884	0	NS
b1432	insQ	No	No	No	No	0.604406	1	0.484246	0	0.12016	0	0.288353	0	1.48098	1.28644	-0.203174	0	RPF
b1550	gnsB	No	No	No	No	0.278033	0	0.436199	0	-0.158165	0	0.270765	0	7.6042	6.60762	-0.202665	0	NS
b3646	yicG	No	No	No	No	-0.263308	0	-0.12632	0	-0.136988	0	-0.38606	0	2.38664	2.07397	-0.202585	0	NS
b0714	nei	No	No	No	No	0.444161	0	0.359344	0	0.0848168	0	0.0809728	0	5.1144	4.44472	-0.202473	0	NS
b0969	tusE	Yes	No	No	No	-0.429956	0	-0.254099	0	-0.175857	0	-0.421034	0	2.59777	2.25802	-0.202218	0	NS
b0921	smtA	No	Yes	No	No	-0.107157	0	-0.297527	0	0.19037	0	-0.493702	0	1.62978	1.4168	-0.202044	0	NS
b0537	intD	No	No	No	No	0.251661	0	0.0957326	0	0.155929	0	-0.0904747	0	1.63079	1.41784	-0.201875	0	NS
b3515	gadW	No	No	No	No	0.765273	1	0.414939	0	0.350334	0	0.216983	0	1.87189	1.62772	-0.201645	0	RPF
b2928	yggC	No	No	No	No	0.38248	0	0.190526	0	0.191954	0	-0.0442784	0	2.00739	1.74562	-0.201583	0	NS
b2817	amiC	No	No	No	No	-0.156409	0	-0.321606	0	0.165198	0	-0.526301	-1	1.51386	1.31711	-0.200856	0	RNA
b3438	gntR	No	No	No	No	-0.0182339	0	0.109722	0	-0.127956	0	-0.125156	0	1.65535	1.44022	-0.200847	0	NS
b0114	aceE	Yes	Yes	No	No	-0.747963	-1	-0.723317	-1	-0.0246458	0	-0.969914	-1	6.84735	5.95875	-0.200537	0	RPF, CDS.RNA, and RNA
b2579	grcA	No	No	No	No	-1.04424	-1	-0.955659	-1	-0.0885768	0	-1.16923	-1	5.68936	4.95113	-0.200508	0	RPF, CDS.RNA, and RNA
b2766	ygcN	Yes	Yes	No	No	0.709105	1	0.407167	0	0.301938	0	0.197129	0	1.6691	1.4528	-0.200236	0	RPF
b2682	ygaZ	No	No	No	No	-0.205336	0	-0.401182	0	0.195846	0	-0.692144	-1	1.41998	1.23683	-0.199224	0	RNA
b0956	matP	No	No	No	No	0.0609067	0	-0.0585818	0	0.119489	0	-0.250716	0	3.51845	3.0649	-0.1991	0	NS
b2948	yqgE	Yes	No	No	No	0.433772	0	0.518386	1	-0.0846139	0	0.307105	0	3.89642	3.39433	-0.19902	0	CDS.RNA
b3340	fusA	Yes	Yes	No	No	-0.285643	0	-0.281773	0	-0.00387024	0	-0.480874	0	10.4008	9.07564	-0.196621	0	NS
b1758	ynjF	No	No	No	No	0.232026	0	0.146851	0	0.0851743	0	-0.0577198	0	1.93507	1.68882	-0.196369	0	NS
b3670	ilvN	No	No	No	No	-0.348198	0	-0.205107	0	-0.143091	0	-0.33309	0	5.2377	4.57125	-0.196345	0	NS
b1827	kdgR	No	No	No	No	-0.0230255	0	-0.105825	0	0.0827992	0	-0.281138	0	2.43292	2.12435	-0.195668	0	NS
b3350	kefB	No	No	Yes	No	0.42915	0	0.357462	0	0.0716889	0	0.187386	0	2.24235	1.95802	-0.195614	0	NS
b0163	yaeH	No	No	No	No	0.466373	0	0.617244	1	-0.15087	0	0.390563	0	8.5554	7.47085	-0.195563	0	CDS.RNA
b2751	cysN	No	No	No	No	0.532195	1	0.247454	0	0.284741	0	0.0439849	0	6.07333	5.3037	-0.19549	0	RPF
b3984	rplA	No	No	No	No	-0.32405	0	-0.232999	0	-0.091051	0	-0.407271	0	3.50828	3.06387	-0.195407	0	NS
b4057	yjbR	No	No	No	No	0.62929	1	0.334569	0	0.294722	0	0.149417	0	5.96182	5.2086	-0.194859	0	RPF
b0424	yajL	No	No	No	No	0.547628	1	0.436819	0	0.11081	0	0.214557	0	8.71031	7.61011	-0.194807	0	RPF
b1919	dcyD	No	No	No	No	0.37816	0	0.337728	0	0.0404324	0	0.149419	0	5.20466	4.54774	-0.194654	0	NS
b3321	rpsJ	No	No	No	No	-0.288239	0	-0.197888	0	-0.0903506	0	-0.380406	0	9.02214	7.8842	-0.194505	0	NS
b0215	dnaQ	No	No	No	No	0.166483	0	0.110894	0	0.0555887	0	-0.101063	0	1.46879	1.28361	-0.19442	0	NS
b3261	fis	No	No	No	No	-0.298544	0	-0.0607131	0	-0.237831	0	-0.263606	0	6.38514	5.58058	-0.194303	0	NS
b2829	ptsP	No	Yes	No	No	0.0581266	0	0.00605659	0	0.05207	0	-0.208806	0	1.84929	1.61728	-0.193401	0	NS
b3496	dtpB	No	No	No	No	-0.474684	0	-0.268524	0	-0.20616	0	-0.479778	0	4.36386	3.8173	-0.193053	0	NS
b4144	yjeI	Yes	Yes	No	No	0.663618	1	0.661176	1	0.00244192	0	0.438859	0	7.24847	6.34136	-0.192883	0	RPF and CDS.RNA
b3465	rsmD	No	Yes	No	No	0.0622606	0	0.110003	0	-0.0477428	0	-0.0833077	0	1.84567	1.6148	-0.192789	0	NS
b2582	trxC	No	No	No	No	0.150827	0	0.17696	0	-0.026133	0	-0.0594223	0	1.58506	1.3869	-0.192673	0	NS
b1631	rsxG	No	No	No	No	-0.245476	0	-0.157398	0	-0.0880782	0	-0.363922	0	7.02888	6.15216	-0.192204	0	NS
b1138	ymfE	No	No	No	No	-0.152147	0	0.00586603	0	-0.158013	0	-0.237088	0	2.07052	1.81306	-0.191563	0	NS
b3737	atpE	Yes	No	No	No	-0.259319	0	-0.249214	0	-0.0101051	0	-0.431804	0	7.27882	6.37591	-0.191074	0	NS
b1722	ydiY	No	No	No	No	-0.525081	-1	-0.429043	0	-0.0960377	0	-0.641791	-1	3.03755	2.66137	-0.190741	0	RPF and RNA
b2571	rseB	No	No	No	No	0.326535	0	0.270568	0	0.0559666	0	0.0810041	0	3.15053	2.76214	-0.189807	0	NS
b1140	intE	No	No	No	No	0.282444	0	0.379355	0	-0.0969115	0	0.0727773	0	2.564	2.24805	-0.189724	0	NS
b2418	pdxK	No	No	No	No	0.24479	0	0.27731	0	-0.0325195	0	0.109677	0	12.8611	11.2765	-0.189686	0	NS
b1767	ansA	No	No	No	No	-0.199654	0	-0.125385	0	-0.0742685	0	-0.296021	0	3.84171	3.36875	-0.189537	0	NS
b3191	mlaB	No	No	No	No	0.257463	0	8.02e-05	0	0.257382	0	-0.211172	0	8.26615	7.24906	-0.189422	0	NS
b3734	atpA	No	No	No	No	-0.285109	0	-0.324121	0	0.0390126	0	-0.508343	-1	8.78647	7.7074	-0.189039	0	RNA
b1951	rcsA	No	No	No	No	-1.09145	-1	-0.97608	-1	-0.115371	0	-1.1722	-1	11.9441	10.4824	-0.188325	0	RPF, CDS.RNA, and RNA
b3603	lldP	No	No	No	No	1.03127	0	0.736926	0	0.294344	0	0.228797	0	3.28064	2.88111	-0.187353	0	NS
b0189	rof	No	No	No	No	0.681408	1	0.61743	1	0.0639781	0	0.393939	0	7.13183	6.26627	-0.186665	0	RPF and CDS.RNA
b1414	ydcF	No	No	No	No	0.272754	0	0.25535	0	0.017404	0	0.0682446	0	4.28769	3.76771	-0.186516	0	NS
b3009	yghB	No	No	No	No	0.122958	0	0.317518	0	-0.19456	0	0.0598559	0	1.72521	1.51617	-0.186337	0	NS
b4297	yjhG	No	No	No	No	0.139453	0	0.00525903	0	0.134194	0	-0.243788	0	16.8447	14.8147	-0.185262	0	NS
b0276	yagJ'	No	No	Yes	No	0.938374	1	0.105937	0	0.832438	1	-0.133573	0	2.29705	2.02042	-0.185128	0	RPF and TE
b2041	rfbB	Yes	No	No	No	-0.398148	0	-0.290019	0	-0.108129	0	-0.481727	0	3.57385	3.14362	-0.185053	0	NS
b0736	ybgC	No	No	No	No	0.139195	0	-0.0147185	0	0.153913	0	-0.242392	0	1.47323	1.29605	-0.184855	0	NS
b2675	nrdE	No	No	No	No	2.152	1	1.84941	1	0.302596	0	1.47414	1	3.92292	3.45115	-0.184851	0	RPF, CDS.RNA, and RNA
b0851	nfsA	No	No	No	No	-0.0615753	0	0.0247257	0	-0.086301	0	-0.170944	0	9.09878	8.00495	-0.184781	0	NS
b1185	dsbB	No	No	No	No	-0.00310111	0	0.0492807	0	-0.0523818	0	-0.145474	0	3.27311	2.88059	-0.184294	0	NS
b3467	yhhM	No	No	No	No	0.14139	0	0.01697	0	0.12442	0	-0.236501	0	3.0689	2.70115	-0.184147	0	NS
b1193	emtA	No	No	No	No	0.460467	0	0.427336	0	0.0331311	0	0.250924	0	3.40535	2.99771	-0.183942	0	NS
b0635	mrdA	No	No	No	No	-0.182875	0	-0.0933226	0	-0.0895522	0	-0.316188	0	2.87662	2.53253	-0.183791	0	NS
b2344	fadL	Yes	No	No	No	-0.86197	-1	-0.736191	-1	-0.125779	0	-0.885012	-1	8.57353	7.5495	-0.183508	0	RPF, CDS.RNA, and RNA
b0525	ppiB	No	No	No	No	-0.11805	0	-0.0143259	0	-0.103724	0	-0.211534	0	6.6567	5.86373	-0.182988	0	NS
b2601	aroF	No	No	No	No	0.613925	1	0.41607	0	0.197855	0	0.149738	0	2.29106	2.01879	-0.18252	0	RPF
b3955	eptC	No	No	No	No	-0.275979	0	-0.0775319	0	-0.198447	0	-0.203869	0	4.86655	4.28905	-0.182243	0	NS
b3870	glnA	No	Yes	No	No	-0.258509	0	-0.146142	0	-0.112367	0	-0.324058	0	15.7566	13.8888	-0.18203	0	NS
b0459	maa	No	No	No	No	-0.67313	-1	-0.351103	0	-0.322027	0	-0.557106	-1	1.76021	1.55288	-0.180797	0	RPF and RNA
b2514	hisS	No	No	No	No	-0.0767609	0	-0.0275318	0	-0.049229	0	-0.228476	0	4.17021	3.68153	-0.179813	0	NS
b0742	ybgF	No	No	No	No	0.11422	0	0.165698	0	-0.0514785	0	-0.0388702	0	8.5421	7.54112	-0.179811	0	NS
b3297	rpsK	No	Yes	No	No	-0.44321	0	-0.278456	0	-0.164754	0	-0.459823	0	6.08576	5.37398	-0.179448	0	NS
b4707	esrE	No	No	No	No	NA	NA	NA	NA	NA	NA	NA	NA	2.17885	1.92402	-0.179438	0	NS
b3342	rpsL	No	Yes	No	No	-0.31869	0	-0.182308	0	-0.136382	0	-0.368633	0	13.7375	12.1324	-0.179247	0	NS
b1320	ycjW	No	No	No	No	-0.0794446	0	-0.127834	0	0.0483894	0	-0.364003	0	1.39184	1.22974	-0.178631	0	NS
b0198	metI	No	No	No	No	-0.249218	0	-0.0291777	0	-0.22004	0	-0.212836	0	1.68196	1.4862	-0.178522	0	NS
b2416	ptsI	No	Yes	No	No	0.0358253	0	0.0690594	0	-0.0332341	0	-0.123868	0	8.4182	7.43904	-0.178397	0	NS
b0778	bioD	No	No	No	No	-0.189191	0	-0.05647	0	-0.132721	0	-0.207921	0	9.91767	8.76922	-0.177554	0	NS
b0828	iaaA	No	Yes	No	No	0.836198	1	0.607494	1	0.228703	0	0.416842	0	2.59732	2.29668	-0.177477	0	RPF and CDS.RNA
b0601	ybdM	No	No	No	No	0.642302	1	0.750423	1	-0.108121	0	0.568482	0	7.05973	6.2427	-0.177442	0	RPF and CDS.RNA
b0391	yaiE	No	No	No	No	0.502113	1	0.353675	0	0.148438	0	0.184364	0	13.1177	11.6016	-0.177196	0	RPF
b2275	yfbP	No	No	Yes	No	0.627613	1	0.377876	0	0.249737	0	0.192033	0	7.8795	6.9718	-0.176574	0	RPF
b1804	rnd	No	No	No	No	-0.362665	0	-0.213527	0	-0.149138	0	-0.430984	0	1.72097	1.52277	-0.176531	0	NS
b1308	pspE	No	No	No	No	0.193455	0	0.333083	0	-0.139628	0	0.114059	0	11.1795	9.89281	-0.176402	0	NS
b0490	fetA	No	No	Yes	No	0.747921	1	0.761101	1	-0.0131799	0	0.533101	1	2.69697	2.387	-0.176139	0	RPF, CDS.RNA, and RNA
b1119	nagK	No	No	No	No	1.02508	1	0.601174	1	0.423902	0	0.411724	0	4.08429	3.61544	-0.175915	0	RPF and CDS.RNA
b3894	fdoG	No	Yes	No	No	0.654171	1	0.599214	1	0.0549574	0	0.336518	0	5.6694	5.01994	-0.175524	0	RPF and CDS.RNA
b1107	nagZ	No	No	No	No	0.496829	0	0.429651	0	0.0671781	0	0.234512	0	9.34249	8.27706	-0.174688	0	NS
b2980	glcC	No	No	No	No	0.896353	1	0.485531	0	0.410822	0	0.248466	0	1.48089	1.31212	-0.174573	0	RPF
b0879	macB	No	No	No	No	0.486471	0	0.360189	0	0.126282	0	0.167606	0	5.4327	4.81366	-0.174535	0	NS
b0799	dinG	No	No	No	No	0.220204	0	-0.0186859	0	0.23889	0	-0.241242	0	1.64846	1.46089	-0.174269	0	NS
b0098	secA	Yes	Yes	No	No	0.195577	0	0.099672	0	0.095905	0	-0.115144	0	2.96689	2.63141	-0.173116	0	NS
b3224	nanT	No	Yes	No	No	-0.568698	-1	-0.439051	0	-0.129647	0	-0.705726	-1	6.74315	5.98121	-0.172985	0	RPF and RNA
b4546	ypeB	Yes	No	Yes	No	0.392795	0	-0.278915	0	0.67171	1	-0.469596	0	4.98742	4.42394	-0.172961	0	TE
b0876	ybjD	No	No	No	No	-0.0658312	0	-0.0905261	0	0.0246949	0	-0.28198	0	3.59035	3.18526	-0.172714	0	NS
b1858	znuC	No	No	No	No	0.203598	0	0.286053	0	-0.0824553	0	0.026557	0	1.40699	1.24847	-0.17246	0	NS
b0176	rseP	No	No	No	No	0.250173	0	0.158669	0	0.0915041	0	-0.0352862	0	3.52427	3.12826	-0.171967	0	NS
b2194	ccmH	No	No	No	No	0.0593809	0	-0.400181	0	0.459562	0	-0.506384	-1	8.28979	7.35852	-0.17192	0	RNA
b2901	bglA	No	No	No	No	-0.0969516	0	-0.0201221	0	-0.0768294	0	-0.240022	0	7.02646	6.24162	-0.170877	0	NS
b0846	rcdA	No	No	No	No	-0.0897872	0	0.0016742	0	-0.0914614	0	-0.161492	0	1.62173	1.44059	-0.170872	0	NS
b3710	mdtL	No	Yes	No	No	0.192044	0	0.303988	0	-0.111944	0	0.042563	0	2.36438	2.10077	-0.170546	0	NS
b2952	yggT	No	No	No	No	0.0980636	0	0.201499	0	-0.103435	0	0.00554673	0	3.9217	3.48478	-0.170409	0	NS
b2235	nrdB	Yes	Yes	No	No	0.122497	0	0.0813022	0	0.0411951	0	-0.153298	0	5.44356	4.83828	-0.170057	0	NS
b0396	araJ	Yes	No	No	No	0.223655	0	0.0386133	0	0.185042	0	-0.167449	0	3.29626	2.92992	-0.169969	0	NS
b2801	fucP	No	No	No	No	NA	NA	NA	NA	NA	NA	0.0183592	0	2.46387	2.19135	-0.169102	0	NS
b2790	yqcA	No	No	Yes	No	0.386699	0	0.301862	0	0.0848365	0	0.076729	0	6.06143	5.39112	-0.169074	0	NS
b3531	bcsZ	No	No	No	No	-0.0483513	0	0.0820061	0	-0.130357	0	-0.18036	0	8.82504	7.85718	-0.167593	0	NS
b2096	gatY	Yes	Yes	No	No	0.245139	0	0.301095	0	-0.0559564	0	0.0796896	0	3.69218	3.28853	-0.16703	0	NS
b3806	cyaA	No	Yes	No	No	0.119103	0	0.0295723	0	0.0895311	0	-0.200729	0	1.59651	1.42202	-0.166984	0	NS
b2827	thyA	No	No	No	No	0.0946587	0	0.17038	0	-0.0757214	0	-0.0422404	0	6.65535	5.92974	-0.166547	0	NS
b3095	yqjA	Yes	No	No	No	0.533063	1	0.465323	0	0.0677401	0	0.254793	0	1.39016	1.23862	-0.166517	0	RPF
b1400	paaY	No	No	No	No	0.442797	0	0.522672	1	-0.0798751	0	0.335087	0	7.09366	6.32224	-0.166095	0	CDS.RNA
b1111	ycfQ	No	Yes	No	No	0.00245917	0	0.176524	0	-0.174065	0	0.000391708	0	1.79406	1.59941	-0.165687	0	NS
b4580	yaiT'	No	No	Yes	No	0.627066	1	0.414243	0	0.212823	0	0.198969	0	2.18216	1.94592	-0.165304	0	RPF
b4359	opgB	No	No	No	No	-0.279737	0	-0.215756	0	-0.0639812	0	-0.425681	0	1.4221	1.26834	-0.165081	0	NS
b1851	edd	No	Yes	No	No	0.252982	0	0.0896784	0	0.163303	0	-0.11539	0	13.8259	12.335	-0.164621	0	NS
b0224	yafK	Yes	No	No	No	0.282917	0	0.26723	0	0.0156864	0	0.0356527	0	2.06247	1.84023	-0.164489	0	NS
b3858	yihD	No	No	No	No	-0.145524	0	0.0168468	0	-0.16237	0	-0.179253	0	10.4681	9.34165	-0.164254	0	NS
b2949	yqgF	No	No	No	No	0.529657	1	0.264571	0	0.265086	0	-0.0214835	0	3.60911	3.22297	-0.163252	0	RPF
b3621	waaC	No	No	No	No	0.0915085	0	-0.124099	0	0.215607	0	-0.327748	0	3.15578	2.81858	-0.163027	0	NS
b3210	arcB	No	No	No	No	0.125355	0	0.160615	0	-0.03526	0	-0.0416908	0	2.90487	2.59494	-0.162776	0	NS
b2673	nrdH	No	No	No	No	1.54855	1	1.39845	1	0.150101	0	1.02906	1	3.70098	3.30663	-0.162548	0	RPF, CDS.RNA, and RNA
b0623	cspE	Yes	Yes	No	No	-0.16723	0	-0.155214	0	-0.012016	0	-0.407734	0	8.01997	7.16565	-0.162498	0	NS
b3475	acpT	No	No	No	No	0.0395454	0	0.00924457	0	0.0303008	0	-0.19126	0	1.55522	1.38957	-0.162479	0	NS
b2079	baeR	No	Yes	No	No	0.251732	0	0.324732	0	-0.0730003	0	0.141524	0	5.03445	4.50059	-0.16172	0	NS
b0453	ybaY	No	No	No	No	1.85149	1	1.76176	1	0.0897311	0	1.63282	1	12.6027	11.2663	-0.16171	0	RPF, CDS.RNA, and RNA
b3801	aslA	No	No	No	No	0.996614	1	-0.443374	0	1.43999	1	-0.703787	-1	10.7649	9.62574	-0.161358	0	RPF, TE, and RNA
b1095	fabF	Yes	No	No	No	0.291275	0	0.0887883	0	0.202486	0	-0.106661	0	10.4825	9.37726	-0.160743	0	NS
b2174	lpxT	No	No	No	No	-0.973535	-1	-0.657032	-1	-0.316503	0	-0.860379	-1	2.81385	2.51914	-0.159614	0	RPF, CDS.RNA, and RNA
b3609	secB	Yes	No	No	No	0.179273	0	0.195916	0	-0.016643	0	-0.0234868	0	9.35055	8.37342	-0.159235	0	NS
b1284	yciT	No	No	No	No	-0.213875	0	-0.188772	0	-0.025103	0	-0.383343	0	2.09217	1.87379	-0.159044	0	NS
b3397	nudE	No	No	No	No	0.376305	0	0.363781	0	0.0125239	0	0.15048	0	1.17522	1.05278	-0.158725	0	NS
b0916	ycaQ	No	No	No	No	0.347596	0	0.0176643	0	0.329932	0	-0.181531	0	2.71276	2.43047	-0.158524	0	NS
b3041	ribB	No	No	No	Yes	-0.387601	0	-0.228627	0	-0.158974	0	-0.415393	0	2.70989	2.42957	-0.157533	0	NS
b2608	rimM	No	No	No	No	0.0798906	0	-0.204452	0	0.284343	0	-0.407974	0	5.86474	5.25845	-0.15743	0	NS
b3410	feoC	Yes	No	No	No	0.472092	0	0.162997	0	0.309095	0	-0.0805017	0	3.60267	3.23046	-0.157326	0	NS
b4046	zur	No	No	Yes	No	0.0685911	0	0.182029	0	-0.113438	0	-0.0305527	0	1.38873	1.24586	-0.156623	0	NS
b4018	iclR	No	Yes	No	No	0.159074	0	-0.160714	0	0.319788	0	-0.38359	0	1.48153	1.32921	-0.15652	0	NS
b1887	cheW	No	No	No	No	-4.07194	-1	-3.77387	-1	-0.29807	0	-3.96024	-1	12.0323	10.7981	-0.156135	0	RPF, CDS.RNA, and RNA
b3035	tolC	No	No	No	No	0.163542	0	0.168048	0	-0.00450588	0	-0.0294658	0	5.6769	5.09545	-0.155893	0	NS
b3726	pstA	No	No	No	No	-0.551773	-1	-0.61693	-1	0.065157	0	-0.748128	-1	3.34824	3.00644	-0.155344	0	RPF, CDS.RNA, and RNA
b1216	chaA	No	No	No	No	-0.172974	0	-0.19969	0	0.0267162	0	-0.388607	0	4.205	3.77706	-0.15484	0	NS
b3129	prlF	Yes	Yes	No	No	0.14921	0	0.0212129	0	0.127997	0	-0.237289	0	3.64426	3.27395	-0.154592	0	NS
b3729	glmS	No	Yes	No	Yes	-0.327818	0	-0.271438	0	-0.0563794	0	-0.444345	0	3.99423	3.58907	-0.154308	0	NS
b2498	upp	Yes	Yes	No	No	-0.0621211	0	-0.0317805	0	-0.0303407	0	-0.206049	0	9.37908	8.42996	-0.153921	0	NS
b2187	yejL	No	No	No	No	-0.181946	0	0.272364	0	-0.45431	0	0.0717924	0	2.50796	2.25469	-0.153584	0	NS
b0188	tilS	No	No	No	No	0.0799056	0	0.25029	0	-0.170384	0	0.0355622	0	2.39983	2.15821	-0.153098	0	NS
b3234	degQ	No	No	No	No	0.352202	0	0.346877	0	0.00532563	0	0.152823	0	4.9463	4.44902	-0.152861	0	NS
b1273	yciN	No	Yes	No	No	0.0343502	0	0.274543	0	-0.240193	0	0.0722575	0	7.21996	6.49787	-0.152023	0	NS
b0124	gcd	No	No	No	No	0.30117	0	0.298572	0	0.00259805	0	0.062381	0	4.26901	3.84275	-0.151763	0	NS
b3671	ilvB	No	No	No	No	-0.219835	0	-0.168523	0	-0.0513119	0	-0.345837	0	2.6774	2.41035	-0.15159	0	NS
b4406	yaeP	No	No	No	Yes	0.758578	1	0.646909	1	0.111669	0	0.423509	0	7.03513	6.33445	-0.151359	0	RPF and CDS.RNA
b0840	deoR	No	No	No	No	0.314055	0	0.180832	0	0.133223	0	-0.0476385	0	1.59002	1.43219	-0.150823	0	NS
b1339	abgR	No	No	No	No	0.328925	0	0.461531	0	-0.132606	0	0.293867	0	1.44141	1.29914	-0.149915	0	NS
b3002	yqhA	No	No	No	No	0.100507	0	0.0455589	0	0.0549485	0	-0.174067	0	5.26121	4.74607	-0.14866	0	NS
b2027	wzzB	Yes	Yes	No	No	-0.480637	0	-0.325259	0	-0.155378	0	-0.531155	-1	3.4691	3.13014	-0.148333	0	RNA
b4505	insX'	No	No	No	No	0.151672	0	0.159083	0	-0.0074108	0	-0.0515448	0	1.62385	1.46566	-0.147868	0	NS
b0287	yagU	No	No	No	No	0.479278	0	0.751754	1	-0.272475	0	0.46811	0	6.44788	5.81998	-0.147811	0	CDS.RNA
b2686	emrB	No	No	No	No	-0.172972	0	-0.172721	0	-0.000251215	0	-0.395462	0	8.27207	7.46765	-0.147593	0	NS
b0175	cdsA	No	No	No	No	0.158134	0	0.0970483	0	0.0610853	0	-0.101615	0	2.41943	2.18429	-0.147504	0	NS
b1424	opgD	No	No	No	No	0.213106	0	0.205787	0	0.00731918	0	0.0195168	0	4.41919	3.99142	-0.14688	0	NS
b0130	yadE	Yes	No	No	No	0.222935	0	0.278416	0	-0.0554818	0	0.0314829	0	2.31045	2.08687	-0.146835	0	NS
b0097	secM	No	No	No	No	0.0702685	0	0.0810807	0	-0.0108122	0	-0.153548	0	2.28652	2.06544	-0.146705	0	NS
b3102	yqjG	No	No	Yes	No	1.3826	1	1.26643	1	0.116168	0	1.07333	1	14.7501	13.3253	-0.146556	0	RPF, CDS.RNA, and RNA
b0272	yagI	No	No	No	No	0.480217	0	-0.0916717	0	0.571889	1	-0.303879	0	1.60299	1.44875	-0.145958	0	TE
b0874	ybjE	No	No	No	No	-0.00805708	0	0.160578	0	-0.168635	0	-0.0220724	0	2.99788	2.70998	-0.145662	0	NS
b0878	macA	No	No	No	No	0.41772	0	0.421979	0	-0.00425873	0	0.238123	0	4.50254	4.07205	-0.144986	0	NS
b0147	ligT	No	No	No	No	0.266263	0	0.333899	0	-0.0676364	0	0.141134	0	1.23213	1.11454	-0.144714	0	NS
b0081	mraZ	Yes	No	No	No	0.171185	0	-0.107577	0	0.278762	0	-0.330703	0	1.43142	1.29532	-0.144137	0	NS
b1654	grxD	No	No	No	No	-0.0799969	0	-0.00206613	0	-0.0779307	0	-0.203927	0	10.0775	9.12461	-0.143299	0	NS
b1839	yebY	No	No	No	Yes	0.215056	0	0.204545	0	0.0105108	0	0.00581789	0	5.98024	5.41704	-0.142698	0	NS
b1129	phoQ	No	No	No	No	0.127632	0	0.0187789	0	0.108854	0	-0.206007	0	2.18908	1.98328	-0.142432	0	NS
b4065	yjcE	No	No	No	No	0.537905	1	0.405224	0	0.132681	0	0.202013	0	3.15418	2.85872	-0.141897	0	RPF
b4154	frdA	Yes	No	No	Yes	1.32161	1	1.20351	1	0.118105	0	1.00183	1	7.15384	6.48443	-0.141738	0	RPF, CDS.RNA, and RNA
b2313	cvpA	Yes	Yes	No	No	-0.400738	0	-0.462264	0	0.0615259	0	-0.674862	-1	4.33483	3.9298	-0.14152	0	RNA
b2587	kgtP	No	No	No	No	0.425553	0	0.429256	0	-0.00370322	0	0.198088	0	1.56766	1.42133	-0.141375	0	NS
b0697	kdpB	No	No	No	No	0.863899	1	0.496059	0	0.36784	0	0.149588	0	5.7877	5.24767	-0.141314	0	RPF
b1585	ynfC	No	No	No	No	0.348343	0	0.331668	0	0.0166749	0	0.119937	0	1.81522	1.64585	-0.141312	0	NS
b3742	mioC	No	No	No	No	-0.0449729	0	0.0276113	0	-0.0725843	0	-0.193805	0	1.49281	1.35363	-0.141196	0	NS
b3941	metF	No	No	No	No	-0.322932	0	-0.618432	-1	0.2955	0	-0.869524	-1	2.24215	2.03318	-0.141143	0	CDS.RNA and RNA
b3895	fdhD	No	No	No	No	0.00460331	0	0.149054	0	-0.14445	0	-0.0595537	0	1.67146	1.51586	-0.140969	0	NS
b0692	potE	No	No	No	No	1.10126	1	0.370234	0	0.731026	1	0.129116	0	2.74961	2.49371	-0.140936	0	RPF and TE
b2927	epd	No	No	No	No	0.372487	0	0.220964	0	0.151523	0	-0.0184534	0	2.02042	1.83305	-0.140407	0	NS
b1084	rne	No	Yes	No	No	-0.0818073	0	-0.0303729	0	-0.0514344	0	-0.228961	0	2.47009	2.24116	-0.140316	0	NS
b1753	ynjA	No	No	No	No	0.434192	0	0.39519	0	0.0390018	0	0.257103	0	3.21009	2.91267	-0.14027	0	NS
b2676	nrdF	No	No	No	No	2.26444	1	1.78267	1	0.481766	0	1.41547	1	6.08728	5.52511	-0.139793	0	RPF, CDS.RNA, and RNA
b0306	ykgE	No	Yes	No	No	-1.37102	-1	-1.19886	-1	-0.172154	0	-1.31062	-1	5.41285	4.9143	-0.139404	0	RPF, CDS.RNA, and RNA
b3320	rplC	No	No	No	No	-0.22246	0	-0.199985	0	-0.0224748	0	-0.377785	0	8.75342	7.94916	-0.139045	0	NS
b3933	ftsN	No	Yes	No	No	0.131556	0	0.0967614	0	0.0347944	0	-0.101092	0	1.79737	1.63272	-0.138609	0	NS
b2558	mltF	No	No	No	No	-0.108952	0	0.0297201	0	-0.138672	0	-0.196766	0	1.56615	1.42271	-0.138583	0	NS
b2314	dedD	No	Yes	No	No	0.292296	0	0.0310109	0	0.261286	0	-0.154588	0	5.03236	4.5738	-0.137841	0	NS
b3202	rpoN	No	No	No	No	0.270751	0	0.142725	0	0.128026	0	-0.0737441	0	7.9314	7.20952	-0.137672	0	NS
b4352	yjiA	No	No	No	No	0.0980125	0	0.0636919	0	0.0343206	0	-0.234449	0	9.75812	8.87081	-0.137538	0	NS
b1089	rpmF	No	No	No	No	-0.369694	0	-0.212359	0	-0.157335	0	-0.39778	0	9.16773	8.33459	-0.137455	0	NS
b0071	leuD	No	No	No	No	0.234594	0	0.32585	0	-0.0912558	0	0.130411	0	9.67341	8.79717	-0.136984	0	NS
b2564	pdxJ	No	No	No	No	0.391418	0	0.376136	0	0.0152811	0	0.164375	0	9.74402	8.86142	-0.136979	0	NS
b2103	thiD	No	No	No	No	0.105068	0	0.152879	0	-0.0478105	0	-0.036665	0	3.71101	3.37644	-0.136309	0	NS
b1790	yeaM	No	No	No	No	0.17925	0	0.168467	0	0.0107835	0	-0.0415247	0	1.42102	1.29367	-0.135452	0	NS
b2747	ispD	No	Yes	No	No	0.154882	0	0.0894052	0	0.0654768	0	-0.139439	0	3.12234	2.84312	-0.135155	0	NS
b3536	bcsE	No	No	No	No	0.195212	0	0.0181674	0	0.177044	0	-0.218591	0	2.09358	1.90656	-0.135004	0	NS
b3862	yihG	No	No	No	No	-0.43565	0	-0.0392404	0	-0.39641	0	-0.314552	0	1.54175	1.40404	-0.134986	0	NS
b4206	ytfB	No	No	Yes	No	0.360452	0	0.330248	0	0.0302046	0	0.151234	0	1.82191	1.65921	-0.13496	0	NS
b3390	aroK	No	No	No	No	-0.334899	0	-0.135416	0	-0.199482	0	-0.340927	0	2.28205	2.07851	-0.134779	0	NS
b0910	cmk	Yes	No	No	No	0.0441418	0	-0.0800824	0	0.124224	0	-0.264586	0	4.06239	3.70139	-0.134263	0	NS
b3325	gspD	Yes	Yes	Yes	No	0.22703	0	0.62873	0	-0.4017	0	0.29349	0	2.08634	1.90115	-0.1341	0	NS
b1232	purU	No	No	No	No	0.0953616	0	0.0713362	0	0.0240254	0	-0.144033	0	5.62699	5.12798	-0.133972	0	NS
b2786	barA	No	No	No	No	-0.147996	0	0.0208297	0	-0.168825	0	-0.202691	0	1.48557	1.3542	-0.133577	0	NS
b1594	mlc	No	No	No	No	0.318192	0	0.336614	0	-0.0184216	0	0.118566	0	1.33378	1.21596	-0.133428	0	NS
b4141	yjeH	No	No	No	No	0.627542	1	0.386213	0	0.241329	0	0.215169	0	1.61471	1.47228	-0.133224	0	RPF
b2150	mglB	No	No	No	No	-1.68826	-1	-1.62717	-1	-0.0610859	0	-1.87088	-1	16.2452	14.8148	-0.13298	0	RPF, CDS.RNA, and RNA
b3892	fdoI	No	Yes	Yes	No	0.905726	1	0.590146	1	0.31558	0	0.311036	0	7.85899	7.17098	-0.132174	0	RPF and CDS.RNA
b3346	yheO	No	No	No	No	-0.00637439	0	0.0453281	0	-0.0517025	0	-0.174299	0	2.36141	2.15527	-0.131776	0	NS
b1794	yeaP	No	No	No	No	0.228638	0	0.107319	0	0.121319	0	-0.111659	0	1.15522	1.05449	-0.131622	0	NS
b2615	nadK	No	No	No	No	0.457993	0	0.412584	0	0.0454087	0	0.194384	0	1.79991	1.64313	-0.131475	0	NS
b3967	murI	No	No	No	No	-0.1871	0	-0.0894185	0	-0.0976812	0	-0.317116	0	1.82526	1.66637	-0.13139	0	NS
b0950	pqiA	No	No	No	No	0.10994	0	0.0358237	0	0.0741168	0	-0.13131	0	5.92345	5.40868	-0.13116	0	NS
b1924	fliD	No	No	No	No	-3.64036	-1	-3.21858	-1	-0.421775	0	-3.33894	-1	4.00117	3.65503	-0.130538	0	RPF, CDS.RNA, and RNA
b4307	yjhQ	No	No	No	No	0.12621	0	-0.250881	0	0.37709	0	-0.499712	0	13.2539	12.1144	-0.129693	0	NS
b3252	csrD	Yes	No	No	No	0.422224	0	0.230243	0	0.191981	0	0.0357645	0	2.02551	1.85161	-0.12951	0	NS
b0610	rnk	No	No	No	Yes	-0.195564	0	0.0289879	0	-0.224552	0	-0.152606	0	10.2389	9.36498	-0.12872	0	NS
b1588	ynfF	No	No	No	No	0.234527	0	0.464232	0	-0.229705	0	0.295641	0	10.5475	9.64855	-0.128515	0	NS
b3739	atpI	Yes	No	No	No	0.167845	0	-0.151698	0	0.319543	0	-0.34796	0	1.2941	1.18387	-0.128435	0	NS
b4241	treR	No	No	No	No	0.0953839	0	0.105151	0	-0.00976714	0	-0.0634141	0	1.16515	1.06598	-0.128333	0	NS
b1930	yedF	No	Yes	No	No	-0.549559	-1	-0.871204	-1	0.321646	0	-1.01565	-1	9.63076	8.81203	-0.128175	0	RPF, CDS.RNA, and RNA
b1642	slyA	No	No	No	No	0.54037	1	0.53444	1	0.00592994	0	0.342988	0	6.34521	5.80615	-0.128084	0	RPF and CDS.RNA
b3230	rpsI	No	No	No	No	-0.400846	0	-0.278469	0	-0.122377	0	-0.465403	0	7.93011	7.25734	-0.127901	0	NS
b2929	yggD	No	Yes	No	No	0.495999	0	0.313452	0	0.182547	0	0.0775395	0	1.57319	1.44043	-0.127189	0	NS
b3310	rplN	No	Yes	No	No	-0.241992	0	-0.122436	0	-0.119557	0	-0.305378	0	5.06097	4.6345	-0.127002	0	NS
b0640	holA	No	Yes	No	No	0.184915	0	-0.0384734	0	0.223389	0	-0.228528	0	3.37917	3.09474	-0.126851	0	NS
b0795	ybhG	No	No	No	No	1.29151	1	1.12497	1	0.166537	0	0.958049	1	3.5775	3.27863	-0.125855	0	RPF, CDS.RNA, and RNA
b0355	frmB	No	No	No	No	-0.179937	0	0.0487757	0	-0.228713	0	-0.168511	0	11.8793	10.8911	-0.125304	0	NS
b4472	yhdP	No	Yes	No	No	0.721619	1	0.6807	1	0.0409186	0	0.483187	0	6.61502	6.06539	-0.125145	0	RPF and CDS.RNA
b3368	cysG	No	No	No	No	0.141181	0	-0.042846	0	0.184027	0	-0.237019	0	1.52626	1.3996	-0.124993	0	NS
b1194	ycgR	No	No	No	No	-4.49327	-1	-4.14144	-1	-0.351833	0	-4.21178	-1	3.9012	3.57892	-0.124394	0	RPF, CDS.RNA, and RNA
b0406	tgt	No	No	No	No	-0.0570247	0	0.028023	0	-0.0850477	0	-0.150319	0	6.94345	6.37084	-0.12417	0	NS
b1863	ruvC	No	No	No	No	0.0703508	0	-0.109033	0	0.179383	0	-0.285601	0	7.50218	6.88362	-0.124142	0	NS
b2647	ypjA	No	No	No	No	0.393239	0	0.333542	0	0.0596977	0	0.12837	0	3.32942	3.05494	-0.12413	0	NS
b1891	flhC	No	Yes	No	No	-1.8733	-1	-2.29845	-1	0.425147	0	-2.45468	-1	1.4248	1.30755	-0.123892	0	RPF, CDS.RNA, and RNA
b2300	yfcE	No	No	No	No	0.0579051	0	0.0704611	0	-0.0125559	0	-0.15076	0	13.485	12.3755	-0.123868	0	NS
b1570	dicA	No	Yes	No	No	-0.065758	0	0.259303	0	-0.325061	0	0.0415257	0	1.16172	1.06642	-0.123484	0	NS
b0156	erpA	No	Yes	No	No	-0.00951921	0	0.174546	0	-0.184066	0	-0.0471123	0	4.06149	3.73251	-0.121861	0	NS
b3283	yrdD	No	No	No	No	0.0559451	0	0.114106	0	-0.0581612	0	-0.107011	0	1.8815	1.72938	-0.121633	0	NS
b3927	glpF	No	No	No	No	-1.57499	-1	-1.54856	-1	-0.0264278	0	-1.7529	-1	5.34566	4.91403	-0.121463	0	RPF, CDS.RNA, and RNA
b0805	fiu	No	No	No	No	2.02493	1	1.97662	1	0.0483074	0	1.66979	1	7.67516	7.05646	-0.121253	0	RPF, CDS.RNA, and RNA
b1913	uvrC	No	No	No	No	-0.252621	0	-0.132257	0	-0.120364	0	-0.341239	0	1.63611	1.50453	-0.12095	0	NS
b3539	yhjV	No	No	No	No	-0.377899	0	0.136043	0	-0.513942	-1	-0.0997256	0	3.41792	3.1437	-0.120654	0	TE
b2040	rfbD	No	No	No	No	-0.347747	0	-0.174201	0	-0.173546	0	-0.371068	0	4.4605	4.10281	-0.120594	0	NS
b3951	pflD	No	No	No	No	-0.328099	0	0.0322879	0	-0.360386	0	-0.186371	0	6.74164	6.20275	-0.120191	0	NS
b2392	mntH	No	No	No	No	0.59415	1	0.604464	1	-0.010314	0	0.343556	0	2.07807	1.91212	-0.120073	0	RPF and CDS.RNA
b2795	ygdH	No	No	No	No	0.624635	1	0.61064	1	0.0139949	0	0.387385	0	9.20154	8.46918	-0.119653	0	RPF and CDS.RNA
b4390	nadR	Yes	No	No	No	0.631491	1	0.38171	0	0.249781	0	0.128902	0	8.08258	7.44061	-0.119395	0	RPF
b3298	rpsM	No	Yes	No	No	-0.333032	0	-0.264946	0	-0.0680859	0	-0.438543	0	5.85651	5.39164	-0.119319	0	NS
b3176	glmM	No	No	No	No	0.326675	0	0.217522	0	0.109154	0	0.0019717	0	6.83484	6.29356	-0.119031	0	NS
b1328	pgrR	No	No	No	No	0.206856	0	0.282154	0	-0.0752979	0	0.123509	0	1.62862	1.50068	-0.118034	0	NS
b3456	livM	No	No	No	No	0.0414701	0	-0.314147	0	0.355617	0	-0.558952	-1	2.5168	2.31942	-0.117826	0	RNA
b2233	yfaL	No	No	No	No	0.524605	1	0.145471	0	0.379134	0	-0.124296	0	1.94527	1.793	-0.117594	0	RPF
b3341	rpsG	No	Yes	No	No	-0.359356	0	-0.173069	0	-0.186287	0	-0.371382	0	9.99592	9.2136	-0.117575	0	NS
b2236	yfaE	Yes	No	No	No	0.181829	0	0.0858507	0	0.0959778	0	-0.125256	0	5.44147	5.01585	-0.117502	0	NS
b3936	rpmE	No	No	No	No	-0.18749	0	0.0559519	0	-0.243442	0	-0.136176	0	7.81717	7.21447	-0.115753	0	NS
b2669	stpA	No	No	No	No	-0.505392	-1	-0.494794	0	-0.0105982	0	-0.729532	-1	5.79606	5.34971	-0.115612	0	RPF and RNA
b0115	aceF	No	No	No	No	-0.409976	0	-0.442983	0	0.0330071	0	-0.71562	-1	8.14716	7.52054	-0.115461	0	RNA
b2944	yggI	No	No	No	No	0.0589693	0	-0.241293	0	0.300262	0	-0.484003	0	1.71384	1.58242	-0.115097	0	NS
b0199	metN	Yes	Yes	No	No	-0.332811	0	-0.281534	0	-0.0512769	0	-0.417987	0	1.23998	1.14524	-0.114665	0	NS
b2389	yfeO	No	No	No	No	0.819145	1	0.652665	1	0.16648	0	0.440751	0	2.0026	1.85008	-0.114287	0	RPF and CDS.RNA
b1105	lpoB	No	No	No	No	0.441742	0	0.584749	1	-0.143007	0	0.408598	0	13.4719	12.4478	-0.114058	0	CDS.RNA
b4353	yjiX	No	No	No	No	0.283764	0	0.0830583	0	0.200706	0	-0.176917	0	7.74641	7.15956	-0.113657	0	NS
b0447	ybaO	No	No	No	No	0.663604	1	0.607529	1	0.0560754	0	0.36655	0	1.31523	1.21598	-0.113195	0	RPF and CDS.RNA
b3774	ilvC	No	Yes	No	No	0.404007	0	0.243075	0	0.160932	0	0.0153404	0	1.783	1.64859	-0.113071	0	NS
b2605	yfiB	No	No	No	No	0.0680645	0	0.429615	0	-0.36155	0	0.195528	0	6.22172	5.75353	-0.112866	0	NS
b0357	frmR	No	No	No	No	0.38038	0	0.218344	0	0.162036	0	-0.0337198	0	17.0417	15.7618	-0.112638	0	NS
b2841	araE	No	No	No	No	0.156609	0	0.0571556	0	0.0994537	0	-0.15022	0	3.51568	3.25184	-0.112546	0	NS
b2617	bamE	No	Yes	No	No	0.20307	0	0.222933	0	-0.0198631	0	0.012387	0	2.53064	2.34101	-0.112371	0	NS
b0226	dinJ	Yes	Yes	No	No	0.10559	0	0.222546	0	-0.116956	0	0.019617	0	1.62883	1.50694	-0.112211	0	NS
b4001	yjaH	No	No	No	No	0.202021	0	0.0329175	0	0.169103	0	-0.192811	0	1.63894	1.51802	-0.110564	0	NS
b4055	aphA	No	No	No	No	-0.160179	0	-0.100782	0	-0.0593977	0	-0.309695	0	3.31055	3.06813	-0.109713	0	NS
b4136	dsbD	No	No	No	No	0.368044	0	0.45257	0	-0.0845257	0	0.207101	0	3.96218	3.67208	-0.109696	0	NS
b3712	yieE	Yes	No	No	No	2.1623	1	1.78362	1	0.378677	0	1.51901	1	4.99148	4.6289	-0.108799	0	RPF, CDS.RNA, and RNA
b3565	xylA	No	No	No	No	0.465436	0	0.513121	1	-0.0476858	0	0.340914	0	7.79536	7.23109	-0.108403	0	CDS.RNA
b1103	hinT	No	No	No	No	0.489704	0	0.589199	1	-0.0994956	0	0.395168	0	11.6234	10.7874	-0.107687	0	CDS.RNA
b2910	zapA	Yes	No	No	No	0.391401	0	0.242853	0	0.148549	0	0.0350859	0	3.53938	3.28636	-0.107006	0	NS
b3313	rplP	No	No	No	No	-0.297645	0	-0.312716	0	0.0150711	0	-0.460464	0	13.269	12.321	-0.106942	0	NS
b0887	cydD	Yes	Yes	No	No	-0.159769	0	-0.165834	0	0.00606524	0	-0.375166	0	1.78013	1.65315	-0.106765	0	NS
b2906	ubiI	No	No	No	No	0.43298	0	0.375559	0	0.0574211	0	0.15913	0	8.00216	7.43146	-0.106744	0	NS
b1717	rpmI	No	No	No	No	-0.415081	0	-0.205548	0	-0.209532	0	-0.386369	0	5.91484	5.49431	-0.106401	0	NS
b1734	chbF	No	No	No	No	0.222763	0	0.469518	0	-0.246755	0	0.3045	0	7.37093	6.84924	-0.105903	0	NS
b1661	cfa	Yes	No	No	No	0.112205	0	0.209729	0	-0.0975236	0	-0.0123172	0	7.84489	7.28975	-0.105884	0	NS
b0858	ybjO	No	No	No	No	0.474177	0	0.253893	0	0.220284	0	0.0434275	0	1.61826	1.50389	-0.105744	0	NS
b0924	mukB	No	Yes	No	No	0.0725551	0	-0.0388315	0	0.111387	0	-0.240391	0	7.35596	6.83644	-0.105668	0	NS
b0458	ylaC	No	No	No	No	0.270953	0	0.224969	0	0.0459835	0	-0.00705329	0	1.48731	1.3823	-0.105633	0	NS
b1109	ndh	No	No	No	No	-1.6081	-1	-1.52116	-1	-0.0869334	0	-1.70123	-1	3.47427	3.22899	-0.105628	0	RPF, CDS.RNA, and RNA
b1490	dosC	No	No	No	No	0.409529	0	0.487703	0	-0.0781743	0	0.242708	0	3.93033	3.65345	-0.105392	0	NS
b3238	yhcN	No	No	No	No	-0.312854	0	-0.25204	0	-0.0608143	0	-0.521969	-1	6.64786	6.18277	-0.104635	0	RNA
b1892	flhD	No	Yes	No	No	-0.751488	-1	-0.599843	-1	-0.151644	0	-0.797989	-1	1.38127	1.28476	-0.104494	0	RPF, CDS.RNA, and RNA
b0641	lptE	No	No	No	No	0.128218	0	-0.0546414	0	0.182859	0	-0.2384	0	5.5866	5.19724	-0.104225	0	NS
b3232	zapE	No	No	No	No	0.267091	0	0.322833	0	-0.0557415	0	0.105829	0	1.77602	1.65321	-0.103385	0	NS
b3127	garP	No	Yes	No	No	-1.26358	-1	-0.909568	-1	-0.354011	0	-0.854824	-1	1.94541	1.8112	-0.103126	0	RPF, CDS.RNA, and RNA
b4172	hfq	Yes	No	No	No	0.30638	0	0.399004	0	-0.092624	0	0.205589	0	8.6666	8.06927	-0.103027	0	NS
b0482	ybaP	No	No	No	No	-0.618465	-1	-0.348217	0	-0.270248	0	-0.552991	-1	1.7247	1.60605	-0.102829	0	RPF and RNA
b1716	rplT	No	No	No	No	-0.508794	-1	-0.253145	0	-0.255649	0	-0.430434	0	6.33235	5.89792	-0.102536	0	RPF
b1871	cmoB	No	No	No	No	0.301462	0	0.276429	0	0.0250332	0	0.0778788	0	3.39264	3.16138	-0.101852	0	NS
b2642	yfjW	Yes	No	No	No	0.537353	1	0.832864	1	-0.295511	0	0.580252	1	3.17934	2.96269	-0.101817	0	RPF, CDS.RNA, and RNA
b4485	ytfR	No	No	No	No	1.06673	1	0.857789	1	0.208944	0	0.547704	0	5.75463	5.36353	-0.101542	0	RPF and CDS.RNA
b2537	hcaR	No	No	No	No	0.814035	1	0.717436	1	0.0965992	0	0.506427	1	1.21975	1.13707	-0.101263	0	RPF, CDS.RNA, and RNA
b1687	ydiJ	No	Yes	No	No	0.224825	0	0.139854	0	0.0849708	0	-0.0430175	0	4.43508	4.13509	-0.10104	0	NS
b4236	cybC'	No	No	No	No	0.130161	0	0.216823	0	-0.0866626	0	0.0439214	0	5.12299	4.77699	-0.100884	0	NS
b1968	yedV	Yes	No	No	No	-0.293811	0	-0.154162	0	-0.139649	0	-0.374085	0	1.10573	1.03182	-0.099804	0	NS
b1461	pptA	No	No	No	No	0.423837	0	0.560358	1	-0.13652	0	0.336478	0	8.92965	8.33477	-0.09946	0	CDS.RNA
b1134	nudJ	No	No	No	No	0.670879	1	0.558919	1	0.11196	0	0.336446	0	1.83179	1.70992	-0.0993263	0	RPF and CDS.RNA
b3743	asnC	No	No	No	No	-0.391022	0	0.260266	0	-0.651288	-1	0.0544385	0	3.23395	3.01895	-0.0992508	0	TE
b2179	yejE	No	No	No	No	0.736851	1	0.828158	1	-0.0913075	0	0.604047	1	5.62631	5.25251	-0.0991826	0	RPF, CDS.RNA, and RNA
b3418	malT	No	Yes	No	No	-0.170196	0	-0.147896	0	-0.0222992	0	-0.331653	0	1.24506	1.16239	-0.0991232	0	NS
b3667	uhpC	No	No	No	No	-0.105253	0	0.254723	0	-0.359976	0	0.00475271	0	2.81517	2.62857	-0.0989453	0	NS
b0740	tolB	Yes	Yes	No	No	0.328103	0	0.277368	0	0.0507349	0	0.0808548	0	8.35054	7.8007	-0.0982661	0	NS
b3918	cdh	No	Yes	No	No	-0.0894363	0	-0.0122139	0	-0.0772224	0	-0.27684	0	2.5447	2.37741	-0.0981068	0	NS
b0031	dapB	No	Yes	No	No	0.103941	0	0.23924	0	-0.135299	0	0.0351792	0	8.31015	7.76648	-0.097613	0	NS
b1848	yebG	No	No	No	No	0.00399689	0	0.0345238	0	-0.0305269	0	-0.170758	0	1.93305	1.80707	-0.0972215	0	NS
b3180	yhbY	No	No	No	No	-0.215423	0	-0.0876094	0	-0.127813	0	-0.291032	0	4.85258	4.53662	-0.0971344	0	NS
b0050	apaG	No	No	No	No	0.574403	1	0.32356	0	0.250843	0	0.108406	0	4.63004	4.32959	-0.0967959	0	RPF
b3636	rpmG	No	No	No	No	-0.199206	0	-0.103072	0	-0.0961347	0	-0.309826	0	5.74512	5.37293	-0.0966269	0	NS
b1727	yniC	No	No	No	No	0.0986133	0	0.196427	0	-0.0978141	0	-0.0218941	0	6.49717	6.0765	-0.0965704	0	NS
b0599	ybdH	No	No	No	No	0.34363	0	0.181934	0	0.161697	0	-0.0469842	0	2.04804	1.9156	-0.0964453	0	NS
b0085	murE	Yes	No	No	No	0.155378	0	-0.00886401	0	0.164242	0	-0.233954	0	5.8522	5.47421	-0.0963289	0	NS
b1092	fabD	Yes	No	No	No	0.00907967	0	-0.00863659	0	0.0177163	0	-0.197784	0	9.46106	8.85057	-0.0962315	0	NS
b3094	exuR	No	No	No	No	0.20456	0	0.23437	0	-0.0298097	0	0.00642247	0	1.32362	1.23825	-0.0961837	0	NS
b0632	dacA	No	No	No	No	0.0398083	0	0.0438738	0	-0.00406553	0	-0.155577	0	6.22568	5.82714	-0.095442	0	NS
b3347	fkpA	No	No	No	No	0.16416	0	0.184077	0	-0.0199165	0	-0.0163528	0	7.1289	6.67263	-0.0954246	0	NS
b1761	gdhA	No	No	No	No	0.679047	1	0.520123	1	0.158924	0	0.329882	0	3.02555	2.83243	-0.0951538	0	RPF and CDS.RNA
b3319	rplD	No	Yes	No	No	-0.254357	0	-0.231247	0	-0.0231105	0	-0.40559	0	8.91345	8.34484	-0.0950991	0	NS
b1249	clsA	Yes	No	No	No	0.165321	0	0.0583263	0	0.106995	0	-0.167822	0	1.58254	1.48195	-0.0947427	0	NS
b3226	nanR	No	No	No	No	0.114698	0	0.0788342	0	0.0358638	0	-0.173686	0	1.21034	1.13386	-0.0941634	0	NS
b0893	serS	Yes	Yes	No	No	0.183865	0	0.178915	0	0.00495015	0	-0.0305058	0	6.32847	5.93006	-0.0938094	0	NS
b0023	rpsT	No	No	No	No	-0.138914	0	-0.11749	0	-0.0214244	0	-0.322796	0	4.55752	4.27186	-0.0933867	0	NS
b0153	fhuB	No	No	No	No	1.40739	1	1.04837	1	0.359026	0	0.758505	1	4.01348	3.76239	-0.0932043	0	RPF, CDS.RNA, and RNA
b2310	argT	No	No	No	No	1.12337	1	0.634621	1	0.488749	0	0.441221	0	2.2289	2.09008	-0.0927692	0	RPF and CDS.RNA
b3985	rplJ	No	No	No	No	-0.35664	0	-0.199627	0	-0.157013	0	-0.393368	0	4.94976	4.64179	-0.0926765	0	NS
b4449	psrO	No	Yes	No	No	NA	NA	NA	NA	NA	NA	NA	NA	2.49063	2.33581	-0.092585	0	NS
b0174	ispU	Yes	Yes	No	No	0.0306268	0	0.0119626	0	0.0186642	0	-0.197017	0	2.06173	1.93383	-0.092396	0	NS
b0418	pgpA	No	No	No	No	0.416087	0	0.0794002	0	0.336687	0	-0.108012	0	2.78876	2.61579	-0.0923784	0	NS
b3295	rpoA	No	No	No	No	-0.198541	0	-0.305585	0	0.107044	0	-0.480151	0	6.85094	6.42641	-0.0922884	0	NS
b2508	guaB	No	No	No	No	-0.547557	-1	-0.441614	0	-0.105944	0	-0.665034	-1	4.29864	4.03246	-0.0922182	0	RPF and RNA
b1942	fliJ	No	No	No	No	-1.03115	-1	-0.786539	-1	-0.244609	0	-0.954454	-1	3.71059	3.48192	-0.0917658	0	RPF, CDS.RNA, and RNA
b3307	rpsN	No	No	No	No	-0.302747	0	-0.211299	0	-0.0914475	0	-0.384028	0	2.93866	2.75851	-0.0912707	0	NS
b3787	wecC	Yes	No	No	No	-0.210233	0	-0.302159	0	0.0919262	0	-0.515439	-1	6.06994	5.69785	-0.0912651	0	RNA
b1096	pabC	No	No	No	No	-0.00622969	0	-0.122978	0	0.116748	0	-0.315035	0	4.50401	4.22946	-0.0907386	0	NS
b3170	rimP	No	No	No	No	-0.0578336	0	0.0551962	0	-0.11303	0	-0.151419	0	2.78822	2.61872	-0.0904829	0	NS
b3164	pnp	Yes	Yes	No	No	0.109814	0	0.119636	0	-0.00982184	0	-0.0758234	0	4.00496	3.7617	-0.0904015	0	NS
b0411	tsx	No	No	No	No	-0.882106	-1	-0.917463	-1	0.0353574	0	-1.18639	-1	6.45662	6.06607	-0.0900175	0	RPF, CDS.RNA, and RNA
b2158	yeiH	No	No	No	No	-0.0236865	0	0.0801706	0	-0.103857	0	-0.139914	0	5.24529	4.92843	-0.0898926	0	NS
b3546	eptB	No	No	No	No	0.0358107	0	0.166308	0	-0.130497	0	-0.0199599	0	2.00696	1.88577	-0.0898551	0	NS
b2075	mdtB	No	No	No	No	0.158545	0	-0.0503256	0	0.208871	0	-0.175514	0	3.04635	2.86247	-0.0898188	0	NS
b4070	nrfA	No	Yes	No	No	1.1377	1	0.567634	1	0.570067	0	0.201177	0	2.42558	2.28239	-0.0877846	0	RPF and CDS.RNA
b0096	lpxC	No	Yes	No	No	0.323377	0	0.254348	0	0.0690288	0	0.0288853	0	6.70019	6.3053	-0.0876378	0	NS
b3544	dppA	No	No	No	No	2.06369	1	1.93619	1	0.127497	0	1.8359	1	1.37871	1.29784	-0.087208	0	RPF, CDS.RNA, and RNA
b3637	rpmB	No	No	No	No	-0.207456	0	-0.159129	0	-0.0483275	0	-0.359278	0	5.21798	4.9128	-0.0869474	0	NS
b1288	fabI	No	No	No	No	-0.0354948	0	0.041829	0	-0.0773238	0	-0.167271	0	10.3806	9.77512	-0.0866962	0	NS
b3629	waaS	No	No	No	No	-0.030314	0	0.144734	0	-0.175048	0	-0.0966991	0	6.28255	5.9179	-0.0862648	0	NS
b2964	nupG	No	No	No	No	0.10511	0	0.0999042	0	0.00520613	0	-0.158961	0	3.09443	2.9153	-0.0860256	0	NS
b4354	yjiY	No	No	No	No	2.21751	1	1.54884	1	0.668665	0	0.824106	0	6.7436	6.35351	-0.0859638	0	RPF and CDS.RNA
b3316	rpsS	No	No	No	No	-0.320608	0	-0.275331	0	-0.0452763	0	-0.439649	0	9.83594	9.26729	-0.0859152	0	NS
b1248	yciU	No	No	No	No	0.0229213	0	0.0791772	0	-0.056256	0	-0.0959956	0	3.11605	2.936	-0.0858627	0	NS
b4342	yjiT'	No	No	No	No	-0.247614	0	-0.12285	0	-0.124764	0	-0.390506	0	3.76942	3.55369	-0.0850256	0	NS
b1949	fliQ	No	No	No	No	-1.32955	-1	-0.598922	-1	-0.730629	-1	-0.772359	-1	4.46358	4.21079	-0.0841113	0	RPF, CDS.RNA, TE, and RNA
b0273	argF	No	Yes	No	No	0.860117	1	0.709217	1	0.1509	0	0.499191	0	4.8029	4.5316	-0.083884	0	RPF and CDS.RNA
b3622	waaL	No	No	No	No	0.000948523	0	0.0691522	0	-0.0682036	0	-0.125581	0	9.31515	8.79211	-0.0833704	0	NS
b3289	rsmB	No	No	No	No	0.029371	0	0.114926	0	-0.0855549	0	-0.0817215	0	3.52196	3.32539	-0.0828559	0	NS
b2175	mepS	No	No	No	No	0.0167433	0	0.0176726	0	-0.000929259	0	-0.185443	0	1.23953	1.17036	-0.0828407	0	NS
b2509	xseA	No	No	No	No	0.0612829	0	0.322168	0	-0.260885	0	0.0830021	0	2.59495	2.45182	-0.0818572	0	NS
b1433	ydcO	No	No	No	No	-0.414997	0	-0.26954	0	-0.145457	0	-0.522712	0	1.41009	1.33287	-0.0812502	0	NS
b1135	rluE	No	No	No	No	0.31604	0	0.659518	1	-0.343478	0	0.500827	1	1.60293	1.51535	-0.0810615	0	CDS.RNA and RNA
b2493	yfgO	No	No	No	No	0.125991	0	0.0895681	0	0.0364232	0	-0.111802	0	2.04899	1.93741	-0.0807859	0	NS
b3089	sstT	No	No	No	No	0.43738	0	0.326491	0	0.110889	0	0.164642	0	1.33917	1.26679	-0.080158	0	NS
b3026	qseC	No	No	No	No	0.607617	1	0.511646	1	0.0959704	0	0.238403	0	2.92341	2.76705	-0.0793045	0	RPF and CDS.RNA
b4122	fumB	No	Yes	No	No	-0.206049	0	-0.00895548	0	-0.197093	0	-0.229654	0	6.96446	6.59344	-0.0789797	0	NS
b3999	yjaG	No	No	No	No	-0.106262	0	0.0575465	0	-0.163808	0	-0.1366	0	3.51235	3.3268	-0.0783052	0	NS
b3311	rpsQ	No	No	No	No	-0.372234	0	-0.303635	0	-0.0685987	0	-0.464564	0	13.9934	13.2545	-0.0782594	0	NS
b3434	yhgN	No	No	No	No	0.107834	0	0.186701	0	-0.078867	0	-0.0350246	0	2.81361	2.66567	-0.0779262	0	NS
b0417	thiL	No	No	No	No	-0.00221643	0	0.150553	0	-0.15277	0	-0.0640364	0	4.25393	4.03245	-0.0771374	0	NS
b2409	yfeR	No	No	No	No	0.0441278	0	-0.213369	0	0.257497	0	-0.441762	0	2.42485	2.29868	-0.0770934	0	NS
b0197	metQ	No	No	No	No	0.0821821	0	0.140389	0	-0.0582065	0	-0.0128367	0	6.30108	5.97776	-0.0759958	0	NS
b0685	ybfE	No	Yes	No	No	-0.324511	0	-0.0771254	0	-0.247386	0	-0.265822	0	2.4636	2.33756	-0.0757668	0	NS
b1941	fliI	No	No	No	No	-0.920162	-1	-0.847551	-1	-0.0726104	0	-1.02129	-1	2.09286	1.98602	-0.075593	0	RPF, CDS.RNA, and RNA
b0407	yajC	No	No	No	No	-0.102386	0	0.0917987	0	-0.194185	0	-0.110196	0	8.39453	7.96956	-0.0749506	0	NS
b1067	yceH	No	Yes	No	No	0.421415	0	0.268172	0	0.153243	0	0.0629687	0	9.19417	8.72966	-0.0747943	0	NS
b3309	rplX	No	Yes	No	No	-0.260754	0	-0.118191	0	-0.142563	0	-0.305597	0	4.5774	4.34965	-0.073628	0	NS
b2833	ygdR	No	No	No	No	0.318745	0	0.0789713	0	0.239773	0	-0.12246	0	4.2442	4.03345	-0.0734781	0	NS
b2289	lrhA	Yes	No	No	No	1.00917	1	0.651363	1	0.357804	0	0.441402	0	3.55861	3.3824	-0.0732692	0	RPF and CDS.RNA
b3282	tsaC	No	Yes	No	No	-0.185347	0	-0.110038	0	-0.0753084	0	-0.326707	0	3.01355	2.86601	-0.072422	0	NS
b0911	rpsA	Yes	Yes	No	No	-0.288877	0	-0.247701	0	-0.0411762	0	-0.458829	0	8.45061	8.03876	-0.0720819	0	NS
b4034	malE	No	Yes	No	No	1.57234	1	1.58712	1	-0.0147768	0	1.30776	1	13.5446	12.8896	-0.071517	0	RPF, CDS.RNA, and RNA
b1036	ycdZ	No	No	No	No	1.02873	1	0.693818	1	0.33491	0	0.352169	0	4.65927	4.43735	-0.0704052	0	RPF and CDS.RNA
b2494	bepA	No	No	No	No	0.589844	1	0.517288	1	0.0725561	0	0.309492	0	2.70064	2.57276	-0.069985	0	RPF and CDS.RNA
b0432	cyoA	Yes	No	No	Yes	0.031119	0	0.0633677	0	-0.0322487	0	-0.127167	0	3.80565	3.62801	-0.0689628	0	NS
b1591	dmsD	No	No	Yes	No	0.166101	0	0.135409	0	0.0306916	0	-0.0532683	0	3.8263	3.65262	-0.0670161	0	NS
b1709	btuD	No	No	No	No	0.860574	1	0.869304	1	-0.00872996	0	0.66809	1	3.85221	3.67939	-0.0662195	0	RPF, CDS.RNA, and RNA
b0427	yajR	No	No	No	No	0.250972	0	0.302163	0	-0.0511904	0	0.0608812	0	2.23309	2.1341	-0.0654167	0	NS
b0356	frmA	No	No	No	No	0.109317	0	0.0993308	0	0.00998596	0	-0.124898	0	16.6003	15.8651	-0.0653559	0	NS
b3110	yhaO	No	No	No	No	1.09281	1	0.79755	1	0.29526	0	0.482735	0	1.7593	1.68166	-0.0651146	0	RPF and CDS.RNA
b3288	fmt	Yes	Yes	No	No	0.207732	0	0.0957202	0	0.112012	0	-0.114974	0	3.12275	2.98718	-0.0640337	0	NS
b1769	ydjE	No	No	No	No	-0.274054	0	0.551069	0	-0.825123	0	0.340836	0	1.52442	1.45836	-0.0639193	0	NS
b3424	glpG	Yes	Yes	No	No	-0.0354857	0	-0.0263552	0	-0.00913045	0	-0.220617	0	1.75265	1.67857	-0.0623021	0	NS
b4169	amiB	No	No	No	No	0.270819	0	0.0683473	0	0.202472	0	-0.132468	0	3.28386	3.14649	-0.0616482	0	NS
b1789	yeaL	No	No	No	No	0.467682	0	0.631458	1	-0.163776	0	0.419044	0	4.15854	3.98573	-0.0612334	0	CDS.RNA
b3832	rmuC	No	Yes	No	No	0.324526	0	0.427849	0	-0.103323	0	0.172981	0	1.82191	1.74634	-0.0611224	0	NS
b3964	yijD	No	No	No	No	-0.0920023	0	-0.198508	0	0.106505	0	-0.417205	0	4.74921	4.55518	-0.0601797	0	NS
b3165	rpsO	No	Yes	No	No	-0.169012	0	-0.108004	0	-0.061008	0	-0.300563	0	3.32728	3.19176	-0.0599939	0	NS
b3294	rplQ	No	No	No	No	-0.450333	0	-0.313087	0	-0.137246	0	-0.480352	0	7.33111	7.03566	-0.0593449	0	NS
b4350	hsdR	No	No	No	No	0.486693	0	0.387728	0	0.0989651	0	0.130632	0	2.80356	2.69159	-0.0588013	0	NS
b0723	sdhA	Yes	No	No	Yes	0.920757	1	0.846278	1	0.0744785	0	0.628175	1	5.18182	4.9759	-0.0585011	0	RPF, CDS.RNA, and RNA
b2696	csrA	Yes	Yes	Yes	No	0.00721157	0	-0.174884	0	0.182096	0	-0.371675	0	8.90592	8.55474	-0.0580399	0	NS
b3306	rpsH	No	No	No	No	-0.352172	0	-0.210462	0	-0.14171	0	-0.379072	0	3.02489	2.90631	-0.0576911	0	NS
b3874	yihN	No	No	No	No	-0.040157	0	0.234012	0	-0.274169	0	-0.097705	0	7.17613	6.89835	-0.0569553	0	NS
b4327	hypT	No	No	Yes	No	0.629914	1	0.194517	0	0.435396	0	-0.00513	0	1.81058	1.7422	-0.0555375	0	RPF
b4529	ydbJ	No	No	No	No	0.288073	0	0.478155	0	-0.190082	0	0.296558	0	3.82724	3.68401	-0.0550287	0	NS
b2020	hisD	No	No	No	No	0.305999	0	0.196296	0	0.109704	0	0.000354616	0	6.78896	6.53814	-0.0543102	0	NS
b3248	yhdE	No	No	No	No	0.154827	0	0.327999	0	-0.173172	0	0.129182	0	2.85481	2.74968	-0.0541284	0	NS
b1928	yedD	No	Yes	No	No	0.29568	0	0.261787	0	0.0338936	0	0.0762908	0	6.8465	6.59587	-0.0538045	0	NS
b2518	ndk	No	No	No	No	-0.12582	0	-0.0258859	0	-0.0999341	0	-0.248186	0	4.25461	4.10025	-0.053317	0	NS
b0502	ylbG'	No	No	No	No	0.368681	0	0.318754	0	0.0499273	0	0.160101	0	2.22931	2.14923	-0.0527757	0	NS
b3963	fabR	No	Yes	No	No	-0.164379	0	-0.243451	0	0.079072	0	-0.461217	0	3.04768	2.9383	-0.052731	0	NS
b3549	tag	No	No	Yes	No	0.75556	1	0.763551	1	-0.00799131	0	0.540441	1	5.98262	5.76946	-0.0523429	0	RPF, CDS.RNA, and RNA
b0408	secD	Yes	No	No	No	0.055076	0	-0.0467695	0	0.101846	0	-0.239074	0	2.46823	2.38189	-0.0513681	0	NS
b0715	abrB	No	No	No	No	0.32551	0	0.135058	0	0.190452	0	-0.102127	0	2.90127	2.80035	-0.0510799	0	NS
b2414	cysK	No	No	No	No	0.393968	0	0.553442	1	-0.159474	0	0.340796	0	12.0778	11.6578	-0.0510631	0	CDS.RNA
b2743	pcm	No	No	No	No	0.295642	0	0.277726	0	0.0179159	0	0.0642428	0	3.86645	3.73318	-0.0506041	0	NS
b4547	ypfN	Yes	No	Yes	No	0.568406	1	-0.065248	0	0.633654	1	-0.244188	0	3.95264	3.81716	-0.0503158	0	RPF and TE
b3687	ibpA	No	No	No	No	0.247297	0	0.598446	1	-0.351149	0	0.413739	0	2.15902	2.08589	-0.0497144	0	CDS.RNA
b0733	cydA	No	No	No	No	-0.828914	-1	-0.741515	-1	-0.0873987	0	-0.890617	-1	8.50031	8.21615	-0.0490529	0	RPF, CDS.RNA, and RNA
b4461	yfjD	No	No	No	No	0.395919	0	0.368958	0	0.0269613	0	0.176163	0	1.4031	1.35642	-0.0488118	0	NS
b1752	ydjZ	No	No	No	No	0.712922	1	0.42167	0	0.291252	0	0.184529	0	3.82224	3.69573	-0.0485585	0	RPF
b2600	tyrA	No	No	No	No	0.0431162	0	0.139583	0	-0.0964671	0	-0.0931937	0	2.54085	2.45696	-0.0484361	0	NS
b4558	yifL	No	No	No	No	-0.00377798	0	-0.119563	0	0.115785	0	-0.371221	0	1.70771	1.65134	-0.0484293	0	NS
b1869	yecN	No	No	No	No	0.729347	1	0.408933	0	0.320413	0	0.212667	0	2.45059	2.3702	-0.0481234	0	RPF
b2777	queE	No	Yes	No	No	-0.0160716	0	0.0290856	0	-0.0451572	0	-0.237121	0	2.15644	2.08631	-0.0477	0	NS
b3315	rplV	Yes	No	No	No	-0.404247	0	-0.284176	0	-0.12007	0	-0.450806	0	9.94564	9.63014	-0.0465086	0	NS
b1886	tar	No	No	No	No	-4.58746	-1	-4.44305	-1	-0.144409	0	-4.45135	-1	2.57784	2.49656	-0.0462234	0	RPF, CDS.RNA, and RNA
b1811	yoaH	No	No	No	No	-0.347216	0	-0.0981004	0	-0.249116	0	-0.32359	0	3.36927	3.26398	-0.0458051	0	NS
b1071	flgM	No	No	No	No	-2.13157	-1	-1.51146	-1	-0.620103	-1	-1.67569	-1	1.39958	1.35653	-0.0450814	0	RPF, CDS.RNA, TE, and RNA
b0305	rclR	No	No	No	No	0.479129	0	0.423244	0	0.055885	0	0.216834	0	1.95814	1.8982	-0.0448556	0	NS
b2709	norR	No	No	No	No	0.163126	0	0.0123148	0	0.150811	0	-0.212221	0	1.60761	1.55888	-0.0444124	0	NS
b3688	yidQ	No	Yes	No	No	1.17214	1	0.944261	1	0.227877	0	0.760927	1	1.52555	1.48129	-0.042478	0	RPF, CDS.RNA, and RNA
b2595	bamD	No	Yes	Yes	No	0.166647	0	0.211717	0	-0.0450698	0	0.0205787	0	4.90438	4.76258	-0.0423261	0	NS
b3082	higA	No	No	No	No	-0.0726458	0	-0.0558919	0	-0.0167539	0	-0.27172	0	4.17282	4.05458	-0.0414721	0	NS
b4398	creB	Yes	No	No	No	0.342014	0	-0.0686591	0	0.410673	0	-0.298724	0	2.86723	2.78664	-0.0411303	0	NS
b1798	leuE	No	No	No	No	-0.480897	0	-0.494539	0	0.0136416	0	-0.675556	-1	1.78785	1.73897	-0.0399979	0	RNA
b3532	bcsB	No	No	No	No	0.0416001	0	0.0148687	0	0.0267313	0	-0.193786	0	7.48753	7.28295	-0.0399667	0	NS
b1937	fliE	No	No	No	No	-1.1026	-1	-1.14019	-1	0.0375879	0	-1.28124	-1	1.24586	1.2125	-0.0391558	0	RPF, CDS.RNA, and RNA
b1645	ydhK	No	Yes	No	No	-0.413598	0	-0.200173	0	-0.213426	0	-0.427622	0	1.98693	1.93387	-0.039052	0	NS
b2412	zipA	Yes	No	No	No	0.248012	0	0.0964636	0	0.151548	0	-0.101592	0	1.36876	1.33241	-0.0388399	0	NS
b1162	bluR	No	No	Yes	No	0.264521	0	0.125138	0	0.139383	0	-0.109683	0	1.22557	1.19327	-0.0385336	0	NS
b1755	ynjC	No	No	No	No	0.434821	0	0.251999	0	0.182821	0	0.0642924	0	5.13763	5.00362	-0.0381326	0	NS
b3208	mtgA	No	No	No	No	0.462167	0	0.278177	0	0.183991	0	0.0702745	0	5.15435	5.02135	-0.0377159	0	NS
b1866	aspS	No	Yes	No	No	0.189109	0	0.147185	0	0.0419242	0	-0.0426252	0	5.31416	5.17768	-0.0375354	0	NS
b2196	ccmF	No	No	Yes	No	0.0163506	0	-0.029907	0	0.0462576	0	-0.21001	0	6.21408	6.05489	-0.0374412	0	NS
b3809	dapF	No	No	No	No	0.137757	0	-0.0718577	0	0.209615	0	-0.306564	0	2.17198	2.11784	-0.0364174	0	NS
b1675	ydhZ	No	No	No	No	0.789255	1	0.612779	1	0.176477	0	0.404519	0	5.22631	5.0973	-0.0360596	0	RPF and CDS.RNA
b1511	lsrK	No	No	Yes	No	0.139051	0	0.0754804	0	0.0635705	0	-0.127498	0	5.98717	5.84387	-0.0349517	0	NS
b1921	fliZ	No	No	No	No	-1.2932	-1	-1.21042	-1	-0.0827815	0	-1.41714	-1	1.48994	1.45438	-0.0348545	0	RPF, CDS.RNA, and RNA
b4463	ygcU	No	No	No	No	-0.572185	-1	0.502655	1	-1.07484	-1	0.253223	0	10.6103	10.3586	-0.0346361	0	RPF, CDS.RNA, and TE
b2776	ygcE	No	No	Yes	No	0.919716	1	0.397007	0	0.522709	1	0.154335	0	12.6527	12.3541	-0.0344528	0	RPF and TE
b2536	hcaT	No	Yes	No	No	0.284204	0	0.176882	0	0.107322	0	-0.0494231	0	1.65352	1.6155	-0.033561	0	NS
b2325	yfcL	Yes	No	No	No	-0.0659445	0	0.0516251	0	-0.11757	0	-0.14561	0	6.90996	6.75314	-0.033119	0	NS
b0164	yaeI	No	No	No	No	1.33873	1	0.986732	1	0.352002	0	0.795642	1	3.02034	2.95195	-0.0330448	0	RPF, CDS.RNA, and RNA
b0231	dinB	No	No	No	No	0.228773	0	0.333691	0	-0.104918	0	0.0761615	0	1.19389	1.16744	-0.0323129	0	NS
b0809	glnQ	No	No	No	No	0.224863	0	0.23001	0	-0.00514745	0	0.0264119	0	10.0482	9.82876	-0.0318572	0	NS
b3784	wecA	Yes	No	No	No	-0.262192	0	-0.247896	0	-0.0142959	0	-0.464345	0	1.55878	1.52477	-0.0318266	0	NS
b3037	ygiB	No	No	No	No	0.438691	0	0.448695	0	-0.0100039	0	0.248105	0	4.77881	4.67471	-0.0317724	0	NS
b3065	rpsU	No	No	No	No	-0.282754	0	-0.159126	0	-0.123628	0	-0.361457	0	3.18884	3.11984	-0.0315568	0	NS
b2326	epmC	Yes	No	No	No	0.963032	1	0.32828	0	0.634752	1	0.146345	0	4.15074	4.06529	-0.0300104	0	RPF and TE
b1978	yeeJ	No	No	No	No	0.437683	0	0.232816	0	0.204867	0	-0.00562682	0	2.99774	2.93688	-0.0295924	0	NS
b1474	fdnG	No	No	No	No	0.137909	0	0.100016	0	0.0378931	0	-0.170354	0	6.91924	6.77895	-0.029551	0	NS
b0480	ushA	No	No	No	No	1.11759	1	0.922166	1	0.195426	0	0.763657	1	6.94838	6.80915	-0.0292033	0	RPF, CDS.RNA, and RNA
b4364	yjjP	No	No	No	No	0.0567573	0	0.438575	0	-0.381818	0	0.163614	0	1.76445	1.72913	-0.0291694	0	NS
b0694	kdpE	No	No	No	No	0.1586	0	-0.0148387	0	0.173439	0	-0.339071	0	2.27701	2.23272	-0.0283372	0	NS
b1712	ihfA	No	Yes	No	No	0.216501	0	0.308639	0	-0.0921378	0	0.132224	0	12.0919	11.8568	-0.0283269	0	NS
b4340	yjiR	No	No	No	No	0.590292	1	0.381671	0	0.208621	0	0.150049	0	1.39933	1.37221	-0.028234	0	RPF
b1718	infC	Yes	Yes	No	No	0.269279	0	-0.0901127	0	0.359391	0	-0.274779	0	7.1857	7.04672	-0.0281778	0	NS
b1638	pdxH	No	Yes	No	No	0.00321439	0	0.169769	0	-0.166555	0	-0.0535882	0	3.70985	3.63959	-0.0275881	0	NS
b1415	aldA	No	Yes	No	No	0.580871	1	0.609586	1	-0.0287157	0	0.382084	0	7.27267	7.14268	-0.0260198	0	RPF and CDS.RNA
b4114	eptA	No	Yes	No	No	0.612168	1	1.08057	1	-0.468398	0	0.898742	1	3.12169	3.067	-0.0255012	0	RPF, CDS.RNA, and RNA
b4069	acs	No	No	No	No	2.21999	1	2.09188	1	0.12811	0	1.9232	1	9.83156	9.66923	-0.0240205	0	RPF, CDS.RNA, and RNA
b4208	cycA	No	No	No	No	0.784501	1	0.556165	1	0.228336	0	0.378231	0	1.89153	1.86059	-0.023796	0	RPF and CDS.RNA
b0441	ppiD	No	Yes	No	No	0.196958	0	0.169546	0	0.0274118	0	-0.0228351	0	4.26204	4.19693	-0.0222094	0	NS
b1741	cho	No	No	No	No	0.450742	0	0.570085	1	-0.119343	0	0.336089	0	1.62995	1.60508	-0.022184	0	CDS.RNA
b2468	aegA	No	No	No	No	-0.169769	0	-0.2193	0	0.0495303	0	-0.396053	0	2.53415	2.4975	-0.0210195	0	NS
b4473	smf	No	Yes	No	No	0.837712	1	0.300056	0	0.537656	1	0.0944114	0	1.71338	1.69018	-0.0196675	0	RPF and TE
b1626	ydgK	No	No	No	No	-0.18974	0	-0.299842	0	0.110102	0	-0.524112	-1	1.78695	1.76323	-0.0192765	0	RNA
b3375	frlR	No	No	No	No	0.414152	0	0.346329	0	0.0678225	0	0.161466	0	1.35259	1.33486	-0.0190375	0	NS
b2969	yghE'	No	No	No	No	NA	NA	NA	NA	NA	NA	-0.300352	0	3.5565	3.51106	-0.018551	0	NS
b0049	apaH	No	No	No	No	0.283558	0	0.39468	0	-0.111122	0	0.150425	0	5.81445	5.74112	-0.0183106	0	NS
b0051	rsmA	No	No	No	No	0.14364	0	0.139481	0	0.00415845	0	-0.0796899	0	3.69795	3.65328	-0.0175362	0	NS
b2572	rseA	Yes	Yes	No	No	0.550845	1	0.424109	0	0.126737	0	0.249517	0	4.21206	4.16536	-0.0160847	0	RPF
b0639	nadD	No	No	No	No	0.109355	0	0.0969088	0	0.0124465	0	-0.103373	0	4.94993	4.89536	-0.0159936	0	NS
b4408	csrB	Yes	No	No	No	NA	NA	NA	NA	NA	NA	-2.50001	-1	8.31415	8.22684	-0.0152309	0	RNA
b0724	sdhB	No	No	No	No	0.809403	1	0.809386	1	1.76e-05	0	0.587258	1	6.33853	6.27326	-0.0149317	0	RPF, CDS.RNA, and RNA
b2607	trmD	No	No	No	No	0.120458	0	-0.221099	0	0.341557	0	-0.423962	0	5.35979	5.30756	-0.0141288	0	NS
b1104	ycfL	No	No	No	No	0.782893	1	0.60556	1	0.177332	0	0.424087	0	10.8447	10.7401	-0.0139891	0	RPF and CDS.RNA
b1268	yciQ	Yes	Yes	Yes	No	0.426524	0	0.380619	0	0.0459054	0	0.231293	0	2.74068	2.71703	-0.0125001	0	NS
b3338	chiA	No	No	No	No	0.560288	1	0.478457	0	0.0818305	0	0.296837	0	9.3025	9.22255	-0.0124534	0	RPF
b1885	tap	No	No	No	No	-4.28988	-1	-4.1828	-1	-0.107083	0	-4.2263	-1	3.62726	3.59709	-0.01205	0	RPF, CDS.RNA, and RNA
b3604	lldR	No	No	No	No	0.9137	0	0.535598	0	0.378102	0	0.062885	0	3.93745	3.90489	-0.0119816	0	NS
b0177	bamA	Yes	Yes	No	No	0.114564	0	0.0991678	0	0.0153967	0	-0.0929857	0	6.53296	6.48354	-0.0109548	0	NS
b0834	yliF	No	No	No	No	-0.528298	-1	-0.0907175	0	-0.43758	0	-0.365788	0	2.26562	2.24849	-0.0109451	0	RPF
b4328	iadA	No	No	No	No	0.320063	0	0.239908	0	0.0801555	0	0.0251857	0	13.163	13.0651	-0.0107718	0	NS
b4189	bsmA	No	No	No	No	0.531321	1	1.18925	1	-0.657932	-1	1.02761	1	1.54102	1.52965	-0.0106798	0	RPF, CDS.RNA, TE, and RNA
b1917	yecC	No	No	No	Yes	0.260374	0	0.364101	0	-0.103728	0	0.228827	0	6.0586	6.01442	-0.0105579	0	NS
b3131	agaR	Yes	Yes	No	No	0.15924	0	0.0151944	0	0.144046	0	-0.174347	0	1.61408	1.60265	-0.0102589	0	NS
b3703	rpmH	No	No	No	No	-0.415341	0	-0.172766	0	-0.242575	0	-0.387451	0	3.53456	3.51222	-0.0091471	0	NS
b3088	alx	No	No	No	No	-0.0966259	0	-0.041718	0	-0.0549079	0	-0.229633	0	2.81849	2.80179	-0.00857741	0	NS
b1993	cobU	No	No	No	No	0.243654	0	0.162858	0	0.0807959	0	-0.0326065	0	1.99955	1.98817	-0.00823116	0	NS
b0654	gltJ	No	No	No	No	0.497523	0	0.582762	1	-0.0852391	0	0.370587	0	3.93551	3.91328	-0.00817351	0	CDS.RNA
b1826	mgrB	No	No	No	No	-0.265516	0	-0.461276	0	0.19576	0	-0.701277	-1	1.39907	1.39122	-0.00812511	0	RNA
b1108	ycfP	No	No	No	No	0.519996	1	0.514394	1	0.00560159	0	0.298343	0	11.0444	10.9845	-0.00785196	0	RPF and CDS.RNA
b3819	rarD	No	No	No	No	0.156103	0	0.105836	0	0.0502673	0	-0.210702	0	2.37215	2.35948	-0.00772402	0	NS
b3749	rbsA	No	Yes	No	No	0.388186	0	0.523581	1	-0.135394	0	0.271894	0	0.832762	0.828369	-0.00763078	0	CDS.RNA
b3308	rplE	No	Yes	No	No	-0.245413	0	-0.15688	0	-0.0885324	0	-0.33863	0	2.7976	2.78424	-0.00690738	0	NS
b0010	satP	No	Yes	No	No	-0.273043	0	0.0973695	0	-0.370413	0	-0.0989129	0	3.51166	3.4972	-0.0059533	0	NS
b4357	lgoR	No	No	Yes	No	-0.0943774	0	-0.163903	0	0.069526	0	-0.464571	0	2.44539	2.43636	-0.00533313	0	NS
b3022	mqsR	No	No	No	No	0.953982	1	0.225799	0	0.728182	1	0.0483892	0	2.58301	2.57445	-0.00478545	0	RPF and TE
[truncated: 1,844 more rows]
