# Supplementary material for: Global role of the bacterial post-transcriptional regulator CsrA revealed by integrated transcriptomics
Source: Nat Commun. 2017 Nov 17;8:1596. doi: 10.1038/s41467-017-01613-1 (PMC5694010; doi:10.1038/s41467-017-01613-1)
Supplement: Supplementary file 5 — Supplementary Data 3 [file 41467_2017_1613_MOESM5_ESM.xlsx]

## Sheet:  SD3 Funct enrich - CLIP-seq
Supplementary Data 3. Full DAVID functional enrichment data for genes identified in CLIP-seq
Annotation Cluster 1	Enrichment Score: 11.968086809851261											Example:
Category	Term	Count	%	Fold Enrichment	PValue	FDR	Genes	List Total				Annotation Cluster 3	Enrichment Score: 7.212658001903572
KEGG_PATHWAY	eco01110:Biosynthesis of secondary metabolites	39	9.02778	7.90056	9.49227e-24	9.82369e-21	b0723, b0522, b0722, b1612, b3426, b3428, b3916, b3429, b2779, b3607, b1611, b0428, b0388, b4384, b1732, b3117, b0114, b1854, b3213, b0756, b0154, b0755, b0174, b2022, b3432, b2029, b3430, b3431, b1814, b3843, b3805, b2242, b2746, b2241, b4171, b2400, b3612, b2585, b4154	163				Category	Term	Count	%	Fold Enrichment	PValue	FDR	Genes	List Total
KEGG_PATHWAY	eco01130:Biosynthesis of antibiotics	22	5.09259	6.76508	7.42046e-12	7.67959e-09	b3730, b0723, b0722, b0522, b1612, b2029, b3916, b2779, b1611, b1814, b0388, b1732, b3117, b0114, b1854, b3213, b2746, b0756, b0755, b2041, b3612, b4154	163				UP_KEYWORDS	Cell inner membrane	94	21.7593	4.37526	8.91806e-34	1.13932e-30	B0723, B0722, B4221, B3424, B1614, B2223, B2014, B3915, B3324, B4355, B3057, B0428, B0429, B1968, B3116, B3235, B0019, B0155, B2572, B1249, B0199, B3816, B3818, B2295, B2292, B3415, B0431, B0432, B2497, B2008, B3250, B0046, B2242, B2240, B2241, B0084, B2288, B3552, B0089, B3409, B0087, B0408, B3731, B3737, B3738, B1634, B3404, B2923, B1939, B2924, B3605, B2283, B4240, B3739, B4242, B1421, B0793, …	417
KEGG_PATHWAY	eco01200:Carbon metabolism	17	3.93519	9.52686	1.81717e-11	1.88061e-08	b2296, b0723, b0722, b1612, b2029, b3916, b3607, b2779, b1611, b1814, b3117, b1732, b1854, b2463, b0755, b3612, b4154	163				UP_KEYWORDS	Cell membrane	107	24.7685	3.68663	2.20451e-32	2.81636e-29	B1614, B2223, B2014, B3057, B0428, B0429, B1968, B3116, B3235, B0155, B0199, B2295, B2292, B0431, B0432, B2497, B4390, B3252, B2008, B3250, B0046, B2240, B2241, B2288, B3552, B3409, B3731, B3737, B3738, B3404, B2923, B2924, B3605, B4240, B3739, B4242, B1421, B4138, B1224, B4547, B0652, B0842, B1222, B2412, B2689, B2027, B3886, B1189, B2377, B3096, B3675, B3095, B1786, B1889, B0951, B4125, B3163, …	417
KEGG_PATHWAY	eco01120:Microbial metabolism in diverse environments	21	4.86111	5.29087	2.10902e-09	2.18266e-06	b2296, b0723, b0722, b1612, b2029, b2206, b3916, b3607, b2472, b2779, b1611, b0114, b1854, b2463, b3213, b0756, b1224, b0755, b3553, b3612, b4154	163				UP_KEYWORDS	Membrane	126	29.1667	1.40206	2.89021e-05	0.0369174	B1614, B2223, B4317, B2014, B0565, B3057, B0428, B0429, B1968, B3116, B3235, B0155, B0199, B2295, B2292, B0431, B0432, B2497, B4390, B3252, B2008, B3250, B0046, B2240, B2241, B2288, B3552, B3409, B3731, B2346, B3737, B3738, B3404, B2923, B2924, B3605, B4240, B3739, B4242, B2344, B1421, B4138, B1224, B0842, B4547, B0652, B1222, B0177, B2412, B1024, B2689, B2027, B3886, B1189, B2377, B3096, B0957, …	417
KEGG_PATHWAY	eco01230:Biosynthesis of amino acids	13	3.00926	6.60611	5.34918e-07	0.000553593	b2022, b3117, b1854, b2687, b3213, b3916, b2779, b2472, b3607, b0755, b3612, b1814, b0388	163				UP_KEYWORDS	Transmembrane	98	22.6852	1.19323	0.0376059	38.7188	B2223, B2014, B4317, B3057, B0565, B0428, B0429, B1968, B3116, B3235, B0155, B2295, B2292, B0431, B0432, B2497, B3252, B2008, B3250, B2240, B2288, B3552, B3409, B3737, B3738, B3404, B2923, B2924, B4240, B3739, B4242, B2344, B1421, B4138, B4547, B0842, B0177, B1222, B2412, B1024, B2027, B2689, B3886, B2377, B0957, B3096, B3675, B3095, B1786, B1889, B0951, B4125, B0722, B4221, B3424, B3324, B4355, …	417
												UP_KEYWORDS	Transmembrane helix	87	20.1389	1.08513	0.243118	97.152	B0722, B4221, B3424, B2223, B2014, B3324, B4355, B3915, B3057, B0428, B0429, B1968, B3116, B3235, B3524, B0019, B0155, B2572, B1249, B3816, B3818, B2295, B3487, B2292, B3415, B0431, B0432, B2497, B3252, B2008, B3250, B2240, B0084, B2288, B1726, B3552, B0089, B3409, B0408, B0087, B3737, B3738, B1634, B2923, B3404, B2924, B4240, B4242, B3739, B1421, B1268, B0793, B4138, B0842, B4547, B4184, B1222, …	417
Annotation Cluster 2	Enrichment Score: 9.499691530479668											UP_SEQ_FEATURE	topological domain:Periplasmic	59	13.6574	1.02573	0.477367	99.9944	B3424, B2223, B2014, B4355, B3324, B3915, B0565, B0428, B0429, B1968, B0019, B0155, B3816, B3818, B2295, B0431, B0432, B2008, B2240, B0084, B3552, B0089, B3409, B0408, B0087, B3737, B3738, B1634, B2923, B3404, B2924, B4240, B3739, B1421, B0793, B4138, B0842, B1222, B4184, B2412, B0093, B3469, B2313, B2689, B2027, B3886, B0396, B3785, B3784, B2317, B0957, B3709, B3675, B0814, B3095, B0598, B1889, …	418
Category	Term	Count	%	Fold Enrichment	PValue	FDR	Genes	List Total				UP_SEQ_FEATURE	topological domain:Cytoplasmic	57	13.1944	0.994978	0.588174	99.9998	B3424, B2223, B2014, B4355, B3324, B3915, B0428, B0429, B1968, B0019, B0155, B3816, B3818, B2295, B0431, B0432, B2008, B2240, B0084, B3552, B0089, B3409, B0408, B0087, B3737, B3738, B1634, B2923, B3404, B2924, B4240, B4242, B3739, B1421, B0793, B4138, B0842, B1222, B4184, B2412, B0093, B3469, B2313, B2689, B2027, B3886, B0396, B3785, B3784, B2317, B3709, B3675, B0598, B3095, B1889, B2126, B4125	418
UP_KEYWORDS	Repressor	31	7.17593	8.68034	6.63389e-19	8.47508e-16	b3934, b1719, b2017, b1618, b0226, b3938, b1013, b1323, b0225, b1512, b0113, b4480, b3410, b2782, b2783, b3131, b0817, b4390, b2193, b3130, b3129, b4224, b1563, b3702, b1564, b4539, b0313, b0081, b3828, b0080, b0911	417				UP_SEQ_FEATURE	transmembrane region	84	19.4444	0.960165	0.71767	100	B0722, B3424, B2223, B2014, B3324, B4355, B3915, B0565, B3057, B0428, B0429, B1968, B3116, B3524, B0019, B0155, B2572, B1249, B3816, B3818, B2295, B2292, B3415, B0431, B0432, B2497, B2092, B2008, B2240, B0084, B2288, B1726, B3552, B0089, B3409, B0408, B0087, B3737, B3738, B1634, B2923, B3404, B2924, B4240, B4242, B3739, B1421, B0793, B4138, B0842, B4547, B4184, B1222, B2412, B0093, B3469, B2313, …	418
UP_KEYWORDS	Transcription	53	12.2685	3.01437	3.45625e-12	4.41549e-09	b1618, b4312, b2017, b0226, b0162, b4264, b0225, b1969, b1512, b3118, b4398, b3066, b0113, b2491, b2572, b2573, b2577, b3410, b4062, b3131, b4390, b2193, b3130, b3129, b4295, b0623, b3512, b1563, b1564, b1922, b4539, b2289, b0081, b3828, b0080, b3934, b3938, b1013, b1323, b2553, b4480, b2782, b0889, b2783, b0817, b4224, b3982, b3702, b3105, b3987, b2125, b0313, b4124	417				GOTERM_CC_DIRECT	GO:0009274~peptidoglycan-based cell wall	88	20.3704	0.963394	0.741118	99.9388	B0722, B2223, B2014, B4317, B3915, B0565, B3057, B0524, B0428, B0429, B1243, B3116, B0019, B2155, B1249, B3816, B3487, B3415, B0431, B0432, B2497, B4392, B2092, B2008, B3250, B4291, B2242, B2240, B2241, B0085, B0084, B2288, B3552, B0089, B3730, B3409, B0086, B2036, B0408, B0087, B3731, B1329, B2346, B3737, B3738, B1634, B3404, B3605, B4240, B4242, B3739, B2344, B0793, B0092, B4138, B0090, B1224, …	222
UP_KEYWORDS	Transcription regulation	51	11.8056	2.95946	1.84455e-11	2.35649e-08	b1618, b4312, b2017, b0226, b0162, b4264, b0225, b1969, b1512, b4398, b3118, b0113, b2491, b2572, b2573, b2577, b3410, b4062, b3131, b4390, b2193, b3130, b3129, b4295, b0623, b3512, b1563, b1564, b1922, b4539, b2289, b0081, b3828, b0080, b3934, b3938, b1013, b1323, b2553, b4480, b2782, b0889, b2783, b0817, b4224, b3982, b3702, b3105, b2125, b0313, b4124	417				GOTERM_CC_DIRECT	GO:0019866~organelle inner membrane	61	14.1204	0.855515	0.963082	100	B0722, B2223, B2014, B4355, B3915, B3057, B0428, B0429, B3116, B0019, B1249, B3816, B3487, B3415, B0431, B2497, B0432, B2092, B2242, B2240, B2241, B0084, B2288, B3552, B0089, B3409, B0408, B0087, B3731, B3737, B2346, B3738, B1634, B3404, B3605, B4240, B4242, B3739, B1421, B0793, B4138, B0090, B1224, B0842, B1222, B0094, B2412, B0093, B3469, B2313, B0886, B0887, B0396, B3785, B1118, B3709, B0741, …	222
UP_KEYWORDS	DNA-binding	53	12.2685	2.13217	4.16452e-07	0.000532034	b1618, b2017, b0226, b4264, b0225, b1969, b1512, b4398, b3118, b3066, b3811, b0113, b2491, b2573, b2577, b3410, b4062, b4346, b3131, b4390, b2193, b3030, b3129, b4295, b0623, b3512, b1564, b1922, b2289, b0081, b3828, b0080, b3934, b3938, b2699, b1013, b1323, b0440, b3183, b4480, b2782, b0889, b2783, b0817, b0552, b4224, b3702, b0315, b3105, b2125, b0313, b4124, b4172	417
UP_SEQ_FEATURE	DNA-binding region:H-T-H motif	27	6.25	1.24985	0.180183	95.0191	b3934, b1618, b3423, b1323, b1013, b4264, b1512, b3118, b0113, b4480, b2491, b2573, b2577, b4062, b0889, b3131, b4390, b2193, b4295, b3512, b3105, b1922, b2289, b0313, b3828, b4124, b0080	418				Each cluster from DAVID is made up of different types of annoations from different databases, which are called categories here (for example UP_KEYWORDS are uniprot key words and GOTERM_CC_DIRECT are GO terms using cellular component information).
												These clusters are grouped together based on the amount of overlap of the genes contained in the cluster (Genes column). The Enrichment Score shows the overall level of enrichment of this group of annotations.
Annotation Cluster 3	Enrichment Score: 7.212658001903572											This allows you to use multiple annotation sources at the same time to look for enrichment, but simplify annotations that overlap by grouping them into clusters.
Category	Term	Count	%	Fold Enrichment	PValue	FDR	Genes	List Total
UP_KEYWORDS	Cell inner membrane	94	21.7593	4.37526	8.91806e-34	1.13932e-30	b0723, b0722, b4221, b3424, b1614, b2223, b2014, b3915, b3324, b4355, b3057, b0428, b0429, b1968, b3116, b3235, b0019, b0155, b2572, b1249, b0199, b3816, b3818, b2295, b2292, b3415, b0431, b0432, b2497, b2008, b3250, b0046, b2242, b2240, b2241, b0084, b2288, b3552, b0089, b3409, b0087, b0408, b3731, b3737, b3738, b1634, b3404, b2923, b1939, b2924, b3605, b2283, b4240, b3739, b4242, b1421, b0793, …	417				Each term in a cluster has the following associated information:
UP_KEYWORDS	Cell membrane	107	24.7685	3.68663	2.20451e-32	2.81636e-29	b1614, b2223, b2014, b3057, b0428, b0429, b1968, b3116, b3235, b0155, b0199, b2295, b2292, b0431, b0432, b2497, b4390, b3252, b2008, b3250, b0046, b2240, b2241, b2288, b3552, b3409, b3731, b3737, b3738, b3404, b2923, b2924, b3605, b4240, b3739, b4242, b1421, b4138, b1224, b4547, b0652, b0842, b1222, b2412, b2689, b2027, b3886, b1189, b2377, b3096, b3675, b3095, b1786, b1889, b0951, b4125, b3163, …	417				Category	Source/type of annotation
UP_KEYWORDS	Membrane	126	29.1667	1.40206	2.89021e-05	0.0369174	b1614, b2223, b4317, b2014, b0565, b3057, b0428, b0429, b1968, b3116, b3235, b0155, b0199, b2295, b2292, b0431, b0432, b2497, b4390, b3252, b2008, b3250, b0046, b2240, b2241, b2288, b3552, b3409, b3731, b2346, b3737, b3738, b3404, b2923, b2924, b3605, b4240, b3739, b4242, b2344, b1421, b4138, b1224, b0842, b4547, b0652, b1222, b0177, b2412, b1024, b2689, b2027, b3886, b1189, b2377, b3096, b0957, …	417				Term	Description of the annotation
UP_KEYWORDS	Transmembrane	98	22.6852	1.19323	0.0376059	38.7188	b2223, b2014, b4317, b3057, b0565, b0428, b0429, b1968, b3116, b3235, b0155, b2295, b2292, b0431, b0432, b2497, b3252, b2008, b3250, b2240, b2288, b3552, b3409, b3737, b3738, b3404, b2923, b2924, b4240, b3739, b4242, b2344, b1421, b4138, b4547, b0842, b0177, b1222, b2412, b1024, b2027, b2689, b3886, b2377, b0957, b3096, b3675, b3095, b1786, b1889, b0951, b4125, b0722, b4221, b3424, b3324, b4355, …	417				Count	Number of genes in this annotation found in our list
UP_KEYWORDS	Transmembrane helix	87	20.1389	1.08513	0.243118	97.152	b0722, b4221, b3424, b2223, b2014, b3324, b4355, b3915, b3057, b0428, b0429, b1968, b3116, b3235, b3524, b0019, b0155, b2572, b1249, b3816, b3818, b2295, b3487, b2292, b3415, b0431, b0432, b2497, b3252, b2008, b3250, b2240, b0084, b2288, b1726, b3552, b0089, b3409, b0408, b0087, b3737, b3738, b1634, b2923, b3404, b2924, b4240, b4242, b3739, b1421, b1268, b0793, b4138, b0842, b4547, b4184, b1222, …	417				%	Percentage of genes in our list annotated with this term
UP_SEQ_FEATURE	topological domain:Periplasmic	59	13.6574	1.02573	0.477367	99.9944	b3424, b2223, b2014, b4355, b3324, b3915, b0565, b0428, b0429, b1968, b0019, b0155, b3816, b3818, b2295, b0431, b0432, b2008, b2240, b0084, b3552, b0089, b3409, b0408, b0087, b3737, b3738, b1634, b2923, b3404, b2924, b4240, b3739, b1421, b0793, b4138, b0842, b1222, b4184, b2412, b0093, b3469, b2313, b2689, b2027, b3886, b0396, b3785, b3784, b2317, b0957, b3709, b3675, b0814, b3095, b0598, b1889, …	418				Fold Enrichment	Enrichment of genes in our list over background of all genes expressed in our condition
UP_SEQ_FEATURE	topological domain:Cytoplasmic	57	13.1944	0.994978	0.588174	99.9998	b3424, b2223, b2014, b4355, b3324, b3915, b0428, b0429, b1968, b0019, b0155, b3816, b3818, b2295, b0431, b0432, b2008, b2240, b0084, b3552, b0089, b3409, b0408, b0087, b3737, b3738, b1634, b2923, b3404, b2924, b4240, b4242, b3739, b1421, b0793, b4138, b0842, b1222, b4184, b2412, b0093, b3469, b2313, b2689, b2027, b3886, b0396, b3785, b3784, b2317, b3709, b3675, b0598, b3095, b1889, b2126, b4125	418				PValue	P-value associated with a test of significance of this enrichment (Fisher's exact test)
UP_SEQ_FEATURE	transmembrane region	84	19.4444	0.960165	0.71767	100	b0722, b3424, b2223, b2014, b3324, b4355, b3915, b0565, b3057, b0428, b0429, b1968, b3116, b3524, b0019, b0155, b2572, b1249, b3816, b3818, b2295, b2292, b3415, b0431, b0432, b2497, b2092, b2008, b2240, b0084, b2288, b1726, b3552, b0089, b3409, b0408, b0087, b3737, b3738, b1634, b2923, b3404, b2924, b4240, b4242, b3739, b1421, b0793, b4138, b0842, b4547, b4184, b1222, b2412, b0093, b3469, b2313, …	418				FDR	False discovery rate to adjust the p-value for multiple testing
GOTERM_CC_DIRECT	GO:0009274~peptidoglycan-based cell wall	88	20.3704	0.963394	0.741118	99.9388	b0722, b2223, b2014, b4317, b3915, b0565, b3057, b0524, b0428, b0429, b1243, b3116, b0019, b2155, b1249, b3816, b3487, b3415, b0431, b0432, b2497, b4392, b2092, b2008, b3250, b4291, b2242, b2240, b2241, b0085, b0084, b2288, b3552, b0089, b3730, b3409, b0086, b2036, b0408, b0087, b3731, b1329, b2346, b3737, b3738, b1634, b3404, b3605, b4240, b4242, b3739, b2344, b0793, b0092, b4138, b0090, b1224, …	222				Genes	b numbers for genes associated with this annotation in our list
GOTERM_CC_DIRECT	GO:0019866~organelle inner membrane	61	14.1204	0.855515	0.963082	100	b0722, b2223, b2014, b4355, b3915, b3057, b0428, b0429, b3116, b0019, b1249, b3816, b3487, b3415, b0431, b2497, b0432, b2092, b2242, b2240, b2241, b0084, b2288, b3552, b0089, b3409, b0408, b0087, b3731, b3737, b2346, b3738, b1634, b3404, b3605, b4240, b4242, b3739, b1421, b0793, b4138, b0090, b1224, b0842, b1222, b0094, b2412, b0093, b3469, b2313, b0886, b0887, b0396, b3785, b1118, b3709, b0741, …	222				List Total	Total number of genes in our list annotated in the database used
Annotation Cluster 4	Enrichment Score: 7.07910202989405
Category	Term	Count	%	Fold Enrichment	PValue	FDR	Genes	List Total				Reference
UP_KEYWORDS	Cell shape	15	3.47222	8.53582	3.33265e-09	4.2576e-06	b3730, b0089, b0086, b0087, b3057, b0224, b3250, b0092, b3147, b0085, b0090, b0084, b0094, b2134, b0174	417				Huang DW, Sherman BT, Lempicki RA. Bioinformatics enrichment tools: paths toward the comprehensive functional analysis of large gene lists. Nucleic Acids Res. 2009;37(1):1-13.
UP_KEYWORDS	Cell division	16	3.7037	5.3592	4.16824e-07	0.000532508	b3163, b0089, b0086, b0087, b3928, b0436, b2910, b3811, b0085, b0090, b0084, b0095, b0094, b2412, b0174, b0093	417
UP_KEYWORDS	Cell cycle	16	3.7037	5.3592	4.16824e-07	0.000532508	b3163, b0089, b0086, b0087, b3928, b0436, b2910, b3811, b0085, b0090, b0084, b0095, b0094, b2412, b0174, b0093	417
Annotation Cluster 5	Enrichment Score: 5.707397510726592
Category	Term	Count	%	Fold Enrichment	PValue	FDR	Genes	List Total
UP_KEYWORDS	Cell shape	15	3.47222	8.53582	3.33265e-09	4.2576e-06	b3730, b0089, b0086, b0087, b3057, b0224, b3250, b0092, b3147, b0085, b0090, b0084, b0094, b2134, b0174	417
UP_KEYWORDS	Cell wall biogenesis/degradation	14	3.24074	7.75821	4.02044e-08	5.13628e-05	b3730, b0089, b0086, b0087, b1325, b3057, b4392, b0224, b0092, b0085, b0090, b0084, b2134, b0174	417
UP_KEYWORDS	Peptidoglycan synthesis	13	3.00926	8.65392	4.2999e-08	5.4933e-05	b3730, b0089, b0086, b0087, b3057, b0224, b0092, b3147, b0090, b0085, b0084, b2134, b0174	417
KEGG_PATHWAY	eco00550:Peptidoglycan biosynthesis	7	1.62037	19.0792	1.13196e-06	0.00117148	b0086, b0087, b0092, b3057, b0085, b0090, b0084	163
KEGG_PATHWAY	eco01502:Vancomycin resistance	4	0.925926	29.9816	0.000235473	0.243426	b0086, b0087, b0092, b0090	163
GOTERM_BP_DIRECT	GO:0009252~peptidoglycan biosynthetic process	10	2.31481	2.12442	0.0370956	32.9581	b3730, b0086, b0087, b0092, b0085, b0090, b4392, b0084, b3250, b2134	217
Annotation Cluster 6	Enrichment Score: 4.086114904220885
Category	Term	Count	%	Fold Enrichment	PValue	FDR	Genes	List Total
UP_KEYWORDS	Transmembrane beta strand	11	2.5463	9.46573	2.89183e-07	0.000369443	b0957, b1256, b1024, b4291, b0814, b0983, b4317, b2155, b0565, b0177, b2344	417
UP_KEYWORDS	Cell outer membrane	16	3.7037	4.49206	3.70589e-06	0.00473432	b1024, b0983, b4317, b2346, b3325, b0565, b2344, b1256, b0957, b4291, b0814, b0741, b2155, b3147, b0177, b3552	417
GOTERM_CC_DIRECT	GO:0009279~cell outer membrane	11	2.5463	1.1266	0.514742	98.0909	b0957, b1256, b1024, b4291, b0814, b0983, b4317, b2155, b0565, b0177, b2344	222
Annotation Cluster 7	Enrichment Score: 3.4185065025467107
Category	Term	Count	%	Fold Enrichment	PValue	FDR	Genes	List Total
KEGG_PATHWAY	eco00061:Fatty acid biosynthesis	6	1.38889	27.6753	1.35951e-06	0.00140696	b1095, b1091, b0180, b0954, b1092, b2323	163
KEGG_PATHWAY	eco01212:Fatty acid metabolism	6	1.38889	17.1323	1.93049e-05	0.0199771	b1095, b1091, b0180, b0954, b1092, b2323	163
UP_KEYWORDS	Lipid biosynthesis	12	2.77778	5.27025	2.09129e-05	0.0267138	b1095, b0181, b1091, b1661, b0180, b0404, b0954, b1092, b1249, b0524, b2323, b2585	417
UP_KEYWORDS	Lipid metabolism	12	2.77778	4.27653	0.00013686	0.174703	b1095, b0181, b1091, b1661, b0180, b0404, b0954, b1092, b1249, b0524, b2323, b2585	417
UP_KEYWORDS	Fatty acid biosynthesis	6	1.38889	8.94457	0.000567424	0.722492	b1095, b1091, b0404, b0954, b1092, b2323	417
UP_KEYWORDS	Fatty acid metabolism	6	1.38889	5.7213	0.00411422	5.13063	b1095, b1091, b0404, b0954, b1092, b2323	417
KEGG_PATHWAY	eco00780:Biotin metabolism	3	0.694444	12.8493	0.0218021	20.3979	b1095, b0180, b2323	163
INTERPRO	IPR016039:Thiolase-like	3	0.694444	5.08265	0.117359	86.2506	b1095, b1091, b2323	402
Annotation Cluster 8	Enrichment Score: 3.2586016245870413
Category	Term	Count	%	Fold Enrichment	PValue	FDR	Genes	List Total
UP_KEYWORDS	Protein biosynthesis	15	3.47222	5.57074	6.72966e-07	0.000859739	b3560, b1719, b0172, b3340, b0194, b2697, b0893, b2326, b3980, b3590, b3287, b1713, b3288, b2400, b1718	417
KEGG_PATHWAY	eco00970:Aminoacyl-tRNA biosynthesis	9	2.08333	4.86188	0.000498182	0.514377	b3560, b1719, b0194, b2697, b0743, b1713, b0893, b3288, b2400	163
UP_KEYWORDS	Ligase	14	3.24074	2.73398	0.00211983	2.67463	b3560, b1719, b0086, b0522, b0194, b2688, b2697, b2947, b0893, b3617, b0092, b0085, b1713, b2400	417
UP_KEYWORDS	Aminoacyl-tRNA synthetase	7	1.62037	4.90668	0.00320176	4.01415	b3560, b1719, b0194, b2697, b1713, b0893, b2400	417
GOTERM_BP_DIRECT	GO:0006418~tRNA aminoacylation for protein translation	9	2.08333	2.46707	0.0223832	21.2943	b3560, b1719, b0194, b2697, b1713, b0893, b2318, b2400, b1764	217
Annotation Cluster 9	Enrichment Score: 3.0058375794315473
Category	Term	Count	%	Fold Enrichment	PValue	FDR	Genes	List Total
KEGG_PATHWAY	eco00010:Glycolysis / Gluconeogenesis	7	1.62037	10.4936	4.54961e-05	0.0470746	b0114, b1854, b0756, b3916, b2779, b0755, b3612	163
KEGG_PATHWAY	eco00680:Methane metabolism	5	1.15741	11.1043	0.000947809	0.976566	b2296, b3916, b2779, b0755, b3612	163
UP_KEYWORDS	Glycolysis	6	1.38889	7.05627	0.00165585	2.09491	b0114, b1854, b3916, b2779, b0755, b3612	417
GOTERM_BP_DIRECT	GO:0006096~glycolytic process	7	1.62037	3.30466	0.013272	13.1796	b2696, b0114, b1854, b0113, b2779, b0755, b0080	217
Annotation Cluster 10	Enrichment Score: 2.504579121247095
Category	Term	Count	%	Fold Enrichment	PValue	FDR	Genes	List Total
UP_KEYWORDS	Flavoprotein	13	3.00926	3.2918	0.000695766	0.885238	b0723, b2036, b0888, b2766, b3426, b1189, b3924, b3605, b1412, b0046, b2242, b2241, b4154	417
INTERPRO	IPR023753:Pyridine nucleotide-disulphide oxidoreductase, FAD/NAD(P)-binding domain	11	2.5463	3.39426	0.00169933	2.66701	b0723, b4144, b3213, b2766, b0888, b2242, b3426, b2241, b1189, b3492, b4154	402
UP_KEYWORDS	FAD	9	2.08333	3.63587	0.0036266	4.53549	b0723, b2036, b2766, b0888, b3426, b2241, b1189, b3924, b4154	417
UP_SEQ_FEATURE	nucleotide phosphate-binding region:FAD	9	2.08333	2.60472	0.0223586	28.9224	b0723, b2036, b2766, b0888, b3426, b2241, b1189, b3924, b4154	418
Annotation Cluster 11	Enrichment Score: 2.351423682228295
Category	Term	Count	%	Fold Enrichment	PValue	FDR	Genes	List Total
KEGG_PATHWAY	eco00500:Starch and sucrose metabolism	6	1.38889	10.5817	0.000221806	0.229312	b3432, b3430, b3431, b3428, b3429, b4240	163
UP_KEYWORDS	Glycogen metabolism	4	0.925926	22.283	0.00071997	0.915902	b3432, b3430, b3431, b3428	417
GOTERM_BP_DIRECT	GO:0000271~polysaccharide biosynthetic process	5	1.15741	5.31106	0.00875354	8.88073	b3432, b3430, b3431, b3428, b3429	217
UP_KEYWORDS	Glycogen biosynthesis	3	0.694444	17.6407	0.0122716	14.5932	b3432, b3430, b3429	417
UP_KEYWORDS	Carbohydrate metabolism	7	1.62037	2.19204	0.101979	74.6944	b3432, b3430, b3619, b3431, b4309, b0756, b3428	417
Annotation Cluster 12	Enrichment Score: 2.1395520880372803
Category	Term	Count	%	Fold Enrichment	PValue	FDR	Genes	List Total
UP_KEYWORDS	GTP-binding	11	2.5463	6.06399	1.60278e-05	0.0204742	b3980, b3409, b3340, b2153, b3590, b2498, b2784, b4346, b3183, b0095, b3871	417
INTERPRO	IPR009000:Translation elongation/initiation factor/Ribosomal, beta-barrel	5	1.15741	6.80254	0.00629025	9.54283	b3980, b3340, b3590, b2697, b3871	402
INTERPRO	IPR004161:Translation elongation factor EFTu/EF1A, domain 2	4	0.925926	8.55176	0.0113385	16.5768	b3980, b3340, b3590, b3871	402
INTERPRO	IPR000795:Elongation factor, GTP-binding domain	4	0.925926	6.65137	0.0222297	30.0442	b3980, b3340, b3590, b3871	402
UP_SEQ_FEATURE	nucleotide phosphate-binding region:GTP	8	1.85185	2.59926	0.0343136	40.972	b3980, b3409, b3340, b3590, b4346, b3183, b0095, b3871	418
INTERPRO	IPR005225:Small GTP-binding protein domain	3	0.694444	4.08152	0.166799	94.4997	b3980, b3340, b3871	402
Annotation Cluster 13	Enrichment Score: 2.078607408294032
Category	Term	Count	%	Fold Enrichment	PValue	FDR	Genes	List Total
UP_KEYWORDS	Nucleotide-binding	64	14.8148	2.54471	1.76747e-11	2.25801e-08	b1719, b0522, b3340, b2984, b2947, b3916, b1968, b1756, b3117, b1854, b1713, b2491, b0199, b0820, b2296, b3560, b2950, b0194, b2153, b2234, b2498, b4346, b2193, b4390, b3030, b3590, b0085, b1764, b3409, b0086, b2699, b2697, b1323, b0893, b3404, b2180, b4242, b3871, b0388, b2553, b0092, b3183, b0652, b1222, b0095, b0794, b3469, b0171, b0098, b0886, b0887, b2784, b2688, b3430, b3053, b3980, b1413, …	417
UP_KEYWORDS	ATP-binding	52	12.037	2.31938	4.24112e-08	5.41821e-05	b1719, b0522, b2984, b2947, b3916, b1968, b1756, b1854, b2491, b1713, b0199, b0820, b2296, b3560, b2950, b0194, b2234, b4390, b2193, b3030, b0085, b1764, b0086, b2699, b1323, b2697, b0893, b3404, b2180, b4242, b0388, b0092, b0652, b1222, b0794, b0098, b0171, b3469, b0886, b0887, b3430, b2688, b2784, b3053, b1413, b3702, b0914, b2126, b4171, b2400, b4125, b0910	417
KEGG_PATHWAY	eco02010:ABC transporters	10	2.31481	3.59061	0.00181464	1.86215	b1243, b1118, b0886, b0887, b1329, b0914, b4290, b0652, b0199, b2180	163
INTERPRO	IPR003593:AAA+ ATPase domain	16	3.7037	1.60525	0.0766942	71.8682	b2950, b2699, b0886, b0887, b1323, b4346, b2180, b1756, b1413, b3702, b0914, b2491, b0652, b0199, b0820, b0794	402
INTERPRO	IPR011527:ABC transporter, transmembrane domain, type 1	3	0.694444	3.24555	0.23539	98.596	b0886, b0887, b0914	402
INTERPRO	IPR003439:ABC transporter-like	9	2.08333	1.44311	0.286303	99.5304	b1756, b0886, b0887, b0914, b0652, b0199, b2180, b0794, b0820	402
SMART	SM00382:SM00382	16	3.7037	1.19399	0.342704	98.7624	b2950, b2699, b0886, b0887, b1323, b4346, b2180, b1756, b1413, b3702, b0914, b2491, b0652, b0199, b0820, b0794	88
INTERPRO	IPR017871:ABC transporter, conserved site	8	1.85185	1.40302	0.342988	99.874	b1756, b0886, b0887, b0914, b0652, b0199, b2180, b0794	402
INTERPRO	IPR027417:P-loop containing nucleoside triphosphate hydrolase	28	6.48148	1.10321	0.394716	99.9658	b3409, b3340, b2699, b1323, b2984, b2180, b3871, b0388, b1756, b3183, b2491, b0652, b0199, b0820, b0794, b0098, b2950, b0886, b0887, b4346, b4390, b3980, b1413, b3702, b3590, b0914, b4171, b0910	402
UP_SEQ_FEATURE	nucleotide phosphate-binding region:ATP	27	6.25	1.0775	0.456378	99.9899	b0086, b0522, b2699, b1323, b2947, b2984, b3916, b3404, b0893, b0388, b1756, b0092, b2491, b0652, b0199, b0171, b0098, b2950, b0886, b0887, b1413, b3702, b0085, b0914, b4171, b1764, b0910	418
UP_SEQ_FEATURE	domain:ABC transporter	6	1.38889	0.918405	0.784561	100	b1756, b0886, b0887, b0914, b0652, b0199	418
UP_SEQ_FEATURE	domain:ABC transmembrane type-1	3	0.694444	0.543792	0.97561	100	b0886, b0887, b0914	418
Annotation Cluster 14	Enrichment Score: 1.9705079164370285
Category	Term	Count	%	Fold Enrichment	PValue	FDR	Genes	List Total
KEGG_PATHWAY	eco02060:Phosphotransferase system (PTS)	8	1.85185	11.1559	5.88928e-06	0.00609474	b3947, b2415, b1738, b4240, b3204, b2094, b3206, b2093	163
UP_KEYWORDS	Phosphotransferase system	7	1.62037	3.30763	0.020011	22.7591	b3947, b2415, b1738, b4240, b2094, b3206, b2093	417
UP_KEYWORDS	Sugar transport	8	1.85185	2.60539	0.0354312	36.926	b3947, b2415, b3415, b0983, b1738, b4240, b2094, b2093	417
INTERPRO	IPR001020:Phosphotransferase system, HPr histidine phosphorylation site	3	0.694444	7.92296	0.0546909	59.0958	b3947, b2415, b3206	402
INTERPRO	IPR000032:Phosphotransferase system, phosphocarrier HPr protein-like	3	0.694444	6.90719	0.0696978	68.2819	b3947, b2415, b3206	402
UP_SEQ_FEATURE	domain:HPr	3	0.694444	5.74003	0.0944281	77.6319	b3947, b2415, b3206	418
Annotation Cluster 15	Enrichment Score: 1.9652337767728707
Category	Term	Count	%	Fold Enrichment	PValue	FDR	Genes	List Total
UP_KEYWORDS	Hydrogen ion transport	5	1.15741	9.28457	0.00207189	2.61488	b3731, b0431, b3737, b3738, b3739	417
GOTERM_BP_DIRECT	GO:0015986~ATP synthesis coupled proton transport	6	1.38889	4.24885	0.00834376	8.48149	b3469, b3731, b3737, b3738, b4242, b3739	217
UP_KEYWORDS	CF(0)	3	0.694444	18.6784	0.0109759	13.1508	b3737, b3738, b3739	417
UP_KEYWORDS	ATP synthesis	3	0.694444	6.75601	0.072593	61.8174	b3731, b3737, b3738	417
Annotation Cluster 16	Enrichment Score: 1.9486732139923106
Category	Term	Count	%	Fold Enrichment	PValue	FDR	Genes	List Total
KEGG_PATHWAY	eco00020:Citrate cycle (TCA cycle)	6	1.38889	13.8377	5.83585e-05	0.0603796	b0723, b0722, b1612, b0114, b1611, b4154	163
UP_KEYWORDS	Tricarboxylic acid cycle	4	0.925926	4.55244	0.0580074	53.3936	b0723, b0722, b1612, b1611	417
GOTERM_BP_DIRECT	GO:0006099~tricarboxylic acid cycle	4	0.925926	1.69954	0.421107	99.6918	b0723, b0722, b1612, b1611	217
Annotation Cluster 17	Enrichment Score: 1.8332061421979686
Category	Term	Count	%	Fold Enrichment	PValue	FDR	Genes	List Total
KEGG_PATHWAY	eco02060:Phosphotransferase system (PTS)	8	1.85185	11.1559	5.88928e-06	0.00609474	b3947, b2415, b1738, b4240, b3204, b2094, b3206, b2093	163
INTERPRO	IPR002178:Phosphotransferase system, phosphoenolpyruvate-dependent sugar EIIA 2	3	0.694444	3.96148	0.174699	95.2726	b3947, b3204, b2094	402
INTERPRO	IPR016152:Phosphotransferase/anion transporter	3	0.694444	3.96148	0.174699	95.2726	b3947, b3204, b2094	402
UP_SEQ_FEATURE	domain:PTS EIIA type-2	3	0.694444	3.03884	0.258541	98.9071	b3947, b3204, b2094	418
Annotation Cluster 18	Enrichment Score: 1.7627729744604956
Category	Term	Count	%	Fold Enrichment	PValue	FDR	Genes	List Total
INTERPRO	IPR006665:Outer membrane protein, OmpA/MotB, C-terminal	4	0.925926	9.45195	0.0086076	12.8381	b0957, b0741, b1889, b3552	402
UP_SEQ_FEATURE	domain:OmpA-like	4	0.925926	7.25057	0.016561	22.2856	b0957, b0741, b1889, b3552	418
INTERPRO	IPR006690:Outer membrane protein, OmpA-like, conserved site	3	0.694444	14.1779	0.0185807	25.7774	b0957, b0741, b3552	402
INTERPRO	IPR006664:Outer membrane protein, bacterial	3	0.694444	10.3608	0.0335643	41.8784	b0957, b0741, b3552	402
Annotation Cluster 19	Enrichment Score: 1.7498005495480335
Category	Term	Count	%	Fold Enrichment	PValue	FDR	Genes	List Total
KEGG_PATHWAY	eco03070:Bacterial secretion system	5	1.15741	10.3385	0.0012501	1.28621	b0098, b0408, b3609, b3324, b3325	163
KEGG_PATHWAY	eco03060:Protein export	3	0.694444	9.46787	0.0388208	33.6196	b0098, b0408, b3609	163
UP_KEYWORDS	Translocation	3	0.694444	5.12149	0.116035	79.3137	b0098, b0408, b3609	417
Annotation Cluster 20	Enrichment Score: 1.679450242476823
Category	Term	Count	%	Fold Enrichment	PValue	FDR	Genes	List Total
UP_KEYWORDS	Aminoacyl-tRNA synthetase	7	1.62037	4.90668	0.00320176	4.01415	b3560, b1719, b0194, b2697, b1713, b0893, b2400	417
INTERPRO	IPR002314:Aminoacyl-tRNA synthetase, class II (G/ H/ P/ S), conserved domain	3	0.694444	14.9656	0.0167464	23.5416	b1719, b0194, b0893	402
INTERPRO	IPR006195:Aminoacyl-tRNA synthetase, class II	3	0.694444	4.02061	0.170742	94.8991	b1719, b0194, b0893	402
Annotation Cluster 21	Enrichment Score: 1.6283595468514052
Category	Term	Count	%	Fold Enrichment	PValue	FDR	Genes	List Total
KEGG_PATHWAY	eco02030:Bacterial chemotaxis	5	1.15741	14.9908	0.000286394	0.295997	b1421, b1946, b4355, b1889, b1939	163
UP_KEYWORDS	Chemotaxis	5	1.15741	9.62219	0.00181548	2.29472	b1421, b1946, b4355, b1889, b1939	417
KEGG_PATHWAY	eco02040:Flagellar assembly	5	1.15741	8.32822	0.00283379	2.89418	b1082, b1946, b1889, b1939, b1077	163
UP_KEYWORDS	Flagellar rotation	3	0.694444	10.243	0.0344235	36.079	b1946, b1889, b1939	417
UP_KEYWORDS	Cell projection	6	1.38889	2.36084	0.113107	78.421	b1082, b1946, b1922, b1889, b1939, b1077	417
UP_KEYWORDS	Cilium	6	1.38889	2.36084	0.113107	78.421	b1082, b1946, b1922, b1889, b1939, b1077	417
UP_KEYWORDS	Flagellum	6	1.38889	2.36084	0.113107	78.421	b1082, b1946, b1922, b1889, b1939, b1077	417
UP_KEYWORDS	Bacterial flagellum	4	0.925926	3.36013	0.116746	79.525	b1082, b1946, b1939, b1077	417
GOTERM_BP_DIRECT	GO:0042330~taxis	9	2.08333	1.47076	0.25815	95.7516	b1421, b2696, b1082, b1946, b1922, b4355, b1889, b1939, b1077	217
Annotation Cluster 22	Enrichment Score: 1.5043866705765474
Category	Term	Count	%	Fold Enrichment	PValue	FDR	Genes	List Total
UP_KEYWORDS	Iron	21	4.86111	2.70405	0.00013117	0.167445	b3410, b4146, b3409, b0722, b2236, b2235, b1612, b2687, b0431, b3915, b2206, b2283, b3573, b1814, b1732, b4291, b3213, b2155, b4290, b1224, b3287	417
UP_KEYWORDS	Iron-sulfur	10	2.31481	2.01225	0.0621948	55.9722	b3410, b4146, b2236, b1612, b3213, b2206, b1224, b2283, b3573, b1814	417
KEGG_PATHWAY	eco00910:Nitrogen metabolism	3	0.694444	6.91883	0.0684671	52.0015	b3213, b2206, b1224	163
UP_KEYWORDS	4Fe-4S	8	1.85185	2.14912	0.0811631	66.0878	b4146, b1612, b3213, b2206, b1224, b2283, b3573, b1814	417
UP_SEQ_FEATURE	metal ion-binding site:Iron-sulfur (4Fe-4S)	4	0.925926	1.17744	0.663191	100	b1612, b3213, b2206, b1224	418
Annotation Cluster 23	Enrichment Score: 1.2804258058073639
Category	Term	Count	%	Fold Enrichment	PValue	FDR	Genes	List Total
UP_KEYWORDS	Acyltransferase	10	2.31481	2.53216	0.0185621	21.2874	b1095, b3617, b2033, b3730, b0181, b1091, b1092, b4012, b3607, b2323	417
INTERPRO	IPR011004:Trimeric LpxA-like	5	1.15741	4.19596	0.0317053	40.0758	b2033, b3730, b0181, b3430, b3607	402
INTERPRO	IPR001451:Bacterial transferase hexapeptide repeat	4	0.925926	4.03566	0.0769739	72.0033	b2033, b3730, b0181, b3607	402
INTERPRO	IPR018357:Hexapeptide transferase, conserved site	3	0.694444	4.08152	0.166799	94.4997	b3730, b0181, b3607	402
Annotation Cluster 24	Enrichment Score: 1.0575717980397334
Category	Term	Count	%	Fold Enrichment	PValue	FDR	Genes	List Total
UP_KEYWORDS	Toxin	5	1.15741	6.78488	0.00641192	7.88927	b1563, b2782, b4539, b3130, b0225	417
UP_KEYWORDS	Endonuclease	6	1.38889	1.94805	0.195263	93.7671	b1563, b2782, b4346, b4539, b3130, b0225	417
UP_KEYWORDS	Nuclease	6	1.38889	1.23075	0.536632	99.9946	b1563, b2782, b4346, b4539, b3130, b0225	417
Annotation Cluster 25	Enrichment Score: 1.0357981071450642
Category	Term	Count	%	Fold Enrichment	PValue	FDR	Genes	List Total
UP_KEYWORDS	Two-component regulatory system	12	2.77778	4.39491	0.000107342	0.137047	b4398, b1323, b2193, b2125, b3404, b2491, b2126, b1222, b4125, b1969, b4124, b1968	417
INTERPRO	IPR016032:Signal transduction response regulator, C-terminal effector	5	1.15741	1.93521	0.261482	99.1914	b4398, b3512, b0315, b2193, b1969	402
INTERPRO	IPR001789:Signal transduction response regulator, receiver domain	5	1.15741	1.8707	0.281417	99.4766	b4398, b2193, b2125, b1969, b4124	402
INTERPRO	IPR011006:CheY-like superfamily	5	1.15741	1.8476	0.288455	99.5524	b4398, b2193, b2125, b1969, b4124	402
SMART	SM00448:SM00448	5	1.15741	1.45484	0.443472	99.7832	b4398, b2193, b2125, b1969, b4124	88
UP_SEQ_FEATURE	domain:Response regulatory	5	1.15741	1.19584	0.603539	99.9999	b4398, b2193, b2125, b1969, b4124	418
Annotation Cluster 26	Enrichment Score: 0.8478986456757379
Category	Term	Count	%	Fold Enrichment	PValue	FDR	Genes	List Total
KEGG_PATHWAY	eco03010:Ribosome	6	1.38889	4.61255	0.00939209	9.30423	b3317, b3986, b3318, b3315, b3314, b0911	163
UP_KEYWORDS	rRNA-binding	6	1.38889	2.71395	0.0715269	61.2529	b1563, b3317, b3318, b3315, b3183, b3314	417
UP_KEYWORDS	Ribosomal protein	6	1.38889	1.85691	0.221808	95.9394	b3317, b3986, b3318, b3315, b3314, b0911	417
UP_KEYWORDS	Ribonucleoprotein	6	1.38889	1.8249	0.234076	96.6854	b3317, b3986, b3318, b3315, b3314, b0911	417
GOTERM_BP_DIRECT	GO:0006412~translation	12	2.77778	1.25892	0.347087	98.8995	b3980, b3340, b0172, b3590, b3317, b3986, b3318, b3315, b3314, b2490, b1718, b0911	217
GOTERM_MF_DIRECT	GO:0003735~structural constituent of ribosome	6	1.38889	1.05195	0.675469	98.6387	b3317, b3986, b3318, b3315, b3314, b0911	11
Annotation Cluster 27	Enrichment Score: 0.726472086409009
Category	Term	Count	%	Fold Enrichment	PValue	FDR	Genes	List Total
UP_KEYWORDS	4Fe-4S	8	1.85185	2.14912	0.0811631	66.0878	b4146, b1612, b3213, b2206, b1224, b2283, b3573, b1814	417
INTERPRO	IPR006963:Molybdopterin oxidoreductase, 4Fe-4S domain	3	0.694444	4.48968	0.143518	91.4765	b2206, b1224, b2283	402
SMART	SM00926:SM00926	3	0.694444	3.31705	0.224842	93.0452	b2206, b1224, b2283	88
INTERPRO	IPR006657:Molydopterin dinucleotide-binding domain	3	0.694444	3.20691	0.239493	98.711	b2206, b1224, b2283	402
INTERPRO	IPR006656:Molybdopterin oxidoreductase	3	0.694444	2.99312	0.26416	99.2368	b2206, b1224, b2283	402
INTERPRO	IPR009010:Aspartate decarboxylase-like domain	3	0.694444	2.99312	0.26416	99.2368	b2206, b1224, b2283	402
Annotation Cluster 28	Enrichment Score: 0.6536493206037033
Category	Term	Count	%	Fold Enrichment	PValue	FDR	Genes	List Total
INTERPRO	IPR011761:ATP-grasp fold	3	0.694444	3.96148	0.174699	95.2726	b0522, b2947, b0092	402
INTERPRO	IPR016185:Pre-ATP-grasp domain	3	0.694444	3.59174	0.202768	97.2724	b0522, b2947, b0092	402
INTERPRO	IPR013816:ATP-grasp fold, subdomain 2	3	0.694444	3.32569	0.227198	98.3368	b0522, b2947, b0092	402
UP_SEQ_FEATURE	domain:ATP-grasp	3	0.694444	2.71896	0.301792	99.5589	b0522, b2947, b0092	418
Annotation Cluster 29	Enrichment Score: 0.6526254934864776
Category	Term	Count	%	Fold Enrichment	PValue	FDR	Genes	List Total
UP_SEQ_FEATURE	binding site:NADP; via amide nitrogen	3	0.694444	7.38004	0.0605392	61.0483	b3619, b3924, b3253	418
UP_SEQ_FEATURE	binding site:NADP	3	0.694444	2.71896	0.301792	99.5589	b3619, b3924, b3253	418
UP_SEQ_FEATURE	nucleotide phosphate-binding region:NADP	4	0.925926	1.28748	0.603085	99.9999	b2463, b3619, b3924, b3253	418
Annotation Cluster 30	Enrichment Score: 0.6398312197520257
Category	Term	Count	%	Fold Enrichment	PValue	FDR	Genes	List Total
UP_KEYWORDS	Palmitate	8	1.85185	3.21959	0.0128648	15.2462	b3163, b4466, b0983, b0741, b0432, b2346, b3147, b3552	417
UP_KEYWORDS	Lipoprotein	9	2.08333	1.44333	0.284243	98.605	b3163, b4466, b1118, b0983, b0741, b0432, b2346, b3147, b3552	417
UP_SEQ_FEATURE	lipid moiety-binding region:N-palmitoyl cysteine	7	1.62037	0.806292	0.868543	100	b3163, b4466, b0983, b0741, b0432, b2346, b3552	418
UP_SEQ_FEATURE	lipid moiety-binding region:S-diacylglycerol cysteine	7	1.62037	0.806292	0.868543	100	b3163, b4466, b0983, b0741, b0432, b2346, b3552	418
Annotation Cluster 31	Enrichment Score: 0.615132738071856
Category	Term	Count	%	Fold Enrichment	PValue	FDR	Genes	List Total
INTERPRO	IPR003660:HAMP linker domain	5	1.15741	3.32569	0.0641999	65.1678	b1421, b4355, b3404, b1222, b1968	402
INTERPRO	IPR003594:Histidine kinase-like ATPase, ATP-binding domain	6	1.38889	2.56553	0.0868283	76.3944	b3404, b2126, b1222, b4125, b1968, b3030	402
UP_SEQ_FEATURE	domain:HAMP	5	1.15741	2.73335	0.109461	82.6272	b1421, b4355, b3404, b1222, b1968	418
SMART	SM00387:SM00387	6	1.38889	1.96082	0.184719	88.2055	b3404, b2126, b1222, b4125, b1968, b3030	88
SMART	SM00304:SM00304	4	0.925926	2.65364	0.186588	88.4855	b1421, b4355, b3404, b1222	88
INTERPRO	IPR003661:Signal transduction histidine kinase, subgroup 1, dimerisation/phosphoacceptor domain	4	0.925926	2.24484	0.265752	99.2626	b3404, b1222, b4125, b1968	402
INTERPRO	IPR005467:Signal transduction histidine kinase, core	4	0.925926	2.07615	0.30557	99.696	b3404, b1222, b4125, b1968	402
INTERPRO	IPR004358:Signal transduction histidine kinase-related protein, C-terminal	3	0.694444	1.82014	0.490762	99.9978	b3404, b4125, b1968	402
UP_SEQ_FEATURE	domain:Histidine kinase	4	0.925926	1.4974	0.500668	99.9972	b3404, b1222, b4125, b1968	418
SMART	SM00388:SM00388	3	0.694444	1.49641	0.594184	99.992	b3404, b1222, b1968	88
GOTERM_BP_DIRECT	GO:0006464~cellular protein modification process	8	1.85185	1.01465	0.686686	99.9995	b3404, b3287, b3053, b2126, b1222, b4125, b1968, b3206	217
Annotation Cluster 32	Enrichment Score: 0.5875846132181697
Category	Term	Count	%	Fold Enrichment	PValue	FDR	Genes	List Total
INTERPRO	IPR005119:LysR, substrate-binding	6	1.38889	1.96628	0.193003	96.6902	b3118, b3105, b4480, b2289, b3828, b2577	402
INTERPRO	IPR000847:Transcription regulator HTH, LysR	6	1.38889	1.9105	0.208984	97.5915	b3118, b3105, b4480, b2289, b3828, b2577	402
UP_SEQ_FEATURE	domain:HTH lysR-type	6	1.38889	1.39622	0.428123	99.9783	b3118, b3105, b4480, b2289, b3828, b2577	418
Annotation Cluster 33	Enrichment Score: 0.45318141735343465
Category	Term	Count	%	Fold Enrichment	PValue	FDR	Genes	List Total
UP_SEQ_FEATURE	nucleotide phosphate-binding region:ATP 1	3	0.694444	3.33292	0.226136	97.9151	b2180, b0794, b0820	418
UP_SEQ_FEATURE	nucleotide phosphate-binding region:ATP 2	3	0.694444	3.33292	0.226136	97.9151	b2180, b0794, b0820	418
UP_SEQ_FEATURE	domain:ABC transporter 2	3	0.694444	1.64001	0.548615	99.9994	b2180, b0794, b0820	418
UP_SEQ_FEATURE	domain:ABC transporter 1	3	0.694444	1.64001	0.548615	99.9994	b2180, b0794, b0820	418
Annotation Cluster 34	Enrichment Score: 0.4031209778896726
Category	Term	Count	%	Fold Enrichment	PValue	FDR	Genes	List Total
INTERPRO	IPR016032:Signal transduction response regulator, C-terminal effector	5	1.15741	1.93521	0.261482	99.1914	b4398, b3512, b0315, b2193, b1969	402
INTERPRO	IPR000792:Transcription regulator LuxR, C-terminal	3	0.694444	2.22629	0.389618	99.9609	b3512, b0315, b2193	402
UP_SEQ_FEATURE	domain:HTH luxR-type	3	0.694444	1.47601	0.606116	99.9999	b3512, b0315, b2193	418
Annotation Cluster 35	Enrichment Score: 0.39536049659357103
Category	Term	Count	%	Fold Enrichment	PValue	FDR	Genes	List Total
UP_KEYWORDS	Pyridoxal phosphate	7	1.62037	2.4372	0.0689985	59.883	b3617, b4146, b3117, b3708, b0154, b3428, b2938	417
INTERPRO	IPR015422:Pyridoxal phosphate-dependent transferase, major region, subdomain 2	3	0.694444	1.36051	0.64776	100	b3617, b3708, b0154	402
INTERPRO	IPR015424:Pyridoxal phosphate-dependent transferase	3	0.694444	1.08185	0.765865	100	b3617, b3708, b0154	402
INTERPRO	IPR015421:Pyridoxal phosphate-dependent transferase, major region, subdomain 1	3	0.694444	1.08185	0.765865	100	b3617, b3708, b0154	402
Annotation Cluster 36	Enrichment Score: 0.3858553445958393
Category	Term	Count	%	Fold Enrichment	PValue	FDR	Genes	List Total
UP_KEYWORDS	Fimbrium	3	0.694444	7.21664	0.0646926	57.447	b0530, b4314, b4315	417
INTERPRO	IPR000259:Fimbrial-type adhesion domain	3	0.694444	1.16615	0.728724	100	b0530, b4314, b4315	402
INTERPRO	IPR008966:Adhesion domain	3	0.694444	1.14144	0.739514	100	b0530, b4314, b4315	402
GOTERM_CC_DIRECT	GO:0009289~pilus	5	1.15741	0.905091	0.820757	99.9918	b4312, b0530, b4314, b4315, b4316	222
Annotation Cluster 37	Enrichment Score: 0.3831019006431673
Category	Term	Count	%	Fold Enrichment	PValue	FDR	Genes	List Total
INTERPRO	IPR000843:Transcription regulator HTH, LacI	3	0.694444	2.96023	0.268275	99.3019	b3934, b4264, b0080	402
SMART	SM00354:SM00354	3	0.694444	2.21136	0.389498	99.4287	b3934, b4264, b0080	88
UP_SEQ_FEATURE	domain:HTH lacI-type	3	0.694444	2.19831	0.396815	99.9516	b3934, b4264, b0080	418
INTERPRO	IPR010982:Lambda repressor-like, DNA-binding domain	4	0.925926	1.09504	0.707814	100	b3934, b4390, b4264, b0080	402
Annotation Cluster 38	Enrichment Score: 0.2976150331892679
Category	Term	Count	%	Fold Enrichment	PValue	FDR	Genes	List Total
INTERPRO	IPR011075:Tetracycline transcriptional regulator, TetR-related, C-terminal	3	0.694444	2.32225	0.369877	99.9351	b1618, b1013, b0313	402
INTERPRO	IPR001647:DNA-binding HTH domain, TetR-type	3	0.694444	2.0103	0.439569	99.9899	b1618, b1013, b0313	402
INTERPRO	IPR015893:Tetracycline transcriptional regulator, TetR-like, C-terminal	3	0.694444	1.93799	0.458182	99.9941	b1618, b1013, b0313	402
UP_SEQ_FEATURE	domain:HTH tetR-type	3	0.694444	1.91334	0.46647	99.9924	b1618, b1013, b0313	418
INTERPRO	IPR009057:Homeodomain-like	8	1.85185	0.70843	0.93536	100	b1618, b4062, b0162, b1323, b1013, b2491, b0313, b4124	402
