# Supplementary material for: Global role of the bacterial post-transcriptional regulator CsrA revealed by integrated transcriptomics
Source: Nat Commun. 2017 Nov 17;8:1596. doi: 10.1038/s41467-017-01613-1 (PMC5694010; doi:10.1038/s41467-017-01613-1)
Supplement: Supplementary file 6 — Supplementary Data 4 [file 41467_2017_1613_MOESM6_ESM.xlsx]

## Sheet: SD4 Funct enrich - expression
Supplementary Data 4. Full DAVID functional enrichment data for genes identified in CLIP-seq or differentially expressed in RNA abundance, translation, translation efficiency, and/or RNA stability analyses
Annotation Cluster 1	Enrichment Score: 69.99698447997513											Example:
Category	Term	Count	%	Fold Enrichment	PValue	FDR	Genes	List Total				Annotation Cluster 3	Enrichment Score: 7.212658001903572
KEGG_PATHWAY	eco01120:Microbial metabolism in diverse environments	126	7.82123	8.52466	1.31726e-89	1.48067e-86	b2800, b2802, b2803, b2388, b1388, b1611, b1387, b1385, b1392, b1757, b0963, b1390, b0968, b2297, b1002, b2296, b1478, b1378, b2097, b2521, b3553, b0767, b0973, b1702, b2203, b2206, b0347, b3403, b2342, b2341, b3212, b1226, b0756, b1225, b1224, b3355, b0755, b1676, b2414, b2751, b0350, b2210, b4232, b3941, b2542, b2541, b3366, b3365, b1415, b0724, b3894, b0723, b0722, b3893, b0521, b3892, b0721, …	607				Category	Term	Count	%	Fold Enrichment	PValue	FDR	Genes	List Total
KEGG_PATHWAY	eco01130:Biosynthesis of antibiotics	96	5.95903	7.92721	1.43878e-63	1.61728e-60	b0724, b3959, b0723, b0522, b0722, b4006, b0721, b0728, b0268, b0727, b3958, b0726, b3957, b2388, b3916, b0870, b2779, b1611, b0720, b0523, b1241, b2913, b3117, b2889, b0114, b3236, b0115, b2914, b3919, b2476, b0118, b0729, b1852, b0273, b2499, b3172, b2818, b0077, b1478, b2290, b0078, b4254, b2097, b3960, b3925, b1814, b2905, b3124, b2904, b2464, b2465, b2903, b1136, b0474, b4151, b1723, b1131, …	607				UP_KEYWORDS	Cell inner membrane	94	21.7593	4.37526	8.91806e-34	1.13932e-30	B0723, B0722, B4221, B3424, B1614, B2223, B2014, B3915, B3324, B4355, B3057, B0428, B0429, B1968, B3116, B3235, B0019, B0155, B2572, B1249, B0199, B3816, B3818, B2295, B2292, B3415, B0431, B0432, B2497, B2008, B3250, B0046, B2242, B2240, B2241, B0084, B2288, B3552, B0089, B3409, B0087, B0408, B3731, B3737, B3738, B1634, B3404, B2923, B1939, B2924, B3605, B2283, B4240, B3739, B4242, B1421, B0793, …	417
KEGG_PATHWAY	eco01200:Carbon metabolism	71	4.4072	10.6846	5.38743e-59	6.05579e-56	b0724, b0723, b3894, b3893, b0722, b0721, b3892, b0521, b0728, b0727, b0726, b2388, b3916, b2779, b1611, b0720, b2913, b3117, b3236, b3919, b0115, b2914, b2917, b0118, b2154, b0729, b1852, b2297, b3526, b2296, b4014, b4015, b1479, b1378, b2097, b3925, b1814, b2905, b2463, b2464, b2465, b2903, b1136, b4151, b1723, b4153, b3612, b4152, b0767, b4154, b2797, b1702, b3403, b2341, b4069, b1732, b1276, …	607				UP_KEYWORDS	Cell membrane	107	24.7685	3.68663	2.20451e-32	2.81636e-29	B1614, B2223, B2014, B3057, B0428, B0429, B1968, B3116, B3235, B0155, B0199, B2295, B2292, B0431, B0432, B2497, B4390, B3252, B2008, B3250, B0046, B2240, B2241, B2288, B3552, B3409, B3731, B3737, B3738, B3404, B2923, B2924, B3605, B4240, B3739, B4242, B1421, B4138, B1224, B4547, B0652, B0842, B1222, B2412, B2689, B2027, B3886, B1189, B2377, B3096, B3675, B3095, B1786, B1889, B0951, B4125, B3163, …	417
												UP_KEYWORDS	Membrane	126	29.1667	1.40206	2.89021e-05	0.0369174	B1614, B2223, B4317, B2014, B0565, B3057, B0428, B0429, B1968, B3116, B3235, B0155, B0199, B2295, B2292, B0431, B0432, B2497, B4390, B3252, B2008, B3250, B0046, B2240, B2241, B2288, B3552, B3409, B3731, B2346, B3737, B3738, B3404, B2923, B2924, B3605, B4240, B3739, B4242, B2344, B1421, B4138, B1224, B0842, B4547, B0652, B1222, B0177, B2412, B1024, B2689, B2027, B3886, B1189, B2377, B3096, B0957, …	417
Annotation Cluster 2	Enrichment Score: 33.15673311904009											UP_KEYWORDS	Transmembrane	98	22.6852	1.19323	0.0376059	38.7188	B2223, B2014, B4317, B3057, B0565, B0428, B0429, B1968, B3116, B3235, B0155, B2295, B2292, B0431, B0432, B2497, B3252, B2008, B3250, B2240, B2288, B3552, B3409, B3737, B3738, B3404, B2923, B2924, B4240, B3739, B4242, B2344, B1421, B4138, B4547, B0842, B0177, B1222, B2412, B1024, B2027, B2689, B3886, B2377, B0957, B3096, B3675, B3095, B1786, B1889, B0951, B4125, B0722, B4221, B3424, B3324, B4355, …	417
Category	Term	Count	%	Fold Enrichment	PValue	FDR	Genes	List Total				UP_KEYWORDS	Transmembrane helix	87	20.1389	1.08513	0.243118	97.152	B0722, B4221, B3424, B2223, B2014, B3324, B4355, B3915, B3057, B0428, B0429, B1968, B3116, B3235, B3524, B0019, B0155, B2572, B1249, B3816, B3818, B2295, B3487, B2292, B3415, B0431, B0432, B2497, B3252, B2008, B3250, B2240, B0084, B2288, B1726, B3552, B0089, B3409, B0408, B0087, B3737, B3738, B1634, B2923, B3404, B2924, B4240, B4242, B3739, B1421, B1268, B0793, B4138, B0842, B4547, B4184, B1222, …	417
UP_KEYWORDS	Cell membrane	409	25.388	3.85079	2.74206e-132	3.67711e-129	b3240, b3233, b3116, b1109, b1492, b1491, b1475, b3127, b0764, b0627, b2240, b2241, b0765, b0621, b0341, b2204, b2347, b0752, b0751, b0653, b1225, b0654, b1224, b1223, b3358, b2211, b1496, b0251, b3110, b3103, b3101, b2749, b0260, b3224, b3367, b3006, b3364, b2742, b3005, b3474, b3479, b1342, b1442, b0871, b1918, b4520, b0468, b3377, b0679, b0070, b0864, b0865, b3291, b3486, b1336, b3485, b3173, …	1526				UP_SEQ_FEATURE	topological domain:Periplasmic	59	13.6574	1.02573	0.477367	99.9944	B3424, B2223, B2014, B4355, B3324, B3915, B0565, B0428, B0429, B1968, B0019, B0155, B3816, B3818, B2295, B0431, B0432, B2008, B2240, B0084, B3552, B0089, B3409, B0408, B0087, B3737, B3738, B1634, B2923, B3404, B2924, B4240, B3739, B1421, B0793, B4138, B0842, B1222, B4184, B2412, B0093, B3469, B2313, B2689, B2027, B3886, B0396, B3785, B3784, B2317, B0957, B3709, B3675, B0814, B3095, B0598, B1889, …	418
UP_KEYWORDS	Cell inner membrane	336	20.8566	4.27363	1.49301e-119	2.00213e-116	b1616, b3754, b3750, b3240, b3116, b3233, b1890, b2392, b2882, b1752, b1492, b1475, b1626, b2497, b4703, b3127, b0764, b0627, b2240, b2241, b0765, b2896, b0621, b1762, b0341, b3734, b3731, b3732, b2204, b2367, b2347, b3605, b2365, b2370, b0752, b0751, b0653, b0654, b1879, b1223, b1603, b2211, b1496, b3747, b3886, b3749, b3110, b3103, b1880, b0260, b3101, b2749, b1886, b3224, b1885, b3367, b1889, …	1526				UP_SEQ_FEATURE	topological domain:Cytoplasmic	57	13.1944	0.994978	0.588174	99.9998	B3424, B2223, B2014, B4355, B3324, B3915, B0428, B0429, B1968, B0019, B0155, B3816, B3818, B2295, B0431, B0432, B2008, B2240, B0084, B3552, B0089, B3409, B0408, B0087, B3737, B3738, B1634, B2923, B3404, B2924, B4240, B4242, B3739, B1421, B0793, B4138, B0842, B1222, B4184, B2412, B0093, B3469, B2313, B2689, B2027, B3886, B0396, B3785, B3784, B2317, B3709, B3675, B0598, B3095, B1889, B2126, B4125	418
UP_KEYWORDS	Transport	312	19.3669	3.40788	2.1106e-84	2.83032e-81	b3754, b1487, b3750, b1615, b3240, b2389, b1756, b3116, b1392, b1102, b1890, b2392, b2882, b3337, b2886, b1109, b1492, b1475, b2497, b1377, b1378, b2094, b2093, b0763, b3127, b0764, b0627, b2240, b0765, b0621, b0341, b2203, b3734, b3731, b2205, b3732, b2204, b2206, b2367, b2208, b2365, b2344, b0241, b3216, b0752, b0655, b0751, b0653, b0654, b1225, b1879, b1224, b1223, b2211, b1496, b3747, b3749, …	1526				UP_SEQ_FEATURE	transmembrane region	84	19.4444	0.960165	0.71767	100	B0722, B3424, B2223, B2014, B3324, B4355, B3915, B0565, B3057, B0428, B0429, B1968, B3116, B3524, B0019, B0155, B2572, B1249, B3816, B3818, B2295, B2292, B3415, B0431, B0432, B2497, B2092, B2008, B2240, B0084, B2288, B1726, B3552, B0089, B3409, B0408, B0087, B3737, B3738, B1634, B2923, B3404, B2924, B4240, B4242, B3739, B1421, B0793, B4138, B0842, B4547, B4184, B1222, B2412, B0093, B3469, B2313, …	418
UP_KEYWORDS	Membrane	465	28.8641	1.41393	1.53361e-16	1.44329e-13	b0221, b3240, b3233, b1105, b3116, b1205, b1102, b1493, b1109, b1492, b1491, b1475, b1377, b3127, b0764, b0627, b2240, b2241, b0765, b0621, b0341, b2204, b2347, b2344, b0241, b3216, b0752, b0751, b0653, b0654, b1225, b1224, b1223, b3358, b2211, b1496, b0251, b3110, b3103, b0260, b3101, b2749, b3100, b3224, b3367, b3006, b3005, b2742, b3364, b3369, b3474, b3479, b1342, b1442, b0871, b1918, b4520, …	1526				GOTERM_CC_DIRECT	GO:0009274~peptidoglycan-based cell wall	88	20.3704	0.963394	0.741118	99.9388	B0722, B2223, B2014, B4317, B3915, B0565, B3057, B0524, B0428, B0429, B1243, B3116, B0019, B2155, B1249, B3816, B3487, B3415, B0431, B0432, B2497, B4392, B2092, B2008, B3250, B4291, B2242, B2240, B2241, B0085, B0084, B2288, B3552, B0089, B3730, B3409, B0086, B2036, B0408, B0087, B3731, B1329, B2346, B3737, B3738, B1634, B3404, B3605, B4240, B4242, B3739, B2344, B0793, B0092, B4138, B0090, B1224, …	222
UP_KEYWORDS	Transmembrane	374	23.2154	1.24437	2.03127e-06	0.0027239	b1616, b3754, b3750, b1615, b0221, b4613, b3240, b2389, b3233, b3116, b1102, b1205, b1890, b2392, b2882, b1752, b1492, b3766, b1475, b1626, b2497, b1377, b4703, b4387, b3127, b0764, b0627, b2240, b2896, b0621, b1762, b0341, b2204, b2367, b2347, b2365, b2344, b0241, b2370, b3216, b0752, b0751, b0653, b0654, b1879, b1223, b3358, b1603, b2211, b1496, b3747, b3886, b3110, b2377, b3103, b1880, b0260, …	1526				GOTERM_CC_DIRECT	GO:0019866~organelle inner membrane	61	14.1204	0.855515	0.963082	100	B0722, B2223, B2014, B4355, B3915, B3057, B0428, B0429, B3116, B0019, B1249, B3816, B3487, B3415, B0431, B2497, B0432, B2092, B2242, B2240, B2241, B0084, B2288, B3552, B0089, B3409, B0408, B0087, B3731, B3737, B2346, B3738, B1634, B3404, B3605, B4240, B4242, B3739, B1421, B0793, B4138, B0090, B1224, B0842, B1222, B0094, B2412, B0093, B3469, B2313, B0886, B0887, B0396, B3785, B1118, B3709, B0741, …	222
UP_KEYWORDS	Transmembrane helix	356	22.0981	1.21338	3.78533e-05	0.0507494	b1616, b3754, b3750, b0221, b4613, b3240, b2389, b3233, b3116, b1205, b1890, b2392, b2882, b1752, b1492, b3766, b1475, b1626, b2497, b4703, b4387, b3127, b0764, b0627, b2240, b2896, b0621, b1762, b0341, b2204, b2367, b2347, b2365, b2370, b0752, b0751, b0653, b0654, b1879, b1223, b3358, b1603, b2211, b1496, b3747, b3886, b3110, b2377, b3103, b1880, b0260, b3101, b2749, b3100, b1886, b3224, b1885, …	1526
GOTERM_CC_DIRECT	GO:0019866~organelle inner membrane	221	13.7182	1.08874	0.0364189	18.3802	b1616, b0229, b3754, b1615, b3750, b3116, b1890, b2392, b1492, b3869, b1475, b2497, b2092, b4387, b3127, b0764, b0627, b2240, b2241, b0621, b0341, b3734, b3731, b3732, b2367, b3605, b2365, b2370, b0752, b0751, b0653, b0654, b1225, b1879, b1224, b1223, b1603, b2211, b1496, b3747, b3110, b1880, b0260, b1886, b3224, b1885, b3367, b1889, b3006, b3364, b1887, b2742, b1609, b3474, b3893, b3892, b4003, …	632				Each cluster from DAVID is made up of different types of annoations from different databases, which are called categories here (for example UP_KEYWORDS are uniprot key words and GOTERM_CC_DIRECT are GO terms using cellular component information).
UP_SEQ_FEATURE	transmembrane region	338	20.9808	1.05621	0.131354	91.3171	b3754, b3750, b4613, b3240, b2389, b3116, b3233, b1890, b2392, b2882, b1752, b1492, b1475, b1626, b2497, b2092, b3127, b0764, b0627, b2240, b2896, b0621, b1762, b0341, b2204, b2367, b2347, b2365, b2370, b0752, b0751, b0653, b0654, b1879, b1223, b3358, b1603, b2211, b1496, b3747, b3886, b3110, b2377, b3103, b1880, b0260, b3101, b2749, b1886, b3224, b1885, b1789, b3367, b1889, b3006, b1785, b3364, …	1529				These clusters are grouped together based on the amount of overlap of the genes contained in the cluster (Genes column). The Enrichment Score shows the overall level of enrichment of this group of annotations.
UP_SEQ_FEATURE	topological domain:Periplasmic	226	14.0286	1.07413	0.131908	91.4127	b3754, b3750, b3240, b1890, b2392, b2882, b1752, b1492, b1475, b1626, b3127, b0764, b2240, b1762, b2367, b2347, b2365, b2370, b0752, b0751, b0653, b1223, b1603, b1496, b3886, b3747, b3110, b3103, b1880, b3101, b2749, b1886, b3224, b1885, b1889, b3006, b1785, b3364, b1609, b3005, b3474, b3893, b3892, b1342, b1442, b1657, b1918, b0468, b1711, b0070, b3291, b3173, b3485, b1660, b1929, b4288, b4289, …	1529				This allows you to use multiple annotation sources at the same time to look for enrichment, but simplify annotations that overlap by grouping them into clusters.
GOTERM_CC_DIRECT	GO:0009274~peptidoglycan-based cell wall	271	16.8218	1.04214	0.157039	60.751	b0229, b1616, b3754, b3750, b1615, b3240, b3116, b1102, b1890, b2392, b2882, b1492, b3869, b1475, b2497, b1377, b4392, b2092, b4387, b3127, b0764, b0627, b2240, b2241, b0381, b0621, b0341, b3734, b3731, b3732, b2367, b3605, b2365, b2344, b0241, b2370, b3216, b0752, b0751, b0653, b0654, b1225, b1879, b1224, b1223, b1603, b2211, b1496, b3747, b3110, b3103, b1880, b0260, b3101, b3224, b1789, b3367, …	632
UP_SEQ_FEATURE	topological domain:Cytoplasmic	222	13.7803	1.0594	0.186962	97.2455	b3754, b3750, b3240, b1890, b2392, b2882, b1752, b1492, b1475, b1626, b3127, b0764, b2240, b1762, b2347, b2367, b2365, b2370, b0752, b0751, b0653, b1223, b1603, b1496, b3886, b3747, b3110, b3103, b1880, b3101, b2749, b1886, b3224, b1885, b3367, b1889, b3006, b1785, b3364, b1609, b3005, b3474, b3893, b3892, b1342, b1442, b1657, b1918, b0468, b1711, b0070, b3291, b3173, b3485, b1660, b1929, b4288, …	1529				Each term in a cluster has the following associated information:
												Category	Source/type of annotation
Annotation Cluster 3	Enrichment Score: 15.930856395072306											Term	Description of the annotation
Category	Term	Count	%	Fold Enrichment	PValue	FDR	Genes	List Total				Count	Number of genes in this annotation found in our list
KEGG_PATHWAY	eco02040:Flagellar assembly	36	2.23464	16.1021	7.17464e-42	8.06473e-39	b1939, b1078, b1079, b1076, b1077, b1083, b1082, b1937, b1891, b1890, b1938, b1080, b1892, b1879, b1950, b1924, b1942, b1925, b1943, b1926, b1880, b1945, b1946, b1947, b1948, b1923, b1949, b1889, b1070, b1071, b1072, b1073, b1074, b1940, b1075, b1941	607				%	Percentage of genes in our list annotated with this term
GOTERM_BP_DIRECT	GO:0042330~taxis	47	2.91744	2.35741	3.65291e-14	4.16112e-11	b4355, b1939, b1078, b1079, b1076, b1077, b1421, b1083, b1082, b1937, b1891, b1890, b1938, b1081, b1080, b1892, b1879, b1924, b1882, b1942, b1925, b1881, b1943, b3072, b1926, b1944, b1945, b1946, b1886, b1885, b1947, b1922, b1884, b1948, b1237, b1883, b1923, b1889, b1888, b1070, b1071, b1887, b1072, b1073, b1074, b1940, b1075	707				Fold Enrichment	Enrichment of genes in our list over background of all genes expressed in our condition
UP_KEYWORDS	Flagellum	40	2.48293	4.30087	4.48424e-14	6.01519e-11	b1939, b1078, b1079, b1076, b1077, b1083, b1082, b1937, b1890, b1938, b1081, b1080, b1879, b1878, b1950, b1924, b1942, b1925, b1943, b1926, b1944, b1880, b1945, b1946, b1921, b1194, b1947, b1922, b1948, b1923, b1949, b1889, b1070, b1071, b1072, b1073, b1074, b1940, b1075, b1941	1526				PValue	P-value associated with a test of significance of this enrichment (Fisher's exact test)
UP_KEYWORDS	Cilium	40	2.48293	4.30087	4.48424e-14	6.01519e-11	b1939, b1078, b1079, b1076, b1077, b1083, b1082, b1937, b1890, b1938, b1081, b1080, b1879, b1878, b1950, b1924, b1942, b1925, b1943, b1926, b1944, b1880, b1945, b1946, b1921, b1194, b1947, b1922, b1948, b1923, b1949, b1889, b1070, b1071, b1072, b1073, b1074, b1940, b1075, b1941	1526				FDR	False discovery rate to adjust the p-value for multiple testing
UP_KEYWORDS	Cell projection	40	2.48293	4.30087	4.48424e-14	6.01519e-11	b1939, b1078, b1079, b1076, b1077, b1083, b1082, b1937, b1890, b1938, b1081, b1080, b1879, b1878, b1950, b1924, b1942, b1925, b1943, b1926, b1944, b1880, b1945, b1946, b1921, b1194, b1947, b1922, b1948, b1923, b1949, b1889, b1070, b1071, b1072, b1073, b1074, b1940, b1075, b1941	1526				Genes	b numbers for genes associated with this annotation in our list
UP_KEYWORDS	Bacterial flagellum biogenesis	17	1.05525	8.0606	1.78415e-10	2.39254e-07	b1942, b1925, b1943, b1926, b1880, b1891, b1081, b1948, b1892, b1070, b1879, b1878, b1071, b1072, b1940, b1941, b1075	1526				List Total	Total number of genes in our list annotated in the database used
UP_KEYWORDS	Bacterial flagellum	20	1.24146	4.591	7.22884e-08	9.69388e-05	b1950, b1939, b1078, b1079, b1076, b1077, b1924, b1945, b1083, b1082, b1937, b1946, b1947, b1194, b1938, b1080, b1949, b1923, b1073, b1074	1526
Annotation Cluster 4	Enrichment Score: 13.278390675225658											Reference
Category	Term	Count	%	Fold Enrichment	PValue	FDR	Genes	List Total				Huang DW, Sherman BT, Lempicki RA. Bioinformatics enrichment tools: paths toward the comprehensive functional analysis of large gene lists. Nucleic Acids Res. 2009;37(1):1-13.
KEGG_PATHWAY	eco02030:Bacterial chemotaxis	19	1.17939	15.297	2.42128e-20	2.72166e-17	b2150, b4034, b4355, b1939, b1882, b1421, b1881, b3072, b1945, b1886, b1946, b1885, b1890, b1884, b1883, b1889, b1888, b1887, b3544	607
UP_KEYWORDS	Chemotaxis	21	1.30354	11.0435	7.80538e-16	1.04361e-12	b2150, b4355, b1939, b1882, b1421, b1942, b1881, b1944, b3072, b1945, b1886, b1946, b1885, b1890, b1947, b1884, b1883, b1889, b1888, b1887, b3544	1526
UP_KEYWORDS	Flagellar rotation	9	0.558659	8.3971	7.73374e-06	0.0103705	b1882, b1881, b1944, b1945, b1946, b1890, b1947, b1889, b1939	1526
Annotation Cluster 5	Enrichment Score: 13.277229272045034
Category	Term	Count	%	Fold Enrichment	PValue	FDR	Genes	List Total
UP_KEYWORDS	Periplasm	79	4.90379	5.38902	5.2461e-34	7.03503e-31	b4310, b3894, b3571, b4316, b1197, b1487, b0220, b1440, b1386, b2945, b0329, b1757, b1710, b3238, b3566, b2494, b3338, b0152, b1002, b2817, b2000, b0480, b2150, b1990, b3860, b4392, b0860, b2957, b0863, b2239, b0830, b0763, b3728, b3024, b4292, b3510, b2425, b4290, b1072, b3447, b3458, b2203, b3453, b4070, b4034, b2309, b2206, b1019, b4376, b1018, b1678, b2107, b1081, b1872, b0802, b0655, b1080, …	1526
UP_KEYWORDS	Signal	203	12.6009	1.38772	1.43526e-06	0.00192467	b2226, b1487, b1615, b0220, b1386, b1105, b2390, b1104, b1757, b1102, b3238, b2494, b3338, b1751, b1491, b2233, b1377, b4189, b3860, b4392, b2239, b2093, b4387, b0763, b1760, b2203, b2205, b2206, b0241, b2344, b0250, b2370, b3216, b0753, b1872, b0655, b1878, b1498, b2210, b0358, b0251, b1901, b2742, b3894, b1440, b3013, b3487, b0865, b4149, b0480, b0860, b3391, b0863, b3024, b1722, b4290, b0289, …	1526
UP_SEQ_FEATURE	signal peptide	195	12.1043	1.06372	0.195679	97.7155	b2226, b1487, b1615, b0221, b0220, b1386, b2390, b1757, b1102, b3238, b2494, b3338, b1751, b1491, b2233, b1377, b3860, b4189, b4392, b2239, b4387, b0763, b1760, b0341, b2203, b2205, b2206, b0241, b2344, b0250, b2370, b3216, b0753, b1872, b0655, b1878, b1498, b0251, b1901, b2742, b3894, b1440, b3013, b3487, b0865, b4149, b0480, b0860, b3391, b4289, b0863, b3024, b1722, b4290, b3456, b0289, b3458, …	1529
Annotation Cluster 6	Enrichment Score: 10.595026532459489
Category	Term	Count	%	Fold Enrichment	PValue	FDR	Genes	List Total
KEGG_PATHWAY	eco00020:Citrate cycle (TCA cycle)	22	1.36561	13.6249	1.51798e-21	1.7063e-18	b0724, b0723, b2210, b0722, b0721, b0728, b0727, b0726, b3403, b1611, b0720, b0114, b3236, b1276, b0115, b0118, b1136, b4151, b0729, b4153, b4152, b4154	607
UP_KEYWORDS	Tricarboxylic acid cycle	19	1.17939	5.90907	2.78095e-09	3.72926e-06	b0724, b0723, b2210, b0722, b0721, b2976, b0728, b0727, b4014, b4015, b4016, b1611, b0720, b3236, b1276, b0118, b1136, b0729, b4153	1526
GOTERM_BP_DIRECT	GO:0006099~tricarboxylic acid cycle	15	0.931099	1.95615	0.00388562	4.33777	b0724, b0723, b0722, b2210, b0721, b0728, b1276, b3236, b0727, b0726, b0118, b1136, b0729, b1611, b0720	707
Annotation Cluster 7	Enrichment Score: 8.536257497260983
Category	Term	Count	%	Fold Enrichment	PValue	FDR	Genes	List Total
UP_KEYWORDS	Sugar transport	45	2.7933	4.00477	1.33714e-14	1.78635e-11	b4032, b4120, b4033, b3750, b4034, b1615, b4356, b4460, b3666, b3668, b3566, b0679, b1738, b3450, b0070, b1736, b3947, b3415, b4321, b0983, b4304, b2150, b3749, b2170, b1817, b0731, b2094, b2093, b3909, b2383, b1818, b1819, b3224, b2429, b4037, b1901, b4036, b4035, b3659, b2149, b2704, b2703, b2702, b0129, b2148	1526
KEGG_PATHWAY	eco02060:Phosphotransferase system (PTS)	17	1.05525	6.36596	2.16107e-09	2.42917e-06	b3947, b4304, b1817, b2094, b0731, b2093, b1818, b2383, b1819, b2429, b1738, b0679, b2704, b2703, b2702, b0129, b1736	607
UP_KEYWORDS	Phosphotransferase system	19	1.17939	2.45332	0.000851889	1.13636	b3947, b1198, b4304, b1817, b2094, b0731, b2093, b1818, b2383, b1819, b2429, b0679, b1738, b2706, b2704, b2703, b2702, b0129, b1736	1526
Annotation Cluster 8	Enrichment Score: 6.839819701321226
Category	Term	Count	%	Fold Enrichment	PValue	FDR	Genes	List Total
UP_KEYWORDS	Flavoprotein	48	2.97952	3.32134	1.7429e-12	2.33729e-09	b1014, b0723, b2770, b1650, b3426, b0221, b0347, b3605, b2867, b1462, b0871, b0304, b1163, b1392, b4463, b0945, b2710, b3713, b3500, b3081, b3212, b1698, b4187, b1109, b2133, b0708, b1972, b2979, b2210, b1004, b2766, b0077, b0888, b1189, b2769, b2660, b3941, b3070, b0046, b3072, b0043, b0662, b2542, b2242, b2241, b3365, b1765, b4154	1526
UP_KEYWORDS	FAD	37	2.29671	4.08459	2.12645e-12	2.85152e-09	b1014, b0723, b2770, b3426, b0221, b0347, b2867, b0871, b1163, b0304, b1392, b4463, b3500, b3081, b3212, b1698, b4187, b1109, b2133, b0708, b2979, b2210, b2766, b0077, b0888, b1189, b2769, b2660, b3941, b3070, b3072, b0043, b0662, b2542, b2241, b3365, b4154	1526
INTERPRO	IPR023753:Pyridine nucleotide-disulphide oxidoreductase, FAD/NAD(P)-binding domain	25	1.55183	2.10388	0.000938949	1.63634	b1603, b0723, b2210, b4144, b2766, b0888, b3426, b1189, b0347, b2660, b1668, b2878, b0304, b0043, b0662, b3500, b2542, b2242, b3081, b2241, b2146, b3365, b1109, b2887, b4154	1474
UP_SEQ_FEATURE	nucleotide phosphate-binding region:FAD	18	1.11732	1.42416	0.125647	90.272	b0723, b0888, b0077, b2766, b3426, b1189, b0347, b2769, b2867, b0304, b3500, b2542, b1698, b2241, b3365, b1109, b4154, b0708	1529
Annotation Cluster 9	Enrichment Score: 5.50334002498803
Category	Term	Count	%	Fold Enrichment	PValue	FDR	Genes	List Total
KEGG_PATHWAY	eco00220:Arginine biosynthesis	13	0.806952	11.6293	3.8219e-11	4.29604e-08	b0273, b3959, b2874, b0521, b3172, b2818, b3958, b3957, b2290, b4254, b3960, b1761, b0485	607
GOTERM_BP_DIRECT	GO:0006526~arginine biosynthetic process	19	1.17939	2.06483	0.000262232	0.298297	b0273, b0864, b3959, b0521, b3172, b2310, b2818, b3958, b3957, b4254, b0860, b3960, b0861, b2306, b0862, b2307, b2308, b0032, b3073	707
UP_KEYWORDS	Arginine biosynthesis	9	0.558659	3.66634	0.00308329	4.05651	b0273, b3959, b0032, b3172, b2818, b3958, b3957, b4254, b3960	1526
Annotation Cluster 10	Enrichment Score: 5.099498975421431
Category	Term	Count	%	Fold Enrichment	PValue	FDR	Genes	List Total
UP_KEYWORDS	Iron	109	6.76598	3.83533	6.11525e-33	8.20056e-30	b0368, b1489, b2487, b0775, b1392, b1102, b2392, b3336, b0153, b0152, b3337, b2886, b2887, b1475, b0150, b0151, b1378, b2194, b1814, b2955, b3126, b0979, b0978, b3409, b2203, b2205, b3408, b2204, b2206, b2208, b1019, b1802, b4237, b3081, b3212, b1225, b1673, b1224, b1671, b1972, b1501, b1974, b4322, b1587, b1589, b3800, b3365, b3091, b1902, b1905, b0724, b3894, b0722, b3893, b0721, b3892, b3915, …	1526
UP_KEYWORDS	4Fe-4S	44	2.73122	3.23002	4.01539e-11	5.38464e-08	b0724, b3894, b2797, b3893, b2487, b2205, b2204, b1468, b0895, b1467, b2206, b2208, b4379, b0775, b0307, b4237, b1276, b3081, b0118, b1673, b1225, b1224, b1671, b2886, b2713, b2887, b4467, b1501, b1475, b2763, b4469, b1378, b2878, b2955, b1814, b1587, b4079, b1589, b2243, b3800, b3365, b0781, b4153, b4471	1526
UP_KEYWORDS	Iron-sulfur	52	3.22781	2.85934	5.1557e-11	6.9138e-08	b0724, b3894, b3893, b2487, b0873, b0775, b1392, b0118, b3337, b2886, b2887, b1475, b2763, b1378, b1814, b2955, b2243, b4153, b2797, b0288, b4178, b2205, b2204, b0895, b1468, b2206, b1467, b2208, b4379, b1802, b0307, b4237, b1276, b3081, b3212, b1673, b1225, b1224, b1671, b2713, b4467, b1501, b4469, b4367, b2878, b1587, b4079, b1589, b3800, b3365, b0781, b4471	1526
INTERPRO	IPR017896:4Fe-4S ferredoxin-type, iron-sulpur binding domain	22	1.36561	2.1637	0.00143791	2.4956	b0724, b4467, b3893, b1475, b2205, b2204, b0895, b1467, b1378, b2208, b4379, b2878, b1589, b0307, b2243, b1225, b1671, b4153, b2886, b2713, b2887, b1751	1474
INTERPRO	IPR017900:4Fe-4S ferredoxin, iron-sulphur binding, conserved site	19	1.17939	2.11497	0.00417958	7.09206	b4467, b0724, b3893, b1475, b2205, b2204, b0895, b1378, b2208, b4379, b2878, b1589, b0307, b2243, b1671, b4153, b2886, b2713, b2887	1474
UP_SEQ_FEATURE	domain:4Fe-4S ferredoxin-type 3	12	0.744879	1.88306	0.0490351	58.211	b3893, b1589, b1475, b2205, b0895, b1225, b1467, b1671, b2208, b2886, b2713, b2887	1529
UP_SEQ_FEATURE	metal ion-binding site:Iron-sulfur 2 (4Fe-4S)	21	1.30354	1.50932	0.0607245	66.2833	b0724, b4467, b3893, b1475, b2205, b2204, b0895, b1467, b1378, b2208, b4379, b2878, b1589, b0307, b2243, b1225, b1671, b4153, b2886, b2713, b2887	1529
UP_SEQ_FEATURE	domain:4Fe-4S ferredoxin-type 2	18	1.11732	1.56922	0.062827	67.5694	b4467, b3893, b1475, b2205, b2204, b0895, b1378, b1467, b2208, b4379, b1589, b0307, b2243, b1225, b1671, b2886, b2713, b2887	1529
UP_SEQ_FEATURE	domain:4Fe-4S ferredoxin-type 1	18	1.11732	1.56922	0.062827	67.5694	b4467, b3893, b1475, b2205, b2204, b0895, b1378, b1467, b2208, b4379, b1589, b0307, b2243, b1225, b1671, b2886, b2713, b2887	1529
UP_SEQ_FEATURE	metal ion-binding site:Iron-sulfur 3 (4Fe-4S)	13	0.806952	1.72393	0.0693874	71.2916	b3893, b1589, b1475, b2205, b0895, b1467, b1225, b2208, b1671, b2886, b2713, b2887, b4379	1529
UP_SEQ_FEATURE	metal ion-binding site:Iron-sulfur 1 (4Fe-4S)	18	1.11732	1.42416	0.125647	90.272	b4467, b3893, b1475, b2205, b2204, b0895, b1467, b1378, b2208, b2878, b1589, b0307, b2243, b1225, b1671, b2886, b2713, b2887	1529
UP_SEQ_FEATURE	metal ion-binding site:Iron-sulfur 4 (4Fe-4S)	9	0.558659	1.54069	0.224574	98.7892	b3893, b1589, b1475, b2205, b0895, b1671, b2886, b2713, b2887	1529
UP_SEQ_FEATURE	domain:4Fe-4S ferredoxin-type 4	6	0.372439	1.66152	0.290579	99.7414	b3893, b1475, b2205, b2886, b2713, b2887	1529
Annotation Cluster 11	Enrichment Score: 4.572926382612725
Category	Term	Count	%	Fold Enrichment	PValue	FDR	Genes	List Total
UP_KEYWORDS	Activator	42	2.60708	4.1745	2.71591e-14	3.64708e-11	b0346, b3405, b2369, b2980, b1384, b0034, b1552, b1916, b3118, b2082, b1891, b2437, b1892, b4113, b2808, b1557, b2491, b2537, b1558, b2731, b1201, b3188, b4062, b3743, b0076, b1642, b1951, b2193, b0435, b0989, b0399, b3025, b2405, b0020, b0959, b0338, b2127, b2706, b4124, b3828, b3516, b3515	1526
UP_KEYWORDS	Transcription regulation	104	6.45562	1.64914	8.33597e-07	0.00111785	b4312, b4313, b1489, b3954, b0225, b1826, b1384, b2735, b1552, b3118, b1891, b2437, b1892, b4113, b1559, b2808, b1557, b1696, b2537, b2491, b1558, b2731, b1201, b4300, b4062, b1477, b1951, b2193, b4390, b1622, b0435, b2427, b1564, b3555, b1071, b2289, b3934, b1014, b3938, b3406, b0346, b3405, b1707, b2921, b2369, b0447, b0034, b1422, b4340, b4135, b4327, b3188, b2837, b1608, b3743, b3680, b0254, …	1526
UP_KEYWORDS	Transcription	104	6.45562	1.61635	2.03884e-06	0.00273405	b4312, b4313, b1489, b3954, b0225, b1826, b1384, b2735, b1552, b3118, b1891, b2437, b1892, b4113, b1559, b2808, b1557, b1696, b2537, b2491, b1558, b2731, b1201, b4300, b4062, b1477, b1951, b2193, b4390, b1622, b0435, b2427, b1564, b3555, b1071, b2289, b3934, b1014, b3938, b3406, b0346, b3405, b1707, b2921, b2369, b0447, b0034, b1422, b4340, b4135, b4327, b3188, b2837, b1608, b3743, b3680, b0254, …	1526
UP_KEYWORDS	DNA-binding	114	7.07635	1.25323	0.0103929	13.0728	b3954, b0225, b1384, b2735, b1552, b3118, b1891, b2437, b1402, b1892, b4113, b1559, b2808, b1696, b2537, b2491, b1557, b1558, b2731, b1201, b1000, b4300, b4062, b1625, b1477, b1951, b3068, b2193, b4390, b0435, b4396, b2427, b1564, b3555, b0146, b2289, b4059, b1763, b4058, b3934, b1014, b3938, b3406, b0346, b3405, b2921, b2369, b0541, b0447, b1422, b4340, b4135, b4327, b3188, b2837, b1608, b3743, …	1526
INTERPRO	IPR011991:Winged helix-turn-helix DNA-binding domain	48	2.97952	0.894581	0.844349	100	b2160, b0346, b4479, b3405, b4178, b2921, b2369, b2980, b0447, b1422, b1916, b2735, b3118, b1914, b0113, b4340, b4113, b2808, b2537, b1853, b0272, b0900, b4327, b1335, b3743, b1608, b0076, b1642, b1951, b2193, b2664, b2667, b2399, b2398, b0399, b1450, b0254, b3025, b2405, b0020, b0315, b0338, b2427, b1922, b4293, b2741, b2289, b3828	1474
UP_SEQ_FEATURE	DNA-binding region:H-T-H motif	70	4.34513	0.885849	0.901419	100	b3422, b3423, b3954, b2980, b1384, b1299, b1916, b2735, b3118, b1914, b2437, b0113, b2808, b2491, b2537, b1696, b1853, b0272, b2731, b1201, b3292, b4300, b4062, b0076, b1477, b1951, b2193, b2664, b4390, b2667, b4396, b4109, b0338, b2427, b1922, b4293, b3555, b2289, b0146, b0330, b3516, b3828, b3515, b3934, b0346, b4479, b4178, b2921, b2369, b0447, b1422, b0796, b0900, b0483, b4327, b3188, b2837, …	1529
Annotation Cluster 12	Enrichment Score: 3.4421101687760203
Category	Term	Count	%	Fold Enrichment	PValue	FDR	Genes	List Total
KEGG_PATHWAY	eco00071:Fatty acid degradation	9	0.558659	9.66129	9.09997e-07	0.00102289	b1241, b2836, b1478, b2542, b0221, b2342, b2341, b3846, b3845	607
KEGG_PATHWAY	eco00362:Benzoate degradation	7	0.434513	9.39292	3.71034e-05	0.0416985	b0350, b2342, b2341, b3846, b3845, b1461, b1395	607
KEGG_PATHWAY	eco00280:Valine, leucine and isoleucine degradation	6	0.372439	8.78299	0.000304289	0.341507	b2917, b2342, b2341, b3846, b3845, b2662	607
KEGG_PATHWAY	eco01212:Fatty acid metabolism	7	0.434513	5.36738	0.0013468	1.50348	b0954, b0221, b2342, b2323, b2341, b3846, b3845	607
UP_KEYWORDS	Lipid degradation	7	0.434513	5.32798	0.00180204	2.38971	b1278, b1619, b2342, b4377, b2341, b3846, b3845	1526
KEGG_PATHWAY	eco00281:Geraniol degradation	4	0.248293	12.8817	0.00215817	2.39928	b2342, b2341, b3846, b3845	607
UP_KEYWORDS	Fatty acid metabolism	10	0.620732	2.60571	0.0149395	18.2783	b1701, b0954, b0221, b2563, b4269, b2342, b2323, b2341, b3846, b3845	1526
Annotation Cluster 13	Enrichment Score: 3.4236268514898023
Category	Term	Count	%	Fold Enrichment	PValue	FDR	Genes	List Total
UP_KEYWORDS	Nucleotide-binding	175	10.8628	1.90142	4.29441e-16	5.9952e-13	b3959, b2803, b2942, b3752, b0829, b2388, b0063, b3056, b1756, b3115, b2632, b1103, b3117, b3668, b4112, b2491, b2731, b3564, b1201, b2499, b3560, b2296, b2950, b3869, b2291, b1004, b0151, b2193, b4390, b1956, b0047, b3124, b2727, b2422, b0381, b0765, b2627, b1764, b4058, b1701, b3409, b4143, b1703, b1702, b3361, b3734, b3732, b3404, b3403, b1175, b2180, b0449, b2373, b2370, b0032, b3540, b0757, …	1526
UP_KEYWORDS	ATP-binding	147	9.12477	1.79171	1.06471e-11	1.42778e-08	b3959, b2803, b2942, b3752, b0829, b2388, b0063, b3056, b1756, b3115, b3668, b4112, b2491, b2731, b3564, b1201, b3560, b2499, b2296, b2950, b3869, b0151, b2193, b4390, b3124, b2422, b0381, b0765, b1764, b2627, b4058, b1701, b4143, b1702, b3361, b3734, b3732, b3404, b3403, b1175, b2180, b0449, b2370, b0032, b3540, b0757, b3541, b1709, b3355, b1020, b1676, b0650, b2751, b2211, b3374, b2836, b1496, …	1526
INTERPRO	IPR017871:ABC transporter, conserved site	32	1.98634	1.53057	0.0196422	29.4194	b0490, b3479, b0829, b2677, b2306, b2180, b0449, b1756, b0588, b3540, b3541, b1709, b3450, b4485, b0794, b0864, b2211, b3486, b1496, b0151, b3749, b2129, b3725, b1682, b2422, b4035, b0933, b0855, b0765, b2149, b4058, b0495	1474
INTERPRO	IPR003439:ABC transporter-like	32	1.98634	1.39938	0.0540295	62.3009	b0490, b3479, b0829, b2677, b2306, b2180, b0449, b1756, b0588, b3540, b3541, b1709, b3450, b4485, b0794, b0864, b2211, b3486, b1496, b0151, b3749, b2129, b3725, b1682, b2422, b4035, b0933, b0855, b0765, b2149, b4058, b0495	1474
INTERPRO	IPR003593:AAA+ ATPase domain	45	2.7933	1.2313	0.120617	89.5389	b1653, b3422, b0490, b3479, b0829, b3732, b2677, b2180, b2306, b0449, b1756, b0588, b3540, b3541, b1709, b2491, b3450, b2731, b4485, b0794, b1201, b0864, b2211, b3765, b3486, b2950, b2592, b1496, b0151, b0882, b4346, b3749, b2129, b3725, b2422, b1682, b0107, b4035, b0855, b0933, b0765, b2149, b0330, b1941, b0495	1474
UP_SEQ_FEATURE	domain:ABC transporter	25	1.55183	1.04614	0.52211	99.9997	b0864, b2211, b0490, b3479, b1496, b0151, b2677, b2306, b0449, b1756, b0588, b2129, b3725, b3540, b1711, b2422, b1709, b3541, b1682, b4035, b0855, b3450, b0933, b0765, b0495	1529
SMART	SM00382:SM00382	45	2.7933	1.00173	0.577205	99.9962	b1653, b3422, b0490, b3479, b0829, b3732, b2677, b2180, b2306, b0449, b1756, b0588, b3540, b3541, b1709, b2491, b3450, b2731, b4485, b0794, b1201, b0864, b2211, b3765, b3486, b2950, b2592, b1496, b0151, b0882, b4346, b3749, b2129, b3725, b2422, b1682, b0107, b4035, b0855, b0933, b0765, b2149, b0330, b1941, b0495	295
UP_SEQ_FEATURE	nucleotide phosphate-binding region:ATP	83	5.15208	0.905528	0.876153	100	b1653, b3959, b3162, b0522, b1344, b2942, b3422, b3479, b0728, b0829, b2388, b2677, b3916, b4094, b1756, b2912, b1711, b2491, b2731, b1201, b0864, b4064, b2950, b2761, b3172, b0151, b4016, b3926, b4109, b0660, b3725, b2422, b0381, b0474, b0107, b0933, b0330, b2149, b0765, b1764, b4058, b1701, b1703, b0490, b3734, b3732, b3404, b3403, b1175, b1636, b2306, b0449, b4386, b0588, b2086, b3974, b3540, …	1529
INTERPRO	IPR027417:P-loop containing nucleoside triphosphate hydrolase	71	4.4072	0.762935	0.996137	100	b1653, b3162, b3422, b3479, b0829, b2677, b4263, b4094, b1756, b2632, b2474, b2491, b2297, b2731, b1201, b0864, b3765, b3486, b2950, b2761, b0151, b4346, b4390, b4109, b0660, b3725, b2727, b2422, b0107, b0474, b0933, b0330, b2149, b0765, b2627, b4058, b3409, b0490, b3734, b3732, b1175, b2306, b2180, b0449, b0588, b3974, b3540, b1709, b3541, b3355, b1020, b3450, b0794, b2751, b4485, b3437, b2211, …	1474
Annotation Cluster 14	Enrichment Score: 3.2665646019780192
Category	Term	Count	%	Fold Enrichment	PValue	FDR	Genes	List Total
UP_KEYWORDS	Transmembrane beta strand	18	1.11732	4.23268	1.22343e-06	0.00164061	b0929, b1024, b0983, b0150, b2000, b1615, b4317, b1377, b0411, b0565, b2344, b0241, b0584, b3216, b1102, b0805, b2155, b4036	1526
UP_KEYWORDS	Cell outer membrane	29	1.80012	2.22487	0.000143876	0.192766	b0929, b4317, b1615, b0565, b1639, b1079, b0241, b2344, b1105, b0584, b3216, b1102, b1278, b0805, b2155, b3506, b4149, b1024, b1023, b0150, b0983, b2000, b1641, b1377, b0411, b3391, b2936, b4036, b1112	1526
GOTERM_CC_DIRECT	GO:0009279~cell outer membrane	24	1.48976	0.863424	0.901028	99.9997	b0929, b4149, b2505, b1024, b0983, b0150, b4317, b1377, b0411, b0565, b1079, b2344, b0241, b0584, b3216, b1102, b0805, b2155, b1110, b4661, b4036, b3506, b0795, b1202	632
Annotation Cluster 15	Enrichment Score: 2.830755715187926
Category	Term	Count	%	Fold Enrichment	PValue	FDR	Genes	List Total
INTERPRO	IPR015590:Aldehyde dehydrogenase domain	11	0.682806	3.54448	0.00102307	1.78171	b1014, b1525, b1241, b3588, b2661, b0312, b1746, b1387, b1444, b1415, b1385	1474
INTERPRO	IPR016163:Aldehyde dehydrogenase, C-terminal	11	0.682806	3.54448	0.00102307	1.78171	b1014, b1525, b1241, b3588, b2661, b0312, b1746, b1387, b1444, b1415, b1385	1474
INTERPRO	IPR016162:Aldehyde dehydrogenase, N-terminal	11	0.682806	3.54448	0.00102307	1.78171	b1014, b1525, b1241, b3588, b2661, b0312, b1746, b1387, b1444, b1415, b1385	1474
INTERPRO	IPR016161:Aldehyde/histidinol dehydrogenase	11	0.682806	3.28513	0.00184077	3.18418	b1014, b1525, b1241, b3588, b2661, b0312, b1746, b1387, b1444, b1415, b1385	1474
INTERPRO	IPR016160:Aldehyde dehydrogenase, conserved site	8	0.496586	3.99823	0.00356044	6.07229	b1014, b1525, b3588, b2661, b0312, b1746, b1415, b1385	1474
Annotation Cluster 16	Enrichment Score: 2.506370037637859
Category	Term	Count	%	Fold Enrichment	PValue	FDR	Genes	List Total
UP_KEYWORDS	Palmitate	32	1.98634	3.51919	3.26661e-09	4.38053e-06	b1283, b1639, b1079, b3661, b1105, b2809, b1708, b1739, b3506, b1063, b4029, b1491, b0865, b4466, b0193, b0453, b4149, b2505, b1023, b0983, b1641, b2971, b0412, b4189, b0251, b2936, b2520, b4411, b2742, b0217, b2123, b0834	1526
UP_KEYWORDS	Lipoprotein	32	1.98634	1.40234	0.0548663	53.0793	b1283, b1639, b1079, b3661, b1105, b2809, b1708, b1739, b3506, b1063, b4029, b1491, b0865, b4466, b0193, b0453, b4149, b2505, b1023, b0983, b1641, b2971, b0412, b4189, b0251, b2936, b2520, b4411, b2742, b0217, b2123, b0834	1526
UP_SEQ_FEATURE	lipid moiety-binding region:N-palmitoyl cysteine	30	1.8622	0.944679	0.725368	100	b1283, b1639, b1826, b1079, b3661, b2809, b1708, b1739, b3506, b1063, b4029, b1491, b4466, b0193, b0865, b0453, b4149, b2505, b1023, b0983, b1641, b0412, b2971, b4189, b0251, b2520, b4411, b2742, b0217, b2123	1529
UP_SEQ_FEATURE	lipid moiety-binding region:S-diacylglycerol cysteine	30	1.8622	0.944679	0.725368	100	b1283, b1639, b1826, b1079, b3661, b2809, b1708, b1739, b3506, b1063, b4029, b1491, b4466, b0193, b0865, b0453, b4149, b2505, b1023, b0983, b1641, b0412, b2971, b4189, b0251, b2520, b4411, b2742, b0217, b2123	1529
Annotation Cluster 17	Enrichment Score: 2.3735053721635926
Category	Term	Count	%	Fold Enrichment	PValue	FDR	Genes	List Total
UP_KEYWORDS	Enterobactin biosynthesis	6	0.372439	14.4617	3.16228e-05	0.042398	b0593, b0595, b0594, b4511, b0596, b0586	1526
KEGG_PATHWAY	eco01053:Biosynthesis of siderophore group nonribosomal peptides	5	0.310366	13.4185	0.000198514	0.222915	b0593, b0595, b0594, b0596, b0586	607
GOTERM_BP_DIRECT	GO:0009239~enterobactin biosynthetic process	5	0.310366	2.1735	0.155985	85.51	b0593, b0595, b0594, b0596, b0586	707
GOTERM_BP_DIRECT	GO:0019184~nonribosomal peptide biosynthetic process	3	0.18622	2.6082	0.327419	98.9089	b0595, b0594, b0586	707
Annotation Cluster 18	Enrichment Score: 2.3274565409085937
Category	Term	Count	%	Fold Enrichment	PValue	FDR	Genes	List Total
UP_KEYWORDS	Pyridoxal phosphate	28	1.73805	2.66399	8.67529e-06	0.0116329	b2965, b1680, b0870, b3428, b2366, b3117, b2253, b3113, b4340, b0154, b1493, b2414, b4117, b0776, b2290, b2379, b1622, b1261, b3417, b2938, b2662, b1190, b3073, b3708, b2903, b1748, b0186, b3517	1526
INTERPRO	IPR015421:Pyridoxal phosphate-dependent transferase, major region, subdomain 1	19	1.17939	1.86865	0.014131	22.1166	b2965, b1680, b2290, b2379, b1622, b0870, b2662, b3073, b2253, b3708, b2903, b4340, b0154, b1748, b4117, b0186, b1493, b3517, b0776	1474
INTERPRO	IPR015424:Pyridoxal phosphate-dependent transferase	19	1.17939	1.86865	0.014131	22.1166	b2965, b1680, b2290, b2379, b1622, b0870, b2662, b3073, b2253, b3708, b2903, b4340, b0154, b1748, b4117, b0186, b1493, b3517, b0776	1474
INTERPRO	IPR015422:Pyridoxal phosphate-dependent transferase, major region, subdomain 2	16	0.993172	1.97892	0.0162321	24.981	b2965, b1680, b2290, b2379, b1622, b0870, b2662, b3073, b2253, b3708, b4340, b0154, b1748, b4117, b0186, b0776	1474
UP_KEYWORDS	Aminotransferase	9	0.558659	2.00238	0.0819811	68.243	b3073, b2253, b2905, b2290, b4340, b2379, b0154, b1748, b2662	1526
Annotation Cluster 19	Enrichment Score: 1.905746188998434
Category	Term	Count	%	Fold Enrichment	PValue	FDR	Genes	List Total
UP_KEYWORDS	Calcium	11	0.682806	4.82055	8.53459e-05	0.114388	b1498, b3571, b1927, b3801, b4070, b2150, b2465, b0837, b3403, b1386, b2239	1526
UP_SEQ_FEATURE	metal ion-binding site:Calcium	8	0.496586	2.03574	0.0911164	80.9478	b1498, b3571, b1927, b3801, b4070, b2465, b0837, b2239	1529
UP_SEQ_FEATURE	metal ion-binding site:Calcium; via carbonyl oxygen	5	0.310366	1.96152	0.246594	99.2656	b3571, b1927, b4070, b2465, b0837	1529
Annotation Cluster 20	Enrichment Score: 1.771687515356187
Category	Term	Count	%	Fold Enrichment	PValue	FDR	Genes	List Total
KEGG_PATHWAY	eco00790:Folate biosynthesis	7	0.434513	5.93237	0.000749036	0.83874	b0048, b2153, b3058, b0781, b0784, b0783, b0785	607
KEGG_PATHWAY	eco04122:Sulfur relay system	6	0.372439	5.36738	0.00392458	4.32388	b1757, b2521, b0781, b0784, b0783, b0785	607
UP_KEYWORDS	Molybdenum cofactor biosynthesis	5	0.310366	3.36318	0.0604589	56.6688	b0782, b0781, b0784, b0783, b0785	1526
GOTERM_BP_DIRECT	GO:0006777~Mo-molybdopterin cofactor biosynthetic process	7	0.434513	1.3041	0.46078	99.912	b0763, b0782, b0781, b0765, b0784, b0783, b0785	707
Annotation Cluster 21	Enrichment Score: 1.666465139500431
Category	Term	Count	%	Fold Enrichment	PValue	FDR	Genes	List Total
INTERPRO	IPR017853:Glycoside hydrolase, superfamily	15	0.931099	2.98648	0.000508213	0.888842	b1617, b3571, b0403, b3432, b0344, b3878, b3431, b3416, b1309, b1927, b3656, b2716, b3338, b3721, b1491	1474
INTERPRO	IPR013781:Glycoside hydrolase, catalytic domain	13	0.806952	3.18359	0.000778674	1.35883	b1617, b3571, b0403, b3432, b0344, b3431, b3416, b1309, b1927, b2716, b3338, b3721, b1491	1474
INTERPRO	IPR006589:Glycosyl hydrolase, family 13, subfamily, catalytic domain	6	0.372439	4.08152	0.0148031	23.0439	b1309, b3571, b1927, b3432, b0403, b3431	1474
INTERPRO	IPR015902:Glycoside hydrolase, family 13	6	0.372439	3.33943	0.032711	44.2404	b1309, b3571, b1927, b3432, b0403, b3431	1474
INTERPRO	IPR006047:Glycosyl hydrolase, family 13, catalytic domain	6	0.372439	3.33943	0.032711	44.2404	b1309, b3571, b1927, b3432, b0403, b3431	1474
SMART	SM00642:SM00642	6	0.372439	3.29831	0.0327653	32.568	b1309, b3571, b1927, b3432, b0403, b3431	295
GOTERM_BP_DIRECT	GO:0000272~polysaccharide catabolic process	7	0.434513	2.0286	0.0809472	61.7688	b1309, b3571, b1927, b0403, b3898, b3416, b3417	707
INTERPRO	IPR013780:Glycosyl hydrolase, family 13, all-beta	4	0.248293	2.96838	0.150391	94.2871	b1309, b1927, b3432, b0403	1474
INTERPRO	IPR014756:Immunoglobulin E-set	4	0.248293	1.74922	0.401638	99.9879	b3432, b0403, b3431, b0585	1474
Annotation Cluster 22	Enrichment Score: 1.6534689074610787
Category	Term	Count	%	Fold Enrichment	PValue	FDR	Genes	List Total
UP_KEYWORDS	Molybdenum	15	0.931099	5.29085	7.95844e-07	0.00106722	b1971, b1501, b3894, b0284, b1468, b2206, b2866, b1587, b4079, b0763, b0764, b1872, b1224, b0765, b3551	1526
INTERPRO	IPR006657:Molydopterin dinucleotide-binding domain	9	0.558659	2.62384	0.0213073	31.4956	b1587, b3894, b1501, b4079, b1872, b1468, b2206, b1224, b3551	1474
INTERPRO	IPR009010:Aspartate decarboxylase-like domain	9	0.558659	2.44891	0.0306974	42.1662	b1587, b3894, b1501, b4079, b1872, b1468, b2206, b1224, b3551	1474
INTERPRO	IPR006656:Molybdopterin oxidoreductase	9	0.558659	2.44891	0.0306974	42.1662	b1587, b3894, b1501, b4079, b1872, b1468, b2206, b1224, b3551	1474
INTERPRO	IPR006655:Molybdopterin oxidoreductase, prokaryotic, conserved site	7	0.434513	2.59733	0.0521939	60.9952	b1587, b3894, b4079, b1872, b1468, b1224, b3551	1474
INTERPRO	IPR006963:Molybdopterin oxidoreductase, 4Fe-4S domain	6	0.372439	2.44891	0.0976442	83.5454	b1587, b3894, b4079, b1468, b2206, b1224	1474
INTERPRO	IPR027467:Molybdopterin oxidoreductase, molybdopterin cofactor binding site	5	0.310366	2.60523	0.124295	90.2812	b3894, b4079, b1468, b2206, b1224	1474
SMART	SM00926:SM00926	6	0.372439	1.97898	0.183094	90.8559	b1587, b3894, b4079, b1468, b2206, b1224	295
UP_SEQ_FEATURE	metal ion-binding site:Iron-sulfur (4Fe-4S)	12	0.744879	0.965672	0.709291	100	b1587, b3894, b1501, b4079, b2763, b1276, b3081, b1468, b0118, b2206, b1224, b3365	1529
Annotation Cluster 23	Enrichment Score: 1.6117085066557257
Category	Term	Count	%	Fold Enrichment	PValue	FDR	Genes	List Total
UP_KEYWORDS	Cell wall biogenesis/degradation	16	0.993172	2.4229	0.00275949	3.63778	b2519, b0087, b1325, b0839, b2817, b1990, b4392, b0110, b1678, b1192, b1081, b2010, b0381, b0920, b0925, b2134	1526
KEGG_PATHWAY	eco00550:Peptidoglycan biosynthesis	5	0.310366	3.65958	0.0438749	39.6088	b2519, b0087, b0839, b2010, b0381	607
UP_KEYWORDS	Peptidoglycan synthesis	11	0.682806	2.00099	0.0499686	49.7119	b1105, b2519, b1678, b1192, b0087, b0839, b2010, b1990, b0381, b0925, b2134	1526
UP_KEYWORDS	Cell shape	12	0.744879	1.86602	0.0590777	55.8068	b1105, b2519, b1678, b1192, b0087, b0839, b2010, b1990, b0381, b0925, b2896, b2134	1526
Annotation Cluster 24	Enrichment Score: 1.6065043726523194
Category	Term	Count	%	Fold Enrichment	PValue	FDR	Genes	List Total
KEGG_PATHWAY	eco00660:C5-Branched dibasic acid metabolism	5	0.310366	8.05107	0.00227389	2.52644	b0728, b0077, b0078, b0073, b0729	607
KEGG_PATHWAY	eco00290:Valine, leucine and isoleucine biosynthesis	5	0.310366	5.03192	0.0146351	15.2719	b3117, b0077, b2290, b0078, b0073	607
UP_KEYWORDS	Branched-chain amino acid biosynthesis	4	0.248293	1.60685	0.455327	99.9711	b3766, b0077, b0078, b0073	1526
Annotation Cluster 25	Enrichment Score: 1.4491897461850627
Category	Term	Count	%	Fold Enrichment	PValue	FDR	Genes	List Total
KEGG_PATHWAY	eco00362:Benzoate degradation	7	0.434513	9.39292	3.71034e-05	0.0416985	b0350, b2342, b2341, b3846, b3845, b1461, b1395	607
INTERPRO	IPR006108:3-hydroxyacyl-CoA dehydrogenase, C-terminal	3	0.18622	5.24767	0.109521	86.9616	b2341, b3846, b1395	1474
INTERPRO	IPR006176:3-hydroxyacyl-CoA dehydrogenase, NAD binding	3	0.18622	5.24767	0.109521	86.9616	b2341, b3846, b1395	1474
INTERPRO	IPR006180:3-hydroxyacyl-CoA dehydrogenase, conserved site	3	0.18622	5.24767	0.109521	86.9616	b2341, b3846, b1395	1474
INTERPRO	IPR008927:6-phosphogluconate dehydrogenase, C-terminal-like	8	0.496586	1.68891	0.196018	97.8332	b2736, b3125, b4323, b3787, b3882, b2341, b3846, b1395	1474
INTERPRO	IPR013328:Dehydrogenase, multihelical	7	0.434513	1.74922	0.211184	98.4492	b2736, b3125, b4323, b3882, b2341, b3846, b1395	1474
Annotation Cluster 26	Enrichment Score: 1.3447299510114714
Category	Term	Count	%	Fold Enrichment	PValue	FDR	Genes	List Total
UP_KEYWORDS	Gluconeogenesis	6	0.372439	6.42741	0.00209374	2.77152	b2797, b3919, b0755, b3403, b4471, b1814	1526
INTERPRO	IPR005130:Serine dehydratase-like, alpha subunit	4	0.248293	4.08152	0.0725891	73.381	b2797, b4470, b4471, b1814	1474
INTERPRO	IPR005131:Serine dehydratase beta chain	3	0.18622	4.08152	0.165822	95.8596	b2797, b4471, b1814	1474
INTERPRO	IPR004644:Iron-sulphur-dependent L-serine dehydratase single chain form	3	0.18622	4.08152	0.165822	95.8596	b2797, b4471, b1814	1474
Annotation Cluster 27	Enrichment Score: 1.3397918164244533
Category	Term	Count	%	Fold Enrichment	PValue	FDR	Genes	List Total
UP_KEYWORDS	c-di-GMP	7	0.434513	10.656	3.10259e-05	0.0415978	b3525, b0315, b1489, b1194, b4061, b0457, b1815	1526
UP_SEQ_FEATURE	domain:EAL	9	0.558659	1.56922	0.209943	98.3253	b1163, b3525, b0315, b1489, b1707, b4061, b2067, b0457, b1815	1529
INTERPRO	IPR001633:Diguanylate phosphodiesterase, EAL domain	9	0.558659	1.52002	0.241247	99.2163	b1163, b3525, b0315, b1489, b1707, b4061, b2067, b0457, b1815	1474
INTERPRO	IPR024744:Putative cyclic diguanylate phosphodiesterase, CSS motif-containing domain	3	0.18622	2.62384	0.317593	99.8783	b4061, b0457, b1815	1474
SMART	SM00052:SM00052	8	0.496586	1.31932	0.400759	99.7659	b1163, b3525, b0315, b1489, b4061, b2067, b0457, b1815	295
Annotation Cluster 28	Enrichment Score: 1.3148069037223267
Category	Term	Count	%	Fold Enrichment	PValue	FDR	Genes	List Total
UP_KEYWORDS	Transducer	5	0.310366	28.9233	6.90311e-06	0.00925669	b1421, b3072, b1886, b1885, b4355	1526
INTERPRO	IPR004090:Chemotaxis methyl-accepting receptor	5	0.310366	3.94986	0.0361759	47.6462	b1421, b3072, b1886, b1885, b4355	1474
INTERPRO	IPR004089:Methyl-accepting chemotaxis protein (MCP) signalling domain	5	0.310366	3.94986	0.0361759	47.6462	b1421, b3072, b1886, b1885, b4355	1474
UP_SEQ_FEATURE	domain:Methyl-accepting transducer	5	0.310366	3.62127	0.0413112	51.9127	b1421, b3072, b1886, b1885, b4355	1529
INTERPRO	IPR004091:Chemotaxis methyl-accepting receptor, methyl-accepting site	4	0.248293	4.89783	0.0460492	56.3074	b1421, b1886, b1885, b4355	1474
INTERPRO	IPR003122:Chemotaxis methyl-accepting receptor, ligand-binding	4	0.248293	4.89783	0.0460492	56.3074	b1421, b1886, b1885, b4355	1474
SMART	SM00283:SM00283	5	0.310366	3.19191	0.0680391	56.5465	b1421, b3072, b1886, b1885, b4355	295
SMART	SM00319:SM00319	4	0.248293	3.95797	0.0764519	60.966	b1421, b1886, b1885, b4355	295
INTERPRO	IPR003660:HAMP linker domain	8	0.496586	1.45121	0.313554	99.865	b1421, b3072, b1886, b1885, b4355, b4112, b3404, b1609	1474
SMART	SM00304:SM00304	7	0.434513	1.38529	0.390451	99.7136	b1421, b1886, b1885, b4355, b4112, b3404, b1609	295
UP_KEYWORDS	Methylation	5	0.310366	1.3773	0.493186	99.989	b1421, b3072, b1886, b1885, b4355	1526
UP_SEQ_FEATURE	domain:HAMP	7	0.434513	1.04614	0.671253	100	b1421, b1886, b1885, b4355, b4112, b3404, b1609	1529
Annotation Cluster 29	Enrichment Score: 1.2380859814822578
Category	Term	Count	%	Fold Enrichment	PValue	FDR	Genes	List Total
INTERPRO	IPR001444:Flagellar basal body rod protein, N-terminal	6	0.372439	3.67337	0.0226215	33.0933	b1082, b1078, b1073, b1074, b1076, b1077	1474
INTERPRO	IPR019776:Flagellar basal body rod protein, conserved site	5	0.310366	3.71048	0.0441565	54.7595	b1078, b1073, b1074, b1076, b1077	1474
INTERPRO	IPR010930:Flagellar basal-body/hook protein, C-terminal domain	5	0.310366	3.49845	0.0530425	61.6041	b1082, b1078, b1074, b1076, b1077	1474
INTERPRO	IPR020013:Fagellar hook-basal body protein, FlgE/F/G	3	0.18622	3.49845	0.210628	98.4299	b1078, b1076, b1077	1474
Annotation Cluster 30	Enrichment Score: 1.2190885233721314
Category	Term	Count	%	Fold Enrichment	PValue	FDR	Genes	List Total
INTERPRO	IPR004045:Glutathione S-transferase, N-terminal	8	0.496586	3.32056	0.00995755	16.1184	b2301, b3102, b2302, b3592, b2989, b1635, b0838, b1064	1474
INTERPRO	IPR010987:Glutathione S-transferase, C-terminal-like	8	0.496586	3.32056	0.00995755	16.1184	b2301, b3102, b2302, b3592, b2989, b1635, b0838, b1064	1474
UP_SEQ_FEATURE	domain:GST C-terminal	7	0.434513	2.27266	0.0801926	76.5583	b2301, b3102, b2302, b3592, b2989, b1635, b0838	1529
UP_SEQ_FEATURE	domain:GST N-terminal	7	0.434513	2.1969	0.0916727	81.1492	b2301, b2302, b3592, b2989, b1635, b0838, b1064	1529
INTERPRO	IPR004046:Glutathione S-transferase, C-terminal	4	0.248293	3.37781	0.113133	87.8599	b2302, b3592, b1635, b0838	1474
INTERPRO	IPR012336:Thioredoxin-like fold	13	0.806952	1.04723	0.58776	100	b2301, b3102, b2302, b3592, b2989, b1710, b1635, b3860, b0838, b2471, b1064, b2673, b3610	1474
Annotation Cluster 31	Enrichment Score: 1.2059213976757999
Category	Term	Count	%	Fold Enrichment	PValue	FDR	Genes	List Total
KEGG_PATHWAY	eco01503:Cationic antimicrobial peptide (CAMP) resistance	10	0.620732	4.47282	0.0002644	0.296799	b2257, b2817, b2253, b0161, b2255, b2256, b4113, b4112, b3860, b4114	607
UP_KEYWORDS	Lipid biosynthesis	11	0.682806	1.32015	0.323119	99.4665	b2257, b0789, b2253, b2255, b1046, b2086, b2256, b0954, b2563, b4114, b2323	1526
UP_KEYWORDS	Lipid A biosynthesis	5	0.310366	1.70137	0.338334	99.6067	b2257, b2253, b2255, b2256, b4114	1526
UP_KEYWORDS	Lipopolysaccharide biosynthesis	7	0.434513	1.21236	0.519214	99.9946	b2257, b2253, b2255, b2256, b2027, b2174, b4114	1526
Annotation Cluster 32	Enrichment Score: 1.1967541834313407
Category	Term	Count	%	Fold Enrichment	PValue	FDR	Genes	List Total
UP_SEQ_FEATURE	repeat:14	4	0.248293	6.27687	0.0186499	27.8707	b3593, b2233, b0700, b3482	1529
UP_SEQ_FEATURE	repeat:15	4	0.248293	6.27687	0.0186499	27.8707	b3593, b2233, b0700, b3482	1529
UP_SEQ_FEATURE	repeat:26	3	0.18622	9.4153	0.0313904	42.5059	b3593, b0700, b3482	1529
UP_SEQ_FEATURE	repeat:25	3	0.18622	9.4153	0.0313904	42.5059	b3593, b0700, b3482	1529
UP_SEQ_FEATURE	repeat:28	3	0.18622	9.4153	0.0313904	42.5059	b3593, b0700, b3482	1529
UP_SEQ_FEATURE	repeat:27	3	0.18622	9.4153	0.0313904	42.5059	b3593, b0700, b3482	1529
UP_SEQ_FEATURE	repeat:23	3	0.18622	9.4153	0.0313904	42.5059	b3593, b0700, b3482	1529
UP_SEQ_FEATURE	repeat:24	3	0.18622	9.4153	0.0313904	42.5059	b3593, b0700, b3482	1529
UP_SEQ_FEATURE	repeat:21	3	0.18622	9.4153	0.0313904	42.5059	b3593, b0700, b3482	1529
UP_SEQ_FEATURE	repeat:22	3	0.18622	9.4153	0.0313904	42.5059	b3593, b0700, b3482	1529
UP_SEQ_FEATURE	repeat:20	3	0.18622	9.4153	0.0313904	42.5059	b3593, b0700, b3482	1529
UP_SEQ_FEATURE	repeat:18	3	0.18622	9.4153	0.0313904	42.5059	b3593, b0700, b3482	1529
UP_SEQ_FEATURE	repeat:19	3	0.18622	9.4153	0.0313904	42.5059	b3593, b0700, b3482	1529
UP_SEQ_FEATURE	repeat:16	3	0.18622	9.4153	0.0313904	42.5059	b3593, b0700, b3482	1529
UP_SEQ_FEATURE	repeat:17	3	0.18622	9.4153	0.0313904	42.5059	b3593, b0700, b3482	1529
UP_SEQ_FEATURE	region of interest:28 X approximate tandem repeats	3	0.18622	9.4153	0.0313904	42.5059	b3593, b0700, b3482	1529
INTERPRO	IPR006530:YD repeat	4	0.248293	3.91826	0.0800857	76.9175	b3593, b0700, b0497, b3482	1474
UP_SEQ_FEATURE	repeat:8	4	0.248293	3.76612	0.0810896	76.9519	b3593, b2233, b0700, b3482	1529
UP_SEQ_FEATURE	repeat:7	4	0.248293	3.76612	0.0810896	76.9519	b3593, b2233, b0700, b3482	1529
UP_SEQ_FEATURE	repeat:9	4	0.248293	3.76612	0.0810896	76.9519	b3593, b2233, b0700, b3482	1529
UP_SEQ_FEATURE	repeat:6	4	0.248293	3.76612	0.0810896	76.9519	b3593, b2233, b0700, b3482	1529
UP_SEQ_FEATURE	repeat:5	4	0.248293	3.76612	0.0810896	76.9519	b3593, b2233, b0700, b3482	1529
UP_SEQ_FEATURE	repeat:12	4	0.248293	3.76612	0.0810896	76.9519	b3593, b2233, b0700, b3482	1529
UP_SEQ_FEATURE	repeat:13	4	0.248293	3.76612	0.0810896	76.9519	b3593, b2233, b0700, b3482	1529
UP_SEQ_FEATURE	repeat:10	4	0.248293	3.76612	0.0810896	76.9519	b3593, b2233, b0700, b3482	1529
UP_SEQ_FEATURE	repeat:11	4	0.248293	3.76612	0.0810896	76.9519	b3593, b2233, b0700, b3482	1529
INTERPRO	IPR001826:RHS protein	4	0.248293	3.49845	0.10444	85.5913	b3593, b0700, b0497, b3482	1474
INTERPRO	IPR022385:Rhs repeat-associated core	4	0.248293	3.37781	0.113133	87.8599	b3593, b0700, b0497, b3482	1474
UP_SEQ_FEATURE	repeat:3	4	0.248293	2.69009	0.179808	96.7932	b3593, b2233, b0700, b3482	1529
UP_SEQ_FEATURE	repeat:1	5	0.310366	1.81064	0.295697	99.772	b3593, b2080, b2233, b0700, b3482	1529
UP_SEQ_FEATURE	repeat:4	3	0.18622	2.56781	0.328803	99.9011	b3593, b0700, b3482	1529
UP_SEQ_FEATURE	repeat:2	4	0.248293	1.63744	0.447458	99.9966	b3593, b2080, b0700, b3482	1529
COG_ONTOLOGY	Cell envelope biogenesis, outer membrane	10	0.620732	0.768637	0.913196	100	b2257, b3593, b3524, b2253, b4497, b1022, b0700, b0497, b3482, b0759	232
Annotation Cluster 33	Enrichment Score: 1.1014234054765248
Category	Term	Count	%	Fold Enrichment	PValue	FDR	Genes	List Total
INTERPRO	IPR006015:Universal stress protein A	5	0.310366	4.08152	0.0325255	44.0522	b1895, b0607, b3495, b3923, b1376	1474
INTERPRO	IPR006016:UspA	5	0.310366	3.40127	0.0578224	64.8694	b1895, b1333, b0607, b3495, b3923	1474
PIR_SUPERFAMILY	PIRSF006276:universal stress protein A	3	0.18622	2.99126	0.263882	98.083	b1895, b3495, b3923	286
Annotation Cluster 34	Enrichment Score: 1.0866269683474838
Category	Term	Count	%	Fold Enrichment	PValue	FDR	Genes	List Total
UP_KEYWORDS	Fimbrium	10	0.620732	6.57348	1.62977e-05	0.021853	b0938, b4314, b4315, b3142, b0941, b4318, b0293, b4319, b0290, b4320	1526
GOTERM_BP_DIRECT	GO:0009101~glycoprotein biosynthetic process	7	0.434513	1.40442	0.375191	99.5286	b0453, b4314, b4315, b1949, b4318, b4319, b4320	707
INTERPRO	IPR000259:Fimbrial-type adhesion domain	8	0.496586	0.848109	0.835774	100	b0938, b4314, b4315, b3142, b0941, b4318, b4319, b4320	1474
GOTERM_CC_DIRECT	GO:0009289~pilus	14	0.869025	0.890197	0.848039	99.9967	b0938, b4312, b4313, b4314, b1043, b4315, b4316, b3142, b0941, b4318, b4319, b0107, b4320, b0240	632
INTERPRO	IPR008966:Adhesion domain	8	0.496586	0.830141	0.851103	100	b0938, b4314, b4315, b3142, b0941, b4318, b4319, b4320	1474
Annotation Cluster 35	Enrichment Score: 1.0429199284873405
Category	Term	Count	%	Fold Enrichment	PValue	FDR	Genes	List Total
INTERPRO	IPR022761:Fumarate lyase, N-terminal	4	0.248293	4.08152	0.0725891	73.381	b4139, b1611, b1131, b3960	1474
INTERPRO	IPR000362:Fumarate lyase	4	0.248293	4.08152	0.0725891	73.381	b4139, b1611, b1131, b3960	1474
INTERPRO	IPR024083:Fumarase/histidase, N-terminal	4	0.248293	3.91826	0.0800857	76.9175	b4139, b1611, b1131, b3960	1474
INTERPRO	IPR008948:L-Aspartase-like	4	0.248293	3.91826	0.0800857	76.9175	b4139, b1611, b1131, b3960	1474
INTERPRO	IPR020557:Fumarate lyase, conserved site	4	0.248293	2.72102	0.180529	96.9705	b4139, b1611, b1131, b3960	1474
Annotation Cluster 36	Enrichment Score: 1.0305057318794555
Category	Term	Count	%	Fold Enrichment	PValue	FDR	Genes	List Total
INTERPRO	IPR000873:AMP-dependent synthetase/ligase	7	0.434513	2.48441	0.0622826	67.6785	b1701, b4069, b0594, b2836, b0586, b0335, b1398	1474
INTERPRO	IPR020845:AMP-binding, conserved site	6	0.372439	2.36992	0.108484	86.6922	b1701, b4069, b0594, b2836, b0586, b0335	1474
INTERPRO	IPR025110:Domain of unknown function DUF4009	6	0.372439	2.29586	0.119881	89.384	b1701, b4069, b0594, b2836, b0586, b0335	1474
Annotation Cluster 37	Enrichment Score: 1.0249885224837543
Category	Term	Count	%	Fold Enrichment	PValue	FDR	Genes	List Total
INTERPRO	IPR011032:GroES-like	11	0.682806	2.19009	0.0292924	40.6761	b4142, b1449, b2545, b0325, b1478, b4051, b1313, b4267, b1580, b1776, b4269	1474
INTERPRO	IPR013149:Alcohol dehydrogenase, C-terminal	10	0.620732	2.22629	0.0361852	47.6551	b1449, b2545, b0325, b1478, b4051, b1313, b4267, b1580, b1776, b4269	1474
INTERPRO	IPR002085:Alcohol dehydrogenase superfamily, zinc-type	10	0.620732	2.16718	0.0418519	52.805	b1449, b2545, b0325, b1478, b4051, b1313, b4267, b1580, b1776, b4269	1474
INTERPRO	IPR020843:Polyketide synthase, enoylreductase	6	0.372439	2.99867	0.0487346	58.4179	b1449, b2545, b0325, b1478, b4051, b4269	1474
SMART	SM00829:SM00829	6	0.372439	2.42324	0.0984294	70.6424	b1449, b2545, b0325, b1478, b4051, b4269	295
INTERPRO	IPR013154:Alcohol dehydrogenase GroES-like	8	0.496586	1.93973	0.11906	89.2086	b2545, b0325, b1478, b4051, b4267, b1580, b1776, b4269	1474
INTERPRO	IPR002328:Alcohol dehydrogenase, zinc-type, conserved site	6	0.372439	2.12949	0.150662	94.319	b2545, b0325, b1478, b1580, b1776, b4269	1474
UP_SEQ_FEATURE	metal ion-binding site:Zinc 1; catalytic	7	0.434513	1.4646	0.342318	99.9305	b2545, b0325, b1478, b4267, b1580, b1776, b4269	1529
UP_SEQ_FEATURE	metal ion-binding site:Zinc 2	12	0.744879	1.16478	0.455976	99.9974	b0237, b0212, b2545, b0325, b0480, b1478, b4267, b1580, b1776, b4269, b1127, b1062	1529
Annotation Cluster 38	Enrichment Score: 0.9951532627537815
Category	Term	Count	%	Fold Enrichment	PValue	FDR	Genes	List Total
UP_KEYWORDS	Metalloprotease	9	0.558659	2.4328	0.0322574	35.5772	b0237, b0909, b2384, b1494, b4305, b3898, b2494, b1127, b2936	1526
INTERPRO	IPR008007:Peptidase M42	3	0.18622	6.12229	0.0837566	78.4828	b2384, b4305, b3898	1474
INTERPRO	IPR023367:Peptidase M42, domain 2	3	0.18622	6.12229	0.0837566	78.4828	b2384, b4305, b3898	1474
UP_KEYWORDS	Aminopeptidase	5	0.310366	2.49339	0.140262	86.8219	b2384, b4305, b3898, b2385, b1127	1526
PIR_SUPERFAMILY	PIRSF001123:glutamyl aminopeptidase, PepA type	3	0.18622	4.48689	0.140564	85.8466	b2384, b4305, b3898	286
UP_SEQ_FEATURE	metal ion-binding site:Divalent metal cation 1	5	0.310366	2.35383	0.155677	94.6958	b2384, b4305, b0710, b3898, b0164	1529
UP_SEQ_FEATURE	metal ion-binding site:Divalent metal cation 2	5	0.310366	2.35383	0.155677	94.6958	b2384, b4305, b0710, b3898, b0164	1529
Annotation Cluster 39	Enrichment Score: 0.9921438586820519
Category	Term	Count	%	Fold Enrichment	PValue	FDR	Genes	List Total
KEGG_PATHWAY	eco00400:Phenylalanine, tyrosine and tryptophan biosynthesis	6	0.372439	4.60061	0.00798799	8.62063	b2601, b1263, b1260, b0754, b1262, b1261	607
UP_KEYWORDS	Tryptophan biosynthesis	4	0.248293	3.04456	0.142952	87.3643	b1263, b1260, b1262, b1261	1526
UP_KEYWORDS	Aromatic amino acid biosynthesis	7	0.434513	1.71579	0.2242	96.6769	b2601, b1263, b0390, b1260, b0754, b1262, b1261	1526
GOTERM_BP_DIRECT	GO:0000162~tryptophan biosynthetic process	6	0.372439	1.42266	0.419914	99.7977	b3709, b1004, b1263, b1260, b1262, b1261	707
Annotation Cluster 40	Enrichment Score: 0.9913188506930514
Category	Term	Count	%	Fold Enrichment	PValue	FDR	Genes	List Total
INTERPRO	IPR009078:Ferritin-like superfamily	7	0.434513	2.90549	0.032764	44.294	b0812, b1390, b3336, b2676, b1388, b1902, b1905	1474
INTERPRO	IPR012347:Ferritin-related	6	0.372439	3.12627	0.0418602	52.8122	b0812, b1390, b3336, b1388, b1902, b1905	1474
UP_KEYWORDS	Iron storage	4	0.248293	5.03014	0.043567	44.9728	b0812, b3336, b1902, b1905	1526
INTERPRO	IPR008331:Ferritin/DPS protein domain	4	0.248293	4.08152	0.0725891	73.381	b0812, b3336, b1902, b1905	1474
INTERPRO	IPR009040:Ferritin- like diiron domain	3	0.18622	4.08152	0.165822	95.8596	b3336, b1902, b1905	1474
UP_SEQ_FEATURE	metal ion-binding site:Iron 1	5	0.310366	2.04681	0.222752	98.7389	b0812, b2710, b3336, b2676, b1905	1529
UP_SEQ_FEATURE	metal ion-binding site:Iron 2	5	0.310366	2.04681	0.222752	98.7389	b0812, b2710, b3336, b2676, b1905	1529
UP_SEQ_FEATURE	domain:Ferritin-like diiron	3	0.18622	2.56781	0.328803	99.9011	b3336, b1902, b1905	1529
Annotation Cluster 41	Enrichment Score: 0.9526174342051057
Category	Term	Count	%	Fold Enrichment	PValue	FDR	Genes	List Total
UP_KEYWORDS	Two-component regulatory system	26	1.6139	2.6021	2.85674e-05	0.0383021	b3422, b3405, b4003, b2369, b3404, b0400, b2370, b1914, b3668, b4113, b4112, b2491, b2731, b3869, b1608, b2193, b0399, b1882, b3025, b0619, b3026, b2125, b1888, b1609, b0330, b4124	1526
INTERPRO	IPR004358:Signal transduction histidine kinase-related protein, C-terminal	10	0.620732	1.65467	0.152113	94.4872	b0619, b3026, b3869, b2370, b4003, b4112, b3404, b1888, b0400, b1609	1474
INTERPRO	IPR005467:Signal transduction histidine kinase, core	11	0.682806	1.55711	0.170891	96.2799	b0619, b3026, b3869, b2370, b3668, b4003, b4112, b3404, b1888, b0400, b1609	1474
INTERPRO	IPR003661:Signal transduction histidine kinase, subgroup 1, dimerisation/phosphoacceptor domain	10	0.620732	1.53057	0.207773	98.3271	b0619, b3026, b3869, b2370, b4003, b4112, b3404, b1888, b0400, b1609	1474
INTERPRO	IPR003594:Histidine kinase-like ATPase, ATP-binding domain	12	0.744879	1.39938	0.240484	99.2023	b0619, b3026, b3869, b2370, b3668, b4003, b4112, b3404, b1888, b0473, b0400, b1609	1474
SMART	SM00387:SM00387	12	0.744879	1.16984	0.445924	99.9073	b0619, b3026, b3869, b2370, b3668, b4003, b4112, b3404, b1888, b0473, b0400, b1609	295
SMART	SM00388:SM00388	8	0.496586	1.19037	0.508345	99.9775	b3026, b3869, b2370, b4003, b4112, b3404, b0400, b1609	295
UP_SEQ_FEATURE	domain:Histidine kinase	11	0.682806	1.12574	0.518126	99.9997	b0619, b3026, b3869, b2370, b3668, b4003, b4112, b3404, b1888, b0400, b1609	1529
GOTERM_BP_DIRECT	GO:0006464~cellular protein modification process	26	1.6139	1.01214	0.612571	99.998	b4003, b2207, b3404, b0400, b4379, b2370, b4237, b1838, b3668, b4112, b3869, b0981, b0982, b2836, b4016, b2067, b3053, b0731, b0619, b1881, b3026, b2729, b1884, b1883, b1888, b1609	707
Annotation Cluster 42	Enrichment Score: 0.9500445030935145
Category	Term	Count	%	Fold Enrichment	PValue	FDR	Genes	List Total
INTERPRO	IPR001638:Extracellular solute-binding protein, family 3	7	0.434513	2.41442	0.0696039	71.8353	b0811, b2370, b2310, b0655, b2309, b0860, b0863	1474
INTERPRO	IPR005768:Lysine-arginine-ornithine-binding periplasmic protein	4	0.248293	4.08152	0.0725891	73.381	b2310, b2309, b0860, b0863	1474
INTERPRO	IPR018313:Extracellular solute-binding protein, family 3, conserved site	5	0.310366	2.98648	0.0849965	78.9886	b0811, b2310, b2309, b0860, b0863	1474
SMART	SM00062:SM00062	7	0.434513	1.95111	0.146199	84.5807	b0811, b2370, b2310, b0655, b2309, b0860, b0863	295
INTERPRO	IPR001320:Ionotropic glutamate receptor	3	0.18622	4.32161	0.151286	94.392	b0811, b0860, b0863	1474
SMART	SM00079:SM00079	3	0.18622	3.49232	0.209935	93.8408	b0811, b0860, b0863	295
Annotation Cluster 43	Enrichment Score: 0.9376464647445913
Category	Term	Count	%	Fold Enrichment	PValue	FDR	Genes	List Total
INTERPRO	IPR001395:Aldo/keto reductase	7	0.434513	2.48441	0.0622826	67.6785	b3012, b0419, b2834, b1406, b1781, b0207, b1771	1474
INTERPRO	IPR023210:NADP-dependent oxidoreductase domain	7	0.434513	2.48441	0.0622826	67.6785	b3012, b0419, b2834, b1406, b1781, b0207, b1771	1474
INTERPRO	IPR020471:Aldo/keto reductase subgroup	6	0.372439	2.77236	0.0643619	68.9144	b3012, b0419, b2834, b1781, b0207, b1771	1474
UP_SEQ_FEATURE	nucleotide phosphate-binding region:NADP	11	0.682806	0.967928	0.711299	100	b3012, b0419, b3011, b0048, b2463, b2834, b0104, b1136, b1406, b0207, b1771	1529
Annotation Cluster 44	Enrichment Score: 0.9281466428525795
Category	Term	Count	%	Fold Enrichment	PValue	FDR	Genes	List Total
KEGG_PATHWAY	eco00780:Biotin metabolism	5	0.310366	5.75076	0.00888438	9.54449	b0775, b2323, b0776, b3551, b0777	607
GOTERM_BP_DIRECT	GO:0009102~biotin biosynthetic process	6	0.372439	1.42266	0.419914	99.7977	b0775, b0210, b0424, b0776, b3551, b0777	707
UP_KEYWORDS	Biotin biosynthesis	3	0.18622	2.01791	0.440325	99.9583	b0775, b0776, b0777	1526
Annotation Cluster 45	Enrichment Score: 0.888628386212809
Category	Term	Count	%	Fold Enrichment	PValue	FDR	Genes	List Total
UP_KEYWORDS	Two-component regulatory system	26	1.6139	2.6021	2.85674e-05	0.0383021	b3422, b3405, b4003, b2369, b3404, b0400, b2370, b1914, b3668, b4113, b4112, b2491, b2731, b3869, b1608, b2193, b0399, b1882, b3025, b0619, b3026, b2125, b1888, b1609, b0330, b4124	1526
INTERPRO	IPR011006:CheY-like superfamily	15	0.931099	1.51168	0.12365	90.1547	b2965, b1608, b3405, b2193, b2369, b0399, b3025, b1882, b2370, b1914, b1235, b1883, b4113, b2125, b4124	1474
INTERPRO	IPR001789:Signal transduction response regulator, receiver domain	14	0.869025	1.42853	0.181992	97.0641	b1608, b3405, b2193, b2369, b0399, b3025, b1882, b2370, b1914, b1235, b1883, b4113, b2125, b4124	1474
SMART	SM00448:SM00448	14	0.869025	1.21517	0.361164	99.501	b1608, b3405, b2193, b2369, b0399, b3025, b1882, b2370, b1914, b1235, b1883, b4113, b2125, b4124	295
INTERPRO	IPR001867:Signal transduction response regulator, C-terminal	5	0.310366	1.05557	0.701613	100	b3025, b1608, b3405, b4113, b0399	1474
INTERPRO	IPR016032:Signal transduction response regulator, C-terminal effector	9	0.558659	0.95001	0.734125	100	b1916, b1914, b0315, b1608, b3405, b1951, b4113, b2369, b2193	1474
UP_SEQ_FEATURE	domain:Response regulatory	14	0.869025	0.915377	0.770962	100	b1608, b3405, b2193, b2369, b0399, b3025, b1882, b2370, b1914, b1235, b1883, b4113, b2125, b4124	1529
SMART	SM00862:SM00862	5	0.310366	0.85301	0.843825	100	b3025, b1608, b3405, b4113, b0399	295
Annotation Cluster 46	Enrichment Score: 0.7417423260349861
Category	Term	Count	%	Fold Enrichment	PValue	FDR	Genes	List Total
INTERPRO	IPR011129:Cold shock protein	7	0.434513	2.55857	0.0554378	63.2746	b1552, b1286, b4179, b1557, b1558, b0989, b0880	1474
SMART	SM00357:SM00357	7	0.434513	2.06759	0.119696	77.8642	b1552, b1286, b4179, b1557, b1558, b0989, b0880	295
INTERPRO	IPR012156:Cold shock, CspA	5	0.310366	2.55095	0.131483	91.5911	b1552, b1557, b1558, b0989, b0880	1474
INTERPRO	IPR019844:Cold-shock conserved site	5	0.310366	2.55095	0.131483	91.5911	b1552, b1557, b1558, b0989, b0880	1474
INTERPRO	IPR002059:Cold-shock protein, DNA-binding	5	0.310366	2.49889	0.138839	92.7579	b1552, b1557, b1558, b0989, b0880	1474
PIR_SUPERFAMILY	PIRSF002599:cold shock protein, CspA type	5	0.310366	1.86954	0.275618	98.4421	b1552, b1557, b1558, b0989, b0880	286
UP_SEQ_FEATURE	domain:CSD	5	0.310366	1.42656	0.470084	99.9984	b1552, b1557, b1558, b0989, b0880	1529
INTERPRO	IPR012340:Nucleic acid-binding, OB-fold	16	0.993172	1.04766	0.564207	100	b4179, b0989, b2171, b0880, b1552, b3074, b1286, b3647, b3247, b0488, b1557, b1713, b3450, b1558, b4035, b4059	1474
Annotation Cluster 47	Enrichment Score: 0.7013882418969932
Category	Term	Count	%	Fold Enrichment	PValue	FDR	Genes	List Total
INTERPRO	IPR016164:FAD-linked oxidase-like, C-terminal	4	0.248293	3.49845	0.10444	85.5913	b2979, b4463, b4468, b2133	1474
INTERPRO	IPR016171:Vanillyl-alcohol oxidase, C-terminal subdomain 2	3	0.18622	5.24767	0.109521	86.9616	b2979, b4463, b4468	1474
INTERPRO	IPR006094:FAD linked oxidase, N-terminal	4	0.248293	2.88108	0.160252	95.3463	b2979, b4463, b4468, b2133	1474
INTERPRO	IPR016167:FAD-binding, type 2, subdomain 1	4	0.248293	2.51171	0.21211	98.4809	b2979, b4463, b2867, b2133	1474
INTERPRO	IPR016166:FAD-binding, type 2	6	0.372439	1.70855	0.274222	99.6409	b2979, b4463, b1191, b4468, b2867, b2133	1474
INTERPRO	IPR016169:CO dehydrogenase flavoprotein-like, FAD-binding, subdomain 2	6	0.372439	1.70855	0.274222	99.6409	b2979, b4463, b1191, b4468, b2867, b2133	1474
UP_SEQ_FEATURE	domain:FAD-binding PCMH-type	5	0.310366	1.5186	0.421066	99.9924	b2979, b4463, b4468, b2867, b2133	1529
Annotation Cluster 48	Enrichment Score: 0.6803307419610061
Category	Term	Count	%	Fold Enrichment	PValue	FDR	Genes	List Total
INTERPRO	IPR019818:Isocitrate/isopropylmalate dehydrogenase, conserved site	3	0.18622	4.32161	0.151286	94.392	b0073, b1136, b1800	1474
INTERPRO	IPR001804:Isocitrate and isopropylmalate dehydrogenases family	3	0.18622	4.08152	0.165822	95.8596	b0073, b1136, b1800	1474
INTERPRO	IPR024084:Isopropylmalate dehydrogenase-like domain	3	0.18622	2.36992	0.362715	99.9634	b0073, b1136, b1800	1474
Annotation Cluster 49	Enrichment Score: 0.6733344601375066
Category	Term	Count	%	Fold Enrichment	PValue	FDR	Genes	List Total
UP_KEYWORDS	Porin	7	0.434513	2.9774	0.0299778	33.5122	b0929, b0983, b1615, b1377, b0411, b4036, b0241	1526
INTERPRO	IPR023614:Porin domain	4	0.248293	1.88378	0.356963	99.9571	b0929, b1615, b1377, b0241	1474
INTERPRO	IPR001897:Porin, gammaproteobacterial	3	0.18622	2.04076	0.43513	99.9956	b0929, b1377, b0241	1474
INTERPRO	IPR001702:Porin, Gram-negative type	3	0.18622	2.04076	0.43513	99.9956	b0929, b1377, b0241	1474
Annotation Cluster 50	Enrichment Score: 0.6716521796785786
Category	Term	Count	%	Fold Enrichment	PValue	FDR	Genes	List Total
UP_KEYWORDS	Lipoyl	3	0.18622	4.56684	0.13867	86.4911	b0115, b0727, b2904	1526
INTERPRO	IPR003016:2-oxo acid dehydrogenase, lipoyl-binding site	3	0.18622	3.86671	0.180586	96.9743	b0115, b0727, b2904	1474
INTERPRO	IPR000089:Biotin/lipoyl attachment	3	0.18622	2.9387	0.271761	99.6189	b0115, b0727, b2904	1474
INTERPRO	IPR011053:Single hybrid motif	3	0.18622	2.72102	0.302368	99.8207	b0115, b0727, b2904	1474
Annotation Cluster 51	Enrichment Score: 0.6179888966286479
Category	Term	Count	%	Fold Enrichment	PValue	FDR	Genes	List Total
INTERPRO	IPR000160:GGDEF domain	9	0.558659	1.95046	0.0913305	81.4018	b1025, b1489, b1535, b1341, b1956, b1785, b2067, b1522, b0834	1474
INTERPRO	IPR001610:PAC motif	4	0.248293	3.49845	0.10444	85.5913	b3072, b1489, b1341, b2067	1474
SMART	SM00086:SM00086	4	0.248293	2.82712	0.164745	88.1082	b3072, b1489, b1341, b2067	295
INTERPRO	IPR000014:PAS domain	8	0.496586	1.71854	0.184776	97.2348	b0619, b3072, b3869, b1489, b1341, b2067, b0400, b1201	1474
SMART	SM00267:SM00267	9	0.558659	1.60458	0.195268	92.3438	b1025, b1489, b1535, b1341, b1956, b1785, b2067, b1522, b0834	295
UP_SEQ_FEATURE	domain:GGDEF	9	0.558659	1.48663	0.254876	99.3938	b1025, b1489, b1535, b1341, b1956, b1785, b2067, b1522, b0834	1529
SMART	SM00091:SM00091	8	0.496586	1.5078	0.277	97.8431	b0619, b3072, b3869, b1489, b1341, b2067, b0400, b1201	295
INTERPRO	IPR000700:PAS-associated, C-terminal	3	0.18622	2.72102	0.302368	99.8207	b1489, b1341, b2067	1474
UP_SEQ_FEATURE	domain:PAS 2	3	0.18622	2.56781	0.328803	99.9011	b1489, b1341, b2067	1529
UP_SEQ_FEATURE	domain:PAS 1	3	0.18622	2.56781	0.328803	99.9011	b1489, b1341, b2067	1529
INTERPRO	IPR013767:PAS fold	4	0.248293	1.78103	0.390538	99.9833	b0619, b3869, b0400, b1201	1474
UP_SEQ_FEATURE	domain:PAS	4	0.248293	1.04614	0.751073	100	b0619, b3869, b0400, b1201	1529
Annotation Cluster 52	Enrichment Score: 0.6036140494359284
Category	Term	Count	%	Fold Enrichment	PValue	FDR	Genes	List Total
INTERPRO	IPR002204:3-hydroxyisobutyrate dehydrogenase-related, conserved site	3	0.18622	3.67337	0.195535	97.8102	b2736, b3125, b3882	1474
INTERPRO	IPR008927:6-phosphogluconate dehydrogenase, C-terminal-like	8	0.496586	1.68891	0.196018	97.8332	b2736, b3125, b4323, b3787, b3882, b2341, b3846, b1395	1474
INTERPRO	IPR013328:Dehydrogenase, multihelical	7	0.434513	1.74922	0.211184	98.4492	b2736, b3125, b4323, b3882, b2341, b3846, b1395	1474
INTERPRO	IPR015815:Hydroxy monocarboxylic acid anion dehydrogenase, HIBADH-type	3	0.18622	3.19424	0.241107	99.2137	b2736, b3125, b3882	1474
INTERPRO	IPR006115:6-phosphogluconate dehydrogenase, NADP-binding	3	0.18622	2.53336	0.332738	99.918	b2736, b3125, b3882	1474
PIR_SUPERFAMILY	PIRSF000103:hydroxy monocarboxylic acid anion dehydrogenase, HIBADH type	3	0.18622	2.34099	0.367978	99.7321	b2736, b3125, b3882	286
Annotation Cluster 53	Enrichment Score: 0.5984458821315014
Category	Term	Count	%	Fold Enrichment	PValue	FDR	Genes	List Total
INTERPRO	IPR000412:ABC-2	4	0.248293	2.96838	0.150391	94.2871	b3486, b3485, b0793, b0792	1474
UP_SEQ_FEATURE	domain:ABC transmembrane type-2	4	0.248293	2.09229	0.297396	99.7813	b3486, b3485, b0793, b0792	1529
COG_ONTOLOGY	Defense mechanisms	11	0.682806	1.27193	0.358184	98.0847	b3486, b2761, b3485, b1644, b2428, b4351, b0793, b0792, b3597, b2430, b0794	232
Annotation Cluster 54	Enrichment Score: 0.5910358472221003
Category	Term	Count	%	Fold Enrichment	PValue	FDR	Genes	List Total
INTERPRO	IPR006132:Aspartate/ornithine carbamoyltransferase, carbamoyl-P binding	3	0.18622	3.06114	0.256427	99.4504	b0273, b4245, b4254	1474
INTERPRO	IPR006131:Aspartate/ornithine carbamoyltransferase, Asp/Orn-binding domain	3	0.18622	3.06114	0.256427	99.4504	b0273, b4245, b4254	1474
INTERPRO	IPR006130:Aspartate/ornithine carbamoyltransferase	3	0.18622	3.06114	0.256427	99.4504	b0273, b4245, b4254	1474
Annotation Cluster 55	Enrichment Score: 0.5877756687658489
Category	Term	Count	%	Fold Enrichment	PValue	FDR	Genes	List Total
INTERPRO	IPR018485:Carbohydrate kinase, FGGY, C-terminal	5	0.310366	2.49889	0.138839	92.7579	b2803, b2776, b0063, b3926, b3564	1474
INTERPRO	IPR018483:Carbohydrate kinase, FGGY, conserved site	3	0.18622	3.19424	0.241107	99.2137	b2803, b3926, b3564	1474
INTERPRO	IPR018484:Carbohydrate kinase, FGGY, N-terminal	4	0.248293	2.27806	0.255813	99.4424	b2803, b2776, b3926, b3564	1474
PIR_SUPERFAMILY	PIRSF000538:keto-sugar kinase	3	0.18622	1.73686	0.520299	99.9924	b2803, b3926, b3564	286
Annotation Cluster 56	Enrichment Score: 0.5603096785803807
Category	Term	Count	%	Fold Enrichment	PValue	FDR	Genes	List Total
UP_KEYWORDS	Thiamine pyrophosphate	6	0.372439	2.51507	0.0901717	71.8392	b2373, b0114, b0726, b0077, b2465, b0871	1526
INTERPRO	IPR011766:Thiamine pyrophosphate enzyme, C-terminal TPP-binding	4	0.248293	2.08418	0.300589	99.8125	b2373, b0077, b1378, b0871	1474
INTERPRO	IPR012000:Thiamine pyrophosphate enzyme, central domain	3	0.18622	2.09907	0.420986	99.9932	b2373, b0077, b0871	1474
INTERPRO	IPR012001:Thiamine pyrophosphate enzyme, N-terminal TPP-binding domain	3	0.18622	1.79189	0.502865	99.9995	b2373, b0077, b0871	1474
Annotation Cluster 57	Enrichment Score: 0.5498542827210414
Category	Term	Count	%	Fold Enrichment	PValue	FDR	Genes	List Total
INTERPRO	IPR010499:Bacterial transcription activator, effector binding	3	0.18622	3.19424	0.241107	99.2137	b3023, b2009, b4396	1474
INTERPRO	IPR011256:Regulatory factor, effector, bacterial	3	0.18622	2.82567	0.287083	99.7377	b3023, b2009, b4396	1474
SMART	SM00871:SM00871	3	0.18622	2.58128	0.323757	99.0219	b3023, b2009, b4396	295
Annotation Cluster 58	Enrichment Score: 0.5466918236523456
Category	Term	Count	%	Fold Enrichment	PValue	FDR	Genes	List Total
INTERPRO	IPR020617:Thiolase, C-terminal	3	0.18622	3.06114	0.256427	99.4504	b2342, b1397, b3845	1474
INTERPRO	IPR020616:Thiolase, N-terminal	3	0.18622	3.06114	0.256427	99.4504	b2342, b1397, b3845	1474
INTERPRO	IPR020610:Thiolase, active site	3	0.18622	3.06114	0.256427	99.4504	b2342, b1397, b3845	1474
INTERPRO	IPR002155:Thiolase	3	0.18622	3.06114	0.256427	99.4504	b2342, b1397, b3845	1474
INTERPRO	IPR020615:Thiolase, acyl-enzyme intermediate active site	3	0.18622	3.06114	0.256427	99.4504	b2342, b1397, b3845	1474
INTERPRO	IPR020613:Thiolase, conserved site	3	0.18622	3.06114	0.256427	99.4504	b2342, b1397, b3845	1474
UP_SEQ_FEATURE	active site:Acyl-thioester intermediate	5	0.310366	1.81064	0.295697	99.772	b3433, b2342, b1397, b1463, b3845	1529
INTERPRO	IPR016039:Thiolase-like	4	0.248293	1.84824	0.368193	99.9686	b2342, b2323, b1397, b3845	1474
PIR_SUPERFAMILY	PIRSF000429:acetyl-CoA acetyltransferase	3	0.18622	2.24344	0.38821	99.824	b2342, b1397, b3845	286
Annotation Cluster 59	Enrichment Score: 0.5459803612960042
Category	Term	Count	%	Fold Enrichment	PValue	FDR	Genes	List Total
UP_KEYWORDS	Hydrogen ion transport	5	0.310366	2.53713	0.134017	85.479	b3734, b1890, b3731, b3732, b1941	1526
UP_KEYWORDS	ATP synthesis	4	0.248293	2.46156	0.221017	96.4893	b3734, b3731, b3732, b1941	1526
INTERPRO	IPR020003:ATPase, alpha/beta subunit, nucleotide-binding domain, active site	3	0.18622	3.33943	0.225831	98.8842	b3734, b3732, b1941	1474
UP_KEYWORDS	CF(1)	3	0.18622	2.89233	0.277884	98.7297	b3734, b3731, b3732	1526
INTERPRO	IPR000194:ATPase, F1/V1/A1 complex, alpha/beta subunit, nucleotide-binding domain	3	0.18622	2.62384	0.317593	99.8783	b3734, b3732, b1941	1474
GOTERM_BP_DIRECT	GO:0015986~ATP synthesis coupled proton transport	4	0.248293	0.869401	0.897456	100	b3734, b3731, b3732, b1941	707
Annotation Cluster 60	Enrichment Score: 0.5125706881169924
Category	Term	Count	%	Fold Enrichment	PValue	FDR	Genes	List Total
UP_KEYWORDS	Receptor	8	0.496586	1.99471	0.107545	78.2549	b0584, b1163, b3072, b1102, b0805, b0150, b2155, b4036	1526
INTERPRO	IPR010916:TonB box, conserved site	5	0.310366	1.91321	0.264628	99.5477	b0584, b1102, b0805, b0150, b2155	1474
UP_SEQ_FEATURE	short sequence motif:TonB C-terminal box	5	0.310366	1.74357	0.320702	99.8782	b0584, b1102, b0805, b0150, b2155	1529
INTERPRO	IPR012910:TonB-dependent receptor, plug	6	0.372439	1.59712	0.322165	99.8919	b0584, b1102, b1495, b0805, b0150, b2155	1474
INTERPRO	IPR000531:TonB-dependent receptor, beta-barrel	6	0.372439	1.54668	0.346499	99.9431	b0584, b1102, b1495, b0805, b0150, b2155	1474
UP_KEYWORDS	TonB box	5	0.310366	1.64337	0.361988	99.7586	b0584, b1102, b0805, b0150, b2155	1526
UP_SEQ_FEATURE	short sequence motif:TonB box	4	0.248293	1.79339	0.388341	99.9803	b0584, b1102, b0150, b2155	1529
INTERPRO	IPR010105:TonB-dependent siderophore receptor	4	0.248293	1.74922	0.401638	99.9879	b0584, b1102, b0805, b0150	1474
INTERPRO	IPR010917:TonB-dependent receptor, conserved site	4	0.248293	1.68891	0.423655	99.9937	b0584, b1102, b0150, b2155	1474
Annotation Cluster 61	Enrichment Score: 0.5101947757250815
Category	Term	Count	%	Fold Enrichment	PValue	FDR	Genes	List Total
UP_KEYWORDS	TPR repeat	5	0.310366	5.35617	0.0132131	16.3366	b1024, b3802, b2494, b3530, b2194	1526
INTERPRO	IPR019734:Tetratricopeptide repeat	4	0.248293	1.53057	0.487804	99.9992	b1024, b3802, b3530, b2194	1474
INTERPRO	IPR013026:Tetratricopeptide repeat-containing domain	4	0.248293	1.44054	0.528579	99.9998	b1024, b3802, b3530, b2194	1474
INTERPRO	IPR011990:Tetratricopeptide-like helical	7	0.434513	1.12042	0.596977	100	b2275, b1024, b0644, b3802, b2494, b3530, b2194	1474
UP_SEQ_FEATURE	repeat:TPR 2	4	0.248293	1.21488	0.653516	100	b3802, b2494, b3530, b2194	1529
UP_SEQ_FEATURE	repeat:TPR 1	4	0.248293	1.21488	0.653516	100	b3802, b2494, b3530, b2194	1529
Annotation Cluster 62	Enrichment Score: 0.49137606714257037
Category	Term	Count	%	Fold Enrichment	PValue	FDR	Genes	List Total
INTERPRO	IPR015813:Pyruvate/Phosphoenolpyruvate kinase-like domain	7	0.434513	1.97039	0.14472	93.5791	b3947, b2383, b1702, b3126, b4015, b1676, b0331	1474
INTERPRO	IPR008279:PEP-utilising enzyme, mobile domain	4	0.248293	2.64748	0.190915	97.5785	b3947, b2383, b1702, b1198	1474
INTERPRO	IPR023151:PEP-utilising enzyme, conserved site	3	0.18622	2.44891	0.347784	99.945	b3947, b2383, b1702	1474
INTERPRO	IPR000121:PEP-utilising enzyme, C-terminal	3	0.18622	2.44891	0.347784	99.945	b3947, b2383, b1702	1474
UP_SEQ_FEATURE	binding site:Substrate; via carbonyl oxygen	5	0.310366	1.3846	0.494018	99.9993	b3947, b2383, b1702, b0048, b1325	1529
UP_SEQ_FEATURE	binding site:Substrate; via amide nitrogen	8	0.496586	1.01787	0.682358	100	b3947, b2383, b1702, b3126, b2290, b2675, b1676, b4039	1529
Annotation Cluster 63	Enrichment Score: 0.48158251707978766
Category	Term	Count	%	Fold Enrichment	PValue	FDR	Genes	List Total
INTERPRO	IPR013816:ATP-grasp fold, subdomain 2	7	0.434513	2.11635	0.113237	87.8848	b0522, b1702, b0728, b2476, b0852, b0381, b2584	1474
INTERPRO	IPR011761:ATP-grasp fold	5	0.310366	1.80067	0.30133	99.816	b0522, b0728, b0852, b0381, b2584	1474
INTERPRO	IPR013815:ATP-grasp fold, subdomain 1	5	0.310366	1.72459	0.329218	99.91	b1702, b0728, b0852, b0381, b4058	1474
UP_SEQ_FEATURE	domain:ATP-grasp	5	0.310366	1.23886	0.584555	100	b0522, b0728, b0852, b0381, b2584	1529
INTERPRO	IPR016185:Pre-ATP-grasp domain	4	0.248293	1.30609	0.595319	100	b0522, b2988, b0852, b0381	1474
Annotation Cluster 64	Enrichment Score: 0.47843826224370073
Category	Term	Count	%	Fold Enrichment	PValue	FDR	Genes	List Total
UP_KEYWORDS	2Fe-2S	9	0.558659	2.20602	0.0523915	51.4047	b0724, b0775, b1392, b4178, b3337, b4153, b0873, b4367, b1802	1526
INTERPRO	IPR012675:Beta-grasp domain	6	0.372439	1.53057	0.354638	99.9543	b0724, b1719, b1392, b2784, b4153, b0784	1474
INTERPRO	IPR001041:2Fe-2S ferredoxin-type domain	3	0.18622	1.20438	0.717127	100	b0724, b1392, b4153	1474
UP_SEQ_FEATURE	domain:2Fe-2S ferredoxin-type	3	0.18622	0.763403	0.915387	100	b0724, b1392, b4153	1529
Annotation Cluster 65	Enrichment Score: 0.46838285656971285
Category	Term	Count	%	Fold Enrichment	PValue	FDR	Genes	List Total
INTERPRO	IPR008279:PEP-utilising enzyme, mobile domain	4	0.248293	2.64748	0.190915	97.5785	b3947, b2383, b1702, b1198	1474
UP_SEQ_FEATURE	region of interest:PTS EI	3	0.18622	3.13843	0.246418	99.2626	b3947, b2383, b1198	1529
INTERPRO	IPR008731:Phosphotransferase system, PEP-utilising enzyme, N-terminal	3	0.18622	2.44891	0.347784	99.945	b3947, b2383, b1198	1474
INTERPRO	IPR000032:Phosphotransferase system, phosphocarrier HPr protein-like	3	0.18622	1.88378	0.476396	99.9988	b3947, b2383, b1198	1474
UP_SEQ_FEATURE	domain:HPr	3	0.18622	1.56922	0.583842	100	b3947, b2383, b1198	1529
Annotation Cluster 66	Enrichment Score: 0.44526370209413874
Category	Term	Count	%	Fold Enrichment	PValue	FDR	Genes	List Total
INTERPRO	IPR005308:Orn/Lys/Arg decarboxylase, N-terminal	3	0.18622	2.53336	0.332738	99.918	b2965, b4117, b0186	1474
INTERPRO	IPR011193:Ornithine/lysine/arginine decarboxylase	3	0.18622	2.53336	0.332738	99.918	b2965, b4117, b0186	1474
INTERPRO	IPR000310:Orn/Lys/Arg decarboxylase, major domain	3	0.18622	2.53336	0.332738	99.918	b2965, b4117, b0186	1474
INTERPRO	IPR008286:Orn/Lys/Arg decarboxylase, C-terminal	3	0.18622	2.53336	0.332738	99.918	b2965, b4117, b0186	1474
PIR_SUPERFAMILY	PIRSF009393:ornithine/lysine/arginine decarboxylase	3	0.18622	1.85664	0.484476	99.9807	b2965, b4117, b0186	286
Annotation Cluster 67	Enrichment Score: 0.3964650269127547
Category	Term	Count	%	Fold Enrichment	PValue	FDR	Genes	List Total
UP_KEYWORDS	Organic radical	3	0.18622	3.4708	0.213356	95.997	b3114, b0823, b2579	1526
INTERPRO	IPR019777:Formate C-acetyltransferase glycine radical, conserved site	3	0.18622	2.04076	0.43513	99.9956	b3114, b0823, b2579	1474
INTERPRO	IPR001150:Glycine radical domain	3	0.18622	2.04076	0.43513	99.9956	b3114, b0823, b2579	1474
UP_SEQ_FEATURE	domain:Glycine radical	3	0.18622	1.4123	0.642387	100	b3114, b0823, b2579	1529
Annotation Cluster 68	Enrichment Score: 0.3627623288901855
Category	Term	Count	%	Fold Enrichment	PValue	FDR	Genes	List Total
INTERPRO	IPR000182:GNAT domain	9	0.558659	1.25944	0.42277	99.9936	b3441, b2818, b1584, b3550, b2474, b2434, b4093, b2584, b3156	1474
UP_SEQ_FEATURE	domain:N-acetyltransferase	10	0.620732	1.22277	0.432834	99.9947	b3441, b2818, b1584, b3550, b2474, b2434, b4127, b4093, b2584, b3156	1529
INTERPRO	IPR016181:Acyl-CoA N-acyltransferase	11	0.682806	1.1867	0.445951	99.9969	b3441, b2818, b1584, b3550, b2474, b2434, b4127, b4093, b2584, b1747, b3156	1474
Annotation Cluster 69	Enrichment Score: 0.35432027549054473
Category	Term	Count	%	Fold Enrichment	PValue	FDR	Genes	List Total
INTERPRO	IPR017850:Alkaline-phosphatase-like, core domain	6	0.372439	1.46935	0.387234	99.9816	b4383, b1498, b3173, b3801, b4114, b3612	1474
INTERPRO	IPR017849:Alkaline phosphatase-like, alpha/beta/alpha	6	0.372439	1.46935	0.387234	99.9816	b4383, b1498, b3173, b3801, b4114, b3612	1474
INTERPRO	IPR000917:Sulfatase	4	0.248293	1.34187	0.576889	100	b1498, b3173, b3801, b4114	1474
Annotation Cluster 70	Enrichment Score: 0.3482384793372579
Category	Term	Count	%	Fold Enrichment	PValue	FDR	Genes	List Total
KEGG_PATHWAY	eco03030:DNA replication	3	0.18622	2.84155	0.284629	97.6834	b3647, b1842, b4059	607
KEGG_PATHWAY	eco03430:Mismatch repair	3	0.18622	2.19575	0.399838	99.6782	b3647, b1842, b4059	607
UP_KEYWORDS	DNA replication	7	0.434513	0.899837	0.792725	100	b4109, b3647, b2676, b0014, b2675, b1842, b4059	1526
Annotation Cluster 71	Enrichment Score: 0.3422935951310871
Category	Term	Count	%	Fold Enrichment	PValue	FDR	Genes	List Total
INTERPRO	IPR005119:LysR, substrate-binding	14	0.869025	1.25127	0.327434	99.9057	b4327, b2405, b1422, b0020, b3118, b0338, b0076, b2921, b2808, b2537, b2289, b0900, b3828, b0254	1474
INTERPRO	IPR000847:Transcription regulator HTH, LysR	14	0.869025	1.21577	0.357511	99.9578	b4327, b2405, b1422, b0020, b3118, b0338, b0076, b2921, b2808, b2537, b2289, b0900, b3828, b0254	1474
UP_SEQ_FEATURE	domain:HTH lysR-type	14	0.869025	0.890637	0.802984	100	b4327, b2405, b1422, b0020, b3118, b0338, b0076, b2921, b2808, b2537, b2289, b0900, b3828, b0254	1529
Annotation Cluster 72	Enrichment Score: 0.3091154878798063
Category	Term	Count	%	Fold Enrichment	PValue	FDR	Genes	List Total
INTERPRO	IPR018044:Peptidase S11, D-alanyl-D-alanine carboxypeptidase A	3	0.18622	3.06114	0.256427	99.4504	b0839, b2010, b2134	1474
INTERPRO	IPR001967:Peptidase S11, D-alanyl-D-alanine carboxypeptidase A, N-terminal	3	0.18622	3.06114	0.256427	99.4504	b0839, b2010, b2134	1474
INTERPRO	IPR012338:Beta-lactamase/transpeptidase-like	7	0.434513	0.69969	0.937321	100	b2519, b2226, b0839, b2010, b0485, b2430, b2134	1474
UP_SEQ_FEATURE	active site:Acyl-ester intermediate	3	0.18622	0.688925	0.941286	100	b0839, b2010, b2134	1529
Annotation Cluster 73	Enrichment Score: 0.29670871802366433
Category	Term	Count	%	Fold Enrichment	PValue	FDR	Genes	List Total
UP_KEYWORDS	Sigma factor	3	0.18622	2.01791	0.440325	99.9583	b1922, b4293, b2741	1526
INTERPRO	IPR013325:RNA polymerase sigma factor, region 2	3	0.18622	1.98561	0.449085	99.9972	b1922, b4293, b2741	1474
INTERPRO	IPR014284:RNA polymerase sigma-70 like domain	3	0.18622	1.98561	0.449085	99.9972	b1922, b4293, b2741	1474
INTERPRO	IPR007627:RNA polymerase sigma-70 region 2	3	0.18622	1.98561	0.449085	99.9972	b1922, b4293, b2741	1474
INTERPRO	IPR013324:RNA polymerase sigma factor, region 3/4	3	0.18622	1.44054	0.621553	100	b1922, b4293, b2741	1474
UP_SEQ_FEATURE	short sequence motif:Polymerase core binding	3	0.18622	1.34504	0.669129	100	b1922, b4293, b2741	1529
Annotation Cluster 74	Enrichment Score: 0.2901666219308144
Category	Term	Count	%	Fold Enrichment	PValue	FDR	Genes	List Total
INTERPRO	IPR001763:Rhodanese-like domain	4	0.248293	1.78103	0.390538	99.9833	b1757, b2521, b3425, b0503	1474
SMART	SM00450:SM00450	4	0.248293	1.6155	0.451429	99.9177	b1757, b2521, b3425, b0503	295
UP_SEQ_FEATURE	active site:Cysteine persulfide intermediate	5	0.310366	0.980761	0.76427	100	b1757, b1679, b1680, b2521, b3425	1529
Annotation Cluster 75	Enrichment Score: 0.27854113452113816
Category	Term	Count	%	Fold Enrichment	PValue	FDR	Genes	List Total
INTERPRO	IPR023765:Bacterial extracellular solute-binding protein, family 5, conserved site	3	0.18622	1.79189	0.502865	99.9995	b0830, b1487, b3544	1474
INTERPRO	IPR000914:Bacterial extracellular solute-binding protein, family 5	4	0.248293	1.48419	0.508413	99.9996	b0830, b2177, b1487, b3544	1474
PIR_SUPERFAMILY	PIRSF002741:peptide binding protein, MppA type	4	0.248293	1.35453	0.571095	99.9982	b0830, b2177, b1487, b3544	286
Annotation Cluster 76	Enrichment Score: 0.27213483079268147
Category	Term	Count	%	Fold Enrichment	PValue	FDR	Genes	List Total
INTERPRO	IPR011711:GntR, C-terminal	5	0.310366	1.67734	0.347892	99.9452	b4479, b0113, b2664, b2980, b1450	1474
INTERPRO	IPR008920:Fatty acid responsive transcription factor FadR, C-terminal	5	0.310366	1.54995	0.403821	99.9887	b4479, b0113, b2664, b2980, b1450	1474
SMART	SM00895:SM00895	5	0.310366	1.35547	0.505393	99.9758	b4479, b0113, b2664, b2980, b1450	295
INTERPRO	IPR000524:Transcription regulator HTH, GntR	6	0.372439	1.18496	0.574123	100	b4479, b0113, b4340, b2664, b2980, b1450	1474
SMART	SM00345:SM00345	6	0.372439	0.997807	0.723617	100	b4479, b0113, b4340, b2664, b2980, b1450	295
UP_SEQ_FEATURE	domain:HTH gntR-type	6	0.372439	0.926095	0.789614	100	b4479, b0113, b4340, b2664, b2980, b1450	1529
Annotation Cluster 77	Enrichment Score: 0.25223015246608516
Category	Term	Count	%	Fold Enrichment	PValue	FDR	Genes	List Total
INTERPRO	IPR002293:Amino acid/polyamine transporter I	7	0.434513	1.41673	0.372807	99.9723	b4141, b0260, b0692, b4208, b0486, b1492, b2663	1474
INTERPRO	IPR004840:Amino acid permease, conserved site	3	0.18622	1.49934	0.599684	100	b0260, b4208, b2663	1474
INTERPRO	IPR004841:Amino acid permease domain	3	0.18622	1.36051	0.652607	100	b0260, b4208, b2663	1474
PIR_SUPERFAMILY	PIRSF006060:amino acid transporter	7	0.434513	1.03829	0.671463	99.9999	b4141, b0260, b0692, b4208, b0486, b1492, b2663	286
Annotation Cluster 78	Enrichment Score: 0.2390756945710646
Category	Term	Count	%	Fold Enrichment	PValue	FDR	Genes	List Total
UP_SEQ_FEATURE	domain:ABC transporter 1	8	0.496586	1.19559	0.508853	99.9996	b3486, b0829, b3749, b2149, b2180, b4058, b4485, b0794	1529
UP_SEQ_FEATURE	domain:ABC transporter 2	8	0.496586	1.19559	0.508853	99.9996	b3486, b0829, b3749, b2149, b2180, b4058, b4485, b0794	1529
UP_SEQ_FEATURE	nucleotide phosphate-binding region:ATP 2	4	0.248293	1.21488	0.653516	100	b3486, b2592, b2180, b0794	1529
UP_SEQ_FEATURE	nucleotide phosphate-binding region:ATP 1	4	0.248293	1.21488	0.653516	100	b3486, b2592, b2180, b0794	1529
Annotation Cluster 79	Enrichment Score: 0.23315755558472837
Category	Term	Count	%	Fold Enrichment	PValue	FDR	Genes	List Total
INTERPRO	IPR016152:Phosphotransferase/anion transporter	4	0.248293	1.44054	0.528579	99.9998	b3947, b2383, b2094, b0731	1474
INTERPRO	IPR002178:Phosphotransferase system, phosphoenolpyruvate-dependent sugar EIIA 2	4	0.248293	1.44054	0.528579	99.9998	b3947, b2383, b2094, b0731	1474
UP_SEQ_FEATURE	domain:PTS EIIA type-2	4	0.248293	1.10768	0.715001	100	b3947, b2383, b2094, b0731	1529
Annotation Cluster 80	Enrichment Score: 0.23217255474641596
Category	Term	Count	%	Fold Enrichment	PValue	FDR	Genes	List Total
UP_SEQ_FEATURE	chain:Transposase insD for insertion element IS2A/D/F/H/I/K	4	0.248293	2.35383	0.237328	99.092	b1578, b3045, b2860, b1402	1529
UP_KEYWORDS	Transposition	7	0.434513	1.51092	0.318143	99.4114	b3445, b3045, b4294, b2860, b1402, b0541, b1432	1526
UP_KEYWORDS	DNA recombination	14	0.869025	1.22705	0.352326	99.7047	b3445, b1345, b4312, b4313, b2860, b1545, b0541, b1432, b2622, b4294, b3045, b1402, b0472, b4059	1526
UP_SEQ_FEATURE	domain:Integrase catalytic	5	0.310366	1.30768	0.540424	99.9999	b1578, b3045, b2860, b1402, b0541	1529
UP_KEYWORDS	Transposable element	7	0.434513	0.617266	0.971746	100	b3445, b3045, b4294, b2860, b1402, b0541, b1432	1526
INTERPRO	IPR025948:HTH-like domain	4	0.248293	0.449342	0.994071	100	b3045, b2860, b1402, b0541	1474
INTERPRO	IPR001584:Integrase, catalytic core	4	0.248293	0.165747	1	100	b3045, b2860, b1402, b0541	1474
INTERPRO	IPR012337:Ribonuclease H-like domain	6	0.372439	0.176181	1	100	b3045, b2860, b1402, b4162, b2949, b0541	1474
Annotation Cluster 81	Enrichment Score: 0.2302399853028583
Category	Term	Count	%	Fold Enrichment	PValue	FDR	Genes	List Total
INTERPRO	IPR018392:Peptidoglycan-binding lysin domain	3	0.18622	1.66971	0.540904	99.9999	b1678, b2665, b2742	1474
UP_SEQ_FEATURE	repeat:LysM	3	0.18622	1.56922	0.583842	100	b1678, b2665, b2742	1529
SMART	SM00257:SM00257	3	0.18622	1.38069	0.645452	99.9995	b1678, b2665, b2742	295
Annotation Cluster 82	Enrichment Score: 0.22786178735643917
Category	Term	Count	%	Fold Enrichment	PValue	FDR	Genes	List Total
INTERPRO	IPR002078:RNA polymerase sigma factor 54 interaction domain	5	0.310366	1.5902	0.385235	99.9805	b3422, b2491, b0330, b2731, b1201	1474
INTERPRO	IPR002197:DNA binding HTH domain, Fis-type	4	0.248293	1.68891	0.423655	99.9937	b2491, b0330, b2731, b1201	1474
COG_ONTOLOGY	Transcription / Signal transduction mechanisms	4	0.248293	1.5197	0.493609	99.7687	b3422, b1183, b2491, b2731	232
UP_SEQ_FEATURE	domain:GAF	3	0.18622	1.76537	0.518503	99.9997	b2491, b2731, b1201	1529
INTERPRO	IPR025943:Sigma-54 interaction domain, ATP-binding site 2	4	0.248293	1.39938	0.548275	99.9999	b3422, b2491, b0330, b1201	1474
INTERPRO	IPR003018:GAF domain	3	0.18622	1.31192	0.672158	100	b2491, b2731, b1201	1474
SMART	SM00065:SM00065	3	0.18622	1.21162	0.715173	100	b2491, b2731, b1201	295
INTERPRO	IPR025944:Sigma-54 interaction domain, conserved site	3	0.18622	1.16615	0.733607	100	b2491, b0330, b2731	1474
UP_SEQ_FEATURE	domain:Sigma-54 factor interaction	5	0.310366	0.980761	0.76427	100	b3422, b2491, b0330, b2731, b1201	1529
INTERPRO	IPR025662:Sigma-54 interaction domain, ATP-binding site 1	3	0.18622	0.895944	0.852941	100	b2491, b2731, b1201	1474
Annotation Cluster 83	Enrichment Score: 0.22611978382582165
Category	Term	Count	%	Fold Enrichment	PValue	FDR	Genes	List Total
INTERPRO	IPR006638:Elongator protein 3/MiaB/NifB	4	0.248293	1.39938	0.548275	99.9999	b0775, b4469, b0781, b2955	1474
INTERPRO	IPR007197:Radical SAM	6	0.372439	1.21434	0.552241	99.9999	b0775, b4469, b3800, b0781, b4379, b2955	1474
SMART	SM00729:SM00729	4	0.248293	1.13085	0.692649	99.9999	b0775, b4469, b0781, b2955	295
Annotation Cluster 84	Enrichment Score: 0.22294392995006496
Category	Term	Count	%	Fold Enrichment	PValue	FDR	Genes	List Total
UP_SEQ_FEATURE	domain:Autotransporter	4	0.248293	1.71187	0.418149	99.9917	b3548, b2233, b2000, b1202	1529
INTERPRO	IPR012332:P22 tailspike C-terminal domain-like	4	0.248293	1.50702	0.498162	99.9994	b1664, b2233, b2000, b1202	1474
INTERPRO	IPR005546:Autotransporter beta-domain	4	0.248293	1.36051	0.567478	100	b3548, b2233, b2000, b1202	1474
INTERPRO	IPR011050:Pectin lyase fold/virulence factor	4	0.248293	1.16615	0.67157	100	b1664, b2233, b2000, b1202	1474
INTERPRO	IPR006315:Outer membrane autotransporter barrel	3	0.18622	1.18496	0.725472	100	b3548, b2233, b1202	1474
SMART	SM00869:SM00869	3	0.18622	1.02361	0.797948	100	b2233, b2000, b1202	295
Annotation Cluster 85	Enrichment Score: 0.2094128090897385
Category	Term	Count	%	Fold Enrichment	PValue	FDR	Genes	List Total
INTERPRO	IPR018060:DNA binding HTH domain, AraC-type	9	0.558659	1.18496	0.490508	99.9993	b4062, b2437, b1696, b3954, b3680, b3516, b1384, b3515, b4396	1474
INTERPRO	IPR003313:Transcription regulator HTH, AraC, arabinose-binding/dimerisation	3	0.18622	1.79189	0.502865	99.9995	b1696, b3680, b1384	1474
INTERPRO	IPR018062:HTH domain AraC-type, conserved site	7	0.434513	1.18223	0.544303	99.9999	b4062, b2437, b3954, b3680, b3516, b3515, b4396	1474
INTERPRO	IPR020449:Transcription regulator HTH, AraC- type	6	0.372439	1.19459	0.566891	100	b4062, b3954, b3516, b1384, b3515, b4396	1474
SMART	SM00342:SM00342	9	0.558659	0.957572	0.727961	100	b4062, b2437, b1696, b3954, b3680, b3516, b1384, b3515, b4396	295
INTERPRO	IPR009057:Homeodomain-like	21	1.30354	0.507172	0.999947	100	b4062, b1545, b3954, b3680, b1384, b1649, b4396, b2427, b2437, b2491, b1696, b1853, b4135, b0330, b0313, b2731, b0796, b4124, b3516, b1201, b3515	1474
Annotation Cluster 86	Enrichment Score: 0.20485523055606952
Category	Term	Count	%	Fold Enrichment	PValue	FDR	Genes	List Total
UP_KEYWORDS	DNA repair	14	0.869025	1.11244	0.492059	99.9887	b1335, b0710, b3068, b2068, b3549, b3998, b1741, b3647, b1183, b0472, b4059, b4058, b1061, b0708	1526
UP_KEYWORDS	DNA damage	14	0.869025	1.10939	0.494794	99.9894	b1335, b0710, b3068, b2068, b3549, b3998, b1741, b3647, b1183, b0472, b4059, b4058, b1061, b0708	1526
GOTERM_BP_DIRECT	GO:0006281~DNA repair	10	0.620732	0.579601	0.997683	100	b3549, b3638, b1183, b0472, b3068, b2068, b1061, b4058, b2009, b0708	707
Annotation Cluster 87	Enrichment Score: 0.16634784026355956
Category	Term	Count	%	Fold Enrichment	PValue	FDR	Genes	List Total
INTERPRO	IPR003029:Ribosomal protein S1, RNA-binding domain	3	0.18622	1.53057	0.588397	100	b1286, b3247, b4179	1474
INTERPRO	IPR022967:RNA-binding domain, S1	3	0.18622	1.41284	0.632137	100	b1286, b3247, b4179	1474
SMART	SM00316:SM00316	3	0.18622	1.14172	0.745511	100	b1286, b3247, b4179	295
UP_SEQ_FEATURE	domain:S1 motif	3	0.18622	1.08638	0.779243	100	b1286, b3247, b4179	1529
Annotation Cluster 88	Enrichment Score: 0.1578255678793915
Category	Term	Count	%	Fold Enrichment	PValue	FDR	Genes	List Total
INTERPRO	IPR000792:Transcription regulator LuxR, C-terminal	6	0.372439	1.21434	0.552241	99.9999	b1916, b1914, b0315, b1951, b2369, b2193	1474
SMART	SM00421:SM00421	6	0.372439	1.07945	0.656991	99.9997	b1916, b1914, b0315, b1951, b2369, b2193	295
INTERPRO	IPR016032:Signal transduction response regulator, C-terminal effector	9	0.558659	0.95001	0.734125	100	b1916, b1914, b0315, b1608, b3405, b1951, b4113, b2369, b2193	1474
UP_SEQ_FEATURE	domain:HTH luxR-type	6	0.372439	0.807026	0.877484	100	b1916, b1914, b0315, b1951, b2369, b2193	1529
Annotation Cluster 89	Enrichment Score: 0.12456718540529449
Category	Term	Count	%	Fold Enrichment	PValue	FDR	Genes	List Total
UP_SEQ_FEATURE	domain:HTH cro/C1-type	5	0.310366	1.42656	0.470084	99.9984	b1299, b1477, b4390, b3555, b0483	1529
INTERPRO	IPR001387:Helix-turn-helix	5	0.310366	0.949192	0.776525	100	b1299, b1477, b4390, b3555, b0483	1474
SMART	SM00530:SM00530	5	0.310366	0.785311	0.886078	100	b1299, b1477, b4390, b3555, b0483	295
INTERPRO	IPR010982:Lambda repressor-like, DNA-binding domain	8	0.496586	0.597296	0.981586	100	b3934, b1299, b3188, b2837, b1477, b4390, b3555, b0483	1474
Annotation Cluster 90	Enrichment Score: 0.10217129809288593
Category	Term	Count	%	Fold Enrichment	PValue	FDR	Genes	List Total
UP_KEYWORDS	Protein biosynthesis	10	0.620732	1.01485	0.654181	99.9999	b3560, b1719, b3406, b0680, b0852, b1713, b1282, b1714, b2171, b2326	1526
UP_KEYWORDS	Aminoacyl-tRNA synthetase	5	0.310366	0.957726	0.769635	100	b3560, b1719, b0680, b1713, b1714	1526
GOTERM_BP_DIRECT	GO:0006418~tRNA aminoacylation for protein translation	8	0.496586	0.673085	0.980626	100	b3560, b1719, b4386, b3074, b0680, b1713, b1714, b1764	707
Annotation Cluster 91	Enrichment Score: 0.08152070728921441
Category	Term	Count	%	Fold Enrichment	PValue	FDR	Genes	List Total
INTERPRO	IPR000086:NUDIX hydrolase domain	4	0.248293	1.11314	0.701882	100	b2467, b2889, b2251, b1134	1474
INTERPRO	IPR015797:NUDIX hydrolase domain-like	4	0.248293	1.04209	0.743275	100	b2467, b2889, b2251, b1134	1474
UP_SEQ_FEATURE	domain:Nudix hydrolase	4	0.248293	0.710589	0.930505	100	b2467, b2889, b2251, b1134	1529
UP_SEQ_FEATURE	short sequence motif:Nudix box	3	0.18622	0.576447	0.972264	100	b2467, b2251, b1134	1529
Annotation Cluster 92	Enrichment Score: 0.0798777578167491
Category	Term	Count	%	Fold Enrichment	PValue	FDR	Genes	List Total
UP_KEYWORDS	DNA integration	5	0.310366	1.47568	0.440156	99.9582	b2622, b1345, b4312, b4313, b1545	1526
UP_SEQ_FEATURE	active site:O-(3'-phospho-DNA)-tyrosine intermediate	3	0.18622	0.784609	0.907403	100	b2622, b4312, b4313	1529
INTERPRO	IPR002104:Integrase, catalytic	4	0.248293	0.352362	0.999254	100	b2622, b1345, b4312, b4313	1474
INTERPRO	IPR013762:Integrase-like, catalytic core	4	0.248293	0.342506	0.999438	100	b2622, b1345, b4312, b4313	1474
INTERPRO	IPR011010:DNA breaking-rejoining enzyme, catalytic core	4	0.248293	0.340127	0.999477	100	b2622, b1345, b4312, b4313	1474
Annotation Cluster 93	Enrichment Score: 0.04196707806058698
Category	Term	Count	%	Fold Enrichment	PValue	FDR	Genes	List Total
INTERPRO	IPR011075:Tetracycline transcriptional regulator, TetR-related, C-terminal	4	0.248293	0.844453	0.857026	100	b4135, b0313, b0796, b1649	1474
INTERPRO	IPR001647:DNA-binding HTH domain, TetR-type	4	0.248293	0.731019	0.914515	100	b4135, b0313, b0796, b1649	1474
INTERPRO	IPR015893:Tetracycline transcriptional regulator, TetR-like, C-terminal	4	0.248293	0.704724	0.92624	100	b4135, b0313, b0796, b1649	1474
UP_SEQ_FEATURE	domain:HTH tetR-type	4	0.248293	0.69743	0.935887	100	b4135, b0313, b0796, b1649	1529
Annotation Cluster 94	Enrichment Score: 0.03529500657772275
Category	Term	Count	%	Fold Enrichment	PValue	FDR	Genes	List Total
INTERPRO	IPR001650:Helicase, C-terminal	4	0.248293	0.866872	0.844672	100	b1653, b3162, b2761, b2627	1474
INTERPRO	IPR011545:DNA/RNA helicase, DEAD/DEAH box type, N-terminal	3	0.18622	0.874612	0.862152	100	b1653, b3162, b2761	1474
INTERPRO	IPR014001:Helicase, superfamily 1/2, ATP-binding domain	4	0.248293	0.765286	0.898218	100	b1653, b3162, b2761, b2627	1474
SMART	SM00490:SM00490	4	0.248293	0.768537	0.898401	100	b1653, b3162, b2761, b2627	295
UP_SEQ_FEATURE	domain:Helicase C-terminal	4	0.248293	0.638326	0.95746	100	b1653, b3162, b2761, b2627	1529
SMART	SM00487:SM00487	4	0.248293	0.618432	0.960419	100	b1653, b3162, b2761, b2627	295
UP_SEQ_FEATURE	domain:Helicase ATP-binding	4	0.248293	0.607439	0.966916	100	b1653, b3162, b2761, b2627	1529
UP_KEYWORDS	Helicase	3	0.18622	0.332452	0.998955	100	b1653, b3162, b2761	1526
