# Supplementary material for: Global role of the bacterial post-transcriptional regulator CsrA revealed by integrated transcriptomics
Source: Nat Commun. 2017 Nov 17;8:1596. doi: 10.1038/s41467-017-01613-1 (PMC5694010; doi:10.1038/s41467-017-01613-1)
Supplement: Supplementary file 7 — Supplementary Data 5 [file 41467_2017_1613_MOESM7_ESM.xlsx]

## Sheet: SD5 Funct enrich - CLIP and exp
Supplementary Data 5. Full DAVID functional enrichment data for genes identified in CLIP-seq and differentially expressed in RNA abundance, translation, translation efficiency, and/or RNA stability analyses
Annotation Cluster 1	Enrichment Score: 1.8502188882002322											Example:
Category	Term	Count	%	Fold Enrichment	PValue	FDR	Genes	List Total				Annotation Cluster 3	Enrichment Score: 7.212658001903572
UP_KEYWORDS	Glycogen biosynthesis	3	1.78571	22.1728	0.00581432	6.72661	B3432, B3430, B3429	162				Category	Term	Count	%	Fold Enrichment	PValue	FDR	Genes	List Total
GOTERM_BP_DIRECT	GO:0005978~glycogen biosynthetic process	3	1.78571	15.9565	0.0121909	14.579	B3432, B3430, B3429	138				UP_KEYWORDS	Cell inner membrane	94	21.7593	4.37526	8.91806e-34	1.13932e-30	B0723, B0722, B4221, B3424, B1614, B2223, B2014, B3915, B3324, B4355, B3057, B0428, B0429, B1968, B3116, B3235, B0019, B0155, B2572, B1249, B0199, B3816, B3818, B2295, B2292, B3415, B0431, B0432, B2497, B2008, B3250, B0046, B2242, B2240, B2241, B0084, B2288, B3552, B0089, B3409, B0087, B0408, B3731, B3737, B3738, B1634, B3404, B2923, B1939, B2924, B3605, B2283, B4240, B3739, B4242, B1421, B0793, …	417
KEGG_PATHWAY	eco00500:Starch and sucrose metabolism	5	2.97619	3.72465	0.0397016	32.1873	B3432, B3430, B3431, B3428, B3429	68				UP_KEYWORDS	Cell membrane	107	24.7685	3.68663	2.20451e-32	2.81636e-29	B1614, B2223, B2014, B3057, B0428, B0429, B1968, B3116, B3235, B0155, B0199, B2295, B2292, B0431, B0432, B2497, B4390, B3252, B2008, B3250, B0046, B2240, B2241, B2288, B3552, B3409, B3731, B3737, B3738, B3404, B2923, B2924, B3605, B4240, B3739, B4242, B1421, B4138, B1224, B4547, B0652, B0842, B1222, B2412, B2689, B2027, B3886, B1189, B2377, B3096, B3675, B3095, B1786, B1889, B0951, B4125, B3163, …	417
												UP_KEYWORDS	Membrane	126	29.1667	1.40206	2.89021e-05	0.0369174	B1614, B2223, B4317, B2014, B0565, B3057, B0428, B0429, B1968, B3116, B3235, B0155, B0199, B2295, B2292, B0431, B0432, B2497, B4390, B3252, B2008, B3250, B0046, B2240, B2241, B2288, B3552, B3409, B3731, B2346, B3737, B3738, B3404, B2923, B2924, B3605, B4240, B3739, B4242, B2344, B1421, B4138, B1224, B0842, B4547, B0652, B1222, B0177, B2412, B1024, B2689, B2027, B3886, B1189, B2377, B3096, B0957, …	417
Annotation Cluster 2	Enrichment Score: 1.742579026165408											UP_KEYWORDS	Transmembrane	98	22.6852	1.19323	0.0376059	38.7188	B2223, B2014, B4317, B3057, B0565, B0428, B0429, B1968, B3116, B3235, B0155, B2295, B2292, B0431, B0432, B2497, B3252, B2008, B3250, B2240, B2288, B3552, B3409, B3737, B3738, B3404, B2923, B2924, B4240, B3739, B4242, B2344, B1421, B4138, B4547, B0842, B0177, B1222, B2412, B1024, B2027, B2689, B3886, B2377, B0957, B3096, B3675, B3095, B1786, B1889, B0951, B4125, B0722, B4221, B3424, B3324, B4355, …	417
Category	Term	Count	%	Fold Enrichment	PValue	FDR	Genes	List Total				UP_KEYWORDS	Transmembrane helix	87	20.1389	1.08513	0.243118	97.152	B0722, B4221, B3424, B2223, B2014, B3324, B4355, B3915, B3057, B0428, B0429, B1968, B3116, B3235, B3524, B0019, B0155, B2572, B1249, B3816, B3818, B2295, B3487, B2292, B3415, B0431, B0432, B2497, B3252, B2008, B3250, B2240, B0084, B2288, B1726, B3552, B0089, B3409, B0408, B0087, B3737, B3738, B1634, B2923, B3404, B2924, B4240, B4242, B3739, B1421, B1268, B0793, B4138, B0842, B4547, B4184, B1222, …	417
UP_KEYWORDS	Glycogen metabolism	4	2.38095	22.1728	0.000342118	0.407781	B3432, B3430, B3431, B3428	162				UP_SEQ_FEATURE	topological domain:Periplasmic	59	13.6574	1.02573	0.477367	99.9944	B3424, B2223, B2014, B4355, B3324, B3915, B0565, B0428, B0429, B1968, B0019, B0155, B3816, B3818, B2295, B0431, B0432, B2008, B2240, B0084, B3552, B0089, B3409, B0408, B0087, B3737, B3738, B1634, B2923, B3404, B2924, B4240, B3739, B1421, B0793, B4138, B0842, B1222, B4184, B2412, B0093, B3469, B2313, B2689, B2027, B3886, B0396, B3785, B3784, B2317, B0957, B3709, B3675, B0814, B3095, B0598, B1889, …	418
KEGG_PATHWAY	eco00500:Starch and sucrose metabolism	5	2.97619	3.72465	0.0397016	32.1873	B3432, B3430, B3431, B3428, B3429	68				UP_SEQ_FEATURE	topological domain:Cytoplasmic	57	13.1944	0.994978	0.588174	99.9998	B3424, B2223, B2014, B4355, B3324, B3915, B0428, B0429, B1968, B0019, B0155, B3816, B3818, B2295, B0431, B0432, B2008, B2240, B0084, B3552, B0089, B3409, B0408, B0087, B3737, B3738, B1634, B2923, B3404, B2924, B4240, B4242, B3739, B1421, B0793, B4138, B0842, B1222, B4184, B2412, B0093, B3469, B2313, B2689, B2027, B3886, B0396, B3785, B3784, B2317, B3709, B3675, B0598, B3095, B1889, B2126, B4125	418
UP_KEYWORDS	Carbohydrate metabolism	5	2.97619	1.47819	0.435792	99.8924	B3432, B3430, B3431, B0756, B3428	162				UP_SEQ_FEATURE	transmembrane region	84	19.4444	0.960165	0.71767	100	B0722, B3424, B2223, B2014, B3324, B4355, B3915, B0565, B3057, B0428, B0429, B1968, B3116, B3524, B0019, B0155, B2572, B1249, B3816, B3818, B2295, B2292, B3415, B0431, B0432, B2497, B2092, B2008, B2240, B0084, B2288, B1726, B3552, B0089, B3409, B0408, B0087, B3737, B3738, B1634, B2923, B3404, B2924, B4240, B4242, B3739, B1421, B0793, B4138, B0842, B4547, B4184, B1222, B2412, B0093, B3469, B2313, …	418
												GOTERM_CC_DIRECT	GO:0009274~peptidoglycan-based cell wall	88	20.3704	0.963394	0.741118	99.9388	B0722, B2223, B2014, B4317, B3915, B0565, B3057, B0524, B0428, B0429, B1243, B3116, B0019, B2155, B1249, B3816, B3487, B3415, B0431, B0432, B2497, B4392, B2092, B2008, B3250, B4291, B2242, B2240, B2241, B0085, B0084, B2288, B3552, B0089, B3730, B3409, B0086, B2036, B0408, B0087, B3731, B1329, B2346, B3737, B3738, B1634, B3404, B3605, B4240, B4242, B3739, B2344, B0793, B0092, B4138, B0090, B1224, …	222
Annotation Cluster 3	Enrichment Score: 1.6496161688732578											GOTERM_CC_DIRECT	GO:0019866~organelle inner membrane	61	14.1204	0.855515	0.963082	100	B0722, B2223, B2014, B4355, B3915, B3057, B0428, B0429, B3116, B0019, B1249, B3816, B3487, B3415, B0431, B2497, B0432, B2092, B2242, B2240, B2241, B0084, B2288, B3552, B0089, B3409, B0408, B0087, B3731, B3737, B2346, B3738, B1634, B3404, B3605, B4240, B4242, B3739, B1421, B0793, B4138, B0090, B1224, B0842, B1222, B0094, B2412, B0093, B3469, B2313, B0886, B0887, B0396, B3785, B1118, B3709, B0741, …	222
Category	Term	Count	%	Fold Enrichment	PValue	FDR	Genes	List Total
GOTERM_MF_DIRECT	GO:0052591~sn-glycerol-3-phosphate:ubiquinone-8 oxidoreductase activity	3	1.78571	22.8425	0.00545622	6.63812	B2242, B3426, B2241	127				Each cluster from DAVID is made up of different types of annoations from different databases, which are called categories here (for example UP_KEYWORDS are uniprot key words and GOTERM_CC_DIRECT are GO terms using cellular component information).
INTERPRO	IPR023753:Pyridine nucleotide-disulphide oxidoreductase, FAD/NAD(P)-binding domain	7	4.16667	3.93806	0.00742145	9.97959	B0723, B2766, B2242, B3426, B2241, B1189, B4154	155				These clusters are grouped together based on the amount of overlap of the genes contained in the cluster (Genes column). The Enrichment Score shows the overall level of enrichment of this group of annotations.
GOTERM_BP_DIRECT	GO:0046168~glycerol-3-phosphate catabolic process	3	1.78571	12.7652	0.0196996	22.5552	B2242, B3426, B2241	138				This allows you to use multiple annotation sources at the same time to look for enrichment, but simplify annotations that overlap by grouping them into clusters.
GOTERM_CC_DIRECT	GO:0009331~glycerol-3-phosphate dehydrogenase complex	3	1.78571	12.15	0.0216226	17.4888	B2242, B3426, B2241	132
GOTERM_BP_DIRECT	GO:0009061~anaerobic respiration	7	4.16667	3.03934	0.0247577	27.5349	B2242, B3426, B2241, B2206, B1224, B3605, B4154	138				Each term in a cluster has the following associated information:
GOTERM_BP_DIRECT	GO:0019563~glycerol catabolic process	3	1.78571	7.97826	0.0503085	48.4766	B2242, B3426, B2241	138				Category	Source/type of annotation
KEGG_PATHWAY	eco00564:Glycerophospholipid metabolism	4	2.38095	3.08613	0.132004	74.266	B2242, B3426, B2241, B2239	68				Term	Description of the annotation
												Count	Number of genes in this annotation found in our list
Annotation Cluster 4	Enrichment Score: 1.5770601686526675											%	Percentage of genes in our list annotated with this term
Category	Term	Count	%	Fold Enrichment	PValue	FDR	Genes	List Total				Fold Enrichment	Enrichment of genes in our list over background of all genes expressed in our condition
KEGG_PATHWAY	eco02030:Bacterial chemotaxis	5	2.97619	5.40074	0.0110223	10.0816	B1421, B1946, B4355, B1889, B1939	68				PValue	P-value associated with a test of significance of this enrichment (Fisher's exact test)
UP_KEYWORDS	Chemotaxis	5	2.97619	5.03928	0.0151114	16.6259	B1421, B1946, B4355, B1889, B1939	162				FDR	False discovery rate to adjust the p-value for multiple testing
GOTERM_BP_DIRECT	GO:0006935~chemotaxis	5	2.97619	4.83531	0.0172281	20.0091	B1421, B1946, B4355, B1889, B1939	138				Genes	b numbers for genes associated with this annotation in our list
UP_KEYWORDS	Flagellar rotation	3	1.78571	7.39095	0.0584241	51.2708	B1946, B1889, B1939	162				List Total	Total number of genes in our list annotated in the database used
KEGG_PATHWAY	eco02040:Flagellar assembly	5	2.97619	3.00041	0.0776774	53.9428	B1082, B1946, B1889, B1939, B1077	68
Annotation Cluster 5	Enrichment Score: 1.5355254094300075											Reference
Category	Term	Count	%	Fold Enrichment	PValue	FDR	Genes	List Total				Huang DW, Sherman BT, Lempicki RA. Bioinformatics enrichment tools: paths toward the comprehensive functional analysis of large gene lists. Nucleic Acids Res. 2009;37(1):1-13.
KEGG_PATHWAY	eco01200:Carbon metabolism	14	8.33333	2.80038	0.000773681	0.739344	B2296, B0723, B0722, B3117, B1732, B0114, B2463, B3916, B2779, B1611, B0755, B3612, B4154, B1814	68
KEGG_PATHWAY	eco01110:Biosynthesis of secondary metabolites	24	14.2857	1.79402	0.00280914	2.66114	B0723, B0722, B0522, B3432, B3430, B3426, B3428, B3916, B3429, B2779, B1611, B1814, B4384, B1732, B3117, B0114, B2242, B0756, B2241, B0154, B0755, B4171, B3612, B4154	68
UP_KEYWORDS	Glycolysis	5	2.97619	5.83496	0.00888899	10.1136	B0114, B3916, B2779, B0755, B3612	162
GOTERM_BP_DIRECT	GO:0006096~glycolytic process	5	2.97619	5.06556	0.0146133	17.2314	B0114, B3916, B2779, B0755, B3612	138
KEGG_PATHWAY	eco00010:Glycolysis / Gluconeogenesis	6	3.57143	3.32353	0.029294	24.8035	B0114, B0756, B3916, B2779, B0755, B3612	68
KEGG_PATHWAY	eco00680:Methane metabolism	5	2.97619	4.00054	0.031406	26.3576	B2296, B3916, B2779, B0755, B3612	68
KEGG_PATHWAY	eco01130:Biosynthesis of antibiotics	14	8.33333	1.55898	0.0928773	60.7262	B0723, B0522, B0722, B3916, B2779, B1611, B1814, B3117, B1732, B0114, B0756, B0755, B3612, B4154	68
UP_SEQ_FEATURE	metal ion-binding site:Magnesium	6	3.57143	2.13556	0.145042	87.5468	B3947, B1325, B0114, B3916, B0844, B2779	163
KEGG_PATHWAY	eco01120:Microbial metabolism in diverse environments	14	8.33333	1.36235	0.200066	88.2379	B0723, B2296, B0722, B2206, B3916, B2779, B1611, B0114, B2463, B0756, B1224, B0755, B3612, B4154	68
KEGG_PATHWAY	eco01230:Biosynthesis of amino acids	6	3.57143	1.10784	0.630436	99.9928	B3117, B3916, B2779, B0755, B3612, B1814	68
Annotation Cluster 6	Enrichment Score: 1.3391911815175408
Category	Term	Count	%	Fold Enrichment	PValue	FDR	Genes	List Total
INTERPRO	IPR023753:Pyridine nucleotide-disulphide oxidoreductase, FAD/NAD(P)-binding domain	7	4.16667	3.93806	0.00742145	9.97959	B0723, B2766, B2242, B3426, B2241, B1189, B4154	155
UP_SEQ_FEATURE	nucleotide phosphate-binding region:FAD	6	3.57143	4.27113	0.0114339	14.1765	B0723, B2766, B3426, B2241, B1189, B4154	163
GOTERM_BP_DIRECT	GO:0009061~anaerobic respiration	7	4.16667	3.03934	0.0247577	27.5349	B2242, B3426, B2241, B2206, B1224, B3605, B4154	138
INTERPRO	IPR006076:FAD dependent oxidoreductase	3	1.78571	11.2516	0.0258408	30.8921	B3426, B2241, B1189	155
UP_KEYWORDS	Flavoprotein	9	5.35714	2.19292	0.0494763	45.4442	B0723, B0046, B2766, B2242, B3426, B2241, B1189, B3605, B4154	162
UP_KEYWORDS	FAD	6	3.57143	2.0787	0.157225	87.032	B0723, B2766, B3426, B2241, B1189, B4154	162
UP_KEYWORDS	Oxidoreductase	19	11.3095	1.2844	0.212638	94.2436	B0723, B2766, B3426, B2206, B1189, B3787, B3605, B2326, B2902, B0046, B1732, B0114, B2463, B2426, B2242, B2241, B1224, B0312, B4154	162
GOTERM_MF_DIRECT	GO:0010181~FMN binding	4	2.38095	2.46946	0.215382	95.2412	B0046, B2242, B2241, B3605	127
Annotation Cluster 7	Enrichment Score: 1.3244678235492062
Category	Term	Count	%	Fold Enrichment	PValue	FDR	Genes	List Total
GOTERM_BP_DIRECT	GO:0071973~bacterial-type flagellum-dependent cell motility	6	3.57143	4.4018	0.00987206	11.9668	B1333, B1082, B1946, B1939, B1077, B4154	138
UP_KEYWORDS	Bacterial flagellum	4	2.38095	4.43457	0.0575518	50.7289	B1082, B1946, B1939, B1077	162
KEGG_PATHWAY	eco02040:Flagellar assembly	5	2.97619	3.00041	0.0776774	53.9428	B1082, B1946, B1889, B1939, B1077	68
GOTERM_CC_DIRECT	GO:0009425~bacterial-type flagellum basal body	3	1.78571	5.0625	0.114121	65.5488	B1946, B1939, B1077	132
Annotation Cluster 8	Enrichment Score: 1.0237798187673812
Category	Term	Count	%	Fold Enrichment	PValue	FDR	Genes	List Total
GOTERM_MF_DIRECT	GO:0090584~protein-phosphocysteine-galactitol-phosphotransferase system transporter activity	3	1.78571	17.1319	0.0106023	12.5249	B2092, B2094, B2093	127
GOTERM_BP_DIRECT	GO:0015796~galactitol transport	3	1.78571	15.9565	0.0121909	14.579	B2092, B2094, B2093	138
GOTERM_BP_DIRECT	GO:0034219~carbohydrate transmembrane transport	4	2.38095	4.25507	0.0633684	56.8733	B1738, B2092, B2094, B2093	138
GOTERM_MF_DIRECT	GO:0016301~kinase activity	5	2.97619	2.48288	0.136906	84.2511	B3947, B2784, B1725, B1738, B2094	127
GOTERM_BP_DIRECT	GO:0009401~phosphoenolpyruvate-dependent sugar phosphotransferase system	5	2.97619	2.41765	0.146915	87.0145	B3947, B1738, B2092, B2094, B2093	138
UP_KEYWORDS	Phosphoprotein	9	5.35714	1.60932	0.190178	91.9459	B3947, B2193, B1738, B3404, B2125, B3495, B2094, B4124, B2093	162
KEGG_PATHWAY	eco02060:Phosphotransferase system (PTS)	4	2.38095	2.33545	0.236244	92.4531	B3947, B1738, B2094, B2093	68
UP_KEYWORDS	Phosphotransferase system	4	2.38095	2.1632	0.278099	97.9583	B3947, B1738, B2094, B2093	162
UP_KEYWORDS	Sugar transport	6	3.57143	1.64243	0.296798	98.5076	B3947, B3415, B0983, B1738, B2094, B2093	162
Annotation Cluster 9	Enrichment Score: 0.9134475751705204
Category	Term	Count	%	Fold Enrichment	PValue	FDR	Genes	List Total
KEGG_PATHWAY	eco00020:Citrate cycle (TCA cycle)	5	2.97619	4.15441	0.0276829	23.5984	B0723, B0722, B0114, B1611, B4154	68
UP_KEYWORDS	Tricarboxylic acid cycle	3	1.78571	3.32593	0.225108	95.2427	B0723, B0722, B1611	162
GOTERM_BP_DIRECT	GO:0006099~tricarboxylic acid cycle	3	1.78571	2.77505	0.29178	98.8112	B0723, B0722, B1611	138
Annotation Cluster 10	Enrichment Score: 0.8495201886827621
Category	Term	Count	%	Fold Enrichment	PValue	FDR	Genes	List Total
KEGG_PATHWAY	eco00020:Citrate cycle (TCA cycle)	5	2.97619	4.15441	0.0276829	23.5984	B0723, B0722, B0114, B1611, B4154	68
GOTERM_MF_DIRECT	GO:0000104~succinate dehydrogenase activity	3	1.78571	9.78965	0.0340543	35.2722	B0723, B0722, B4154	127
GOTERM_MF_DIRECT	GO:0009055~electron carrier activity	7	4.16667	1.94997	0.143336	85.6623	B0723, B0046, B0722, B3426, B2206, B1224, B4154	127
KEGG_PATHWAY	eco00190:Oxidative phosphorylation	4	2.38095	2.1076	0.286595	96.0754	B0723, B0722, B3731, B4154	68
KEGG_PATHWAY	eco00650:Butanoate metabolism	3	1.78571	2.02528	0.433741	99.5715	B0723, B0722, B4154	68
UP_KEYWORDS	Electron transport	5	2.97619	1.40334	0.476038	99.9555	B0723, B0722, B2206, B1224, B4154	162
Annotation Cluster 11	Enrichment Score: 0.7483861416347756
Category	Term	Count	%	Fold Enrichment	PValue	FDR	Genes	List Total
UP_KEYWORDS	Iron transport	4	2.38095	3.28487	0.117995	77.6728	B3409, B3915, B2155, B4290	162
UP_KEYWORDS	Ion transport	8	4.7619	1.75626	0.165167	88.4184	B3409, B3731, B0983, B3915, B0155, B2155, B4290, B2924	162
GOTERM_BP_DIRECT	GO:0055072~iron ion homeostasis	3	1.78571	2.77505	0.29178	98.8112	B3409, B3915, B4290	138
Annotation Cluster 12	Enrichment Score: 0.6309440558665396
Category	Term	Count	%	Fold Enrichment	PValue	FDR	Genes	List Total
SMART	SM00304:HAMP	3	1.78571	4.06985	0.157502	77.596	B1421, B4355, B3404	34
UP_SEQ_FEATURE	domain:HAMP	3	1.78571	3.48434	0.209873	95.6349	B1421, B4355, B3404	163
INTERPRO	IPR003660:HAMP linker domain	3	1.78571	3.06862	0.253303	98.3796	B1421, B4355, B3404	155
KEGG_PATHWAY	eco02020:Two-component system	8	4.7619	1.36082	0.357553	98.5627	B1421, B1922, B4355, B2193, B3404, B1224, B4124, B4154	68
Annotation Cluster 13	Enrichment Score: 0.5125429045995278
Category	Term	Count	%	Fold Enrichment	PValue	FDR	Genes	List Total
UP_KEYWORDS	Transmembrane beta strand	5	2.97619	2.84267	0.0949121	69.6041	B1024, B0983, B4317, B2155, B2344	162
UP_KEYWORDS	Cell outer membrane	5	2.97619	1.43979	0.456035	99.9305	B1024, B0983, B4317, B2155, B2344	162
GOTERM_CC_DIRECT	GO:0009279~cell outer membrane	5	2.97619	1.10054	0.669964	99.9942	B1024, B0983, B4317, B2155, B2344	132
Annotation Cluster 14	Enrichment Score: 0.4624696334572888
Category	Term	Count	%	Fold Enrichment	PValue	FDR	Genes	List Total
GOTERM_BP_DIRECT	GO:0006355~regulation of transcription, DNA-templated	12	7.14286	1.60569	0.119644	80.545	B4312, B0315, B4062, B1922, B2193, B2125, B2399, B2572, B2289, B0225, B3828, B4124	138
UP_SEQ_FEATURE	DNA-binding region:H-T-H motif	13	7.7381	1.46366	0.169974	91.5974	B3934, B3118, B3423, B4062, B1922, B0113, B4390, B2193, B2491, B2289, B0313, B3828, B4124	163
GOTERM_BP_DIRECT	GO:0045892~negative regulation of transcription, DNA-templated	7	4.16667	1.67334	0.23357	96.7204	B3934, B3423, B3938, B0113, B4390, B2289, B0313	138
UP_KEYWORDS	Transcription regulation	17	10.119	1.24402	0.280308	98.0317	B3934, B4312, B3938, B4062, B4390, B2193, B0225, B3118, B1922, B0113, B2491, B2125, B2572, B2289, B0313, B4124, B3828	162
UP_KEYWORDS	Repressor	9	5.35714	1.4254	0.289974	98.3252	B3934, B1719, B3938, B0113, B4390, B2193, B0225, B0313, B3828	162
UP_KEYWORDS	Transcription	17	10.119	1.21986	0.307723	98.7621	B3934, B4312, B3938, B4062, B4390, B2193, B0225, B3118, B1922, B0113, B2491, B2125, B2572, B2289, B0313, B4124, B3828	162
INTERPRO	IPR011991:Winged helix-turn-helix DNA-binding domain	9	5.35714	1.30664	0.376692	99.8734	B3118, B0315, B1922, B0113, B2193, B2399, B2398, B2289, B3828	155
UP_KEYWORDS	Activator	6	3.57143	1.37152	0.441103	99.9039	B3118, B4062, B2193, B2491, B3828, B4124	162
GOTERM_MF_DIRECT	GO:0003700~transcription factor activity, sequence-specific DNA binding	9	5.35714	1.20224	0.467785	99.9636	B3118, B4062, B3938, B1922, B0113, B2491, B2289, B0313, B3828	127
GOTERM_BP_DIRECT	GO:0006351~transcription, DNA-templated	15	8.92857	1.06733	0.53822	99.9951	B3934, B4312, B3118, B4062, B3938, B0113, B4390, B2193, B2125, B2572, B2289, B0225, B0313, B3828, B4124	138
UP_KEYWORDS	DNA-binding	17	10.119	0.976524	0.671509	99.9998	B3934, B4062, B3938, B4346, B4390, B2193, B0225, B3118, B0315, B1922, B0113, B2491, B2125, B2289, B0313, B4124, B3828	162
GOTERM_MF_DIRECT	GO:0003677~DNA binding	13	7.7381	0.853313	0.845155	100	B4312, B0315, B3938, B1922, B0113, B4346, B2193, B2125, B2491, B0225, B0313, B3828, B4124	127
Annotation Cluster 15	Enrichment Score: 0.4238442082184645
Category	Term	Count	%	Fold Enrichment	PValue	FDR	Genes	List Total
UP_KEYWORDS	Periplasm	9	5.35714	1.34835	0.344255	99.3521	B4316, B4188, B2206, B3860, B4290, B4392, B2938, B2134, B2239	162
UP_KEYWORDS	Signal	20	11.9048	1.13707	0.384854	99.698	B1498, B3487, B4466, B4144, B4314, B1044, B1024, B4315, B0983, B4316, B4317, B2206, B3860, B4392, B2344, B2239, B4188, B2155, B4290, B2134	162
UP_SEQ_FEATURE	signal peptide	21	12.5	1.11937	0.403916	99.897	B1498, B3487, B4466, B4144, B4314, B1044, B1024, B4315, B0983, B4316, B4317, B2206, B3860, B3404, B4392, B2344, B2239, B4188, B2155, B4290, B2134	163
Annotation Cluster 16	Enrichment Score: 0.34946661748801683
Category	Term	Count	%	Fold Enrichment	PValue	FDR	Genes	List Total
UP_KEYWORDS	Two-component regulatory system	5	2.97619	1.65469	0.353334	99.4515	B2193, B3404, B2125, B2491, B4124	162
GOTERM_BP_DIRECT	GO:0000160~phosphorelay signal transduction system	5	2.97619	1.58771	0.381899	99.7931	B2193, B3404, B2125, B2491, B4124	138
GOTERM_CC_DIRECT	GO:0005622~intracellular	5	2.97619	1.42606	0.462845	99.5769	B2193, B3404, B2125, B2491, B3157	132
INTERPRO	IPR001789:Signal transduction response regulator, receiver domain	3	1.78571	1.87527	0.476909	99.9893	B2193, B2125, B4124	155
SMART	SM00448:REC	3	1.78571	1.80882	0.487369	99.7069	B2193, B2125, B4124	34
UP_SEQ_FEATURE	domain:Response regulatory	3	1.78571	1.83896	0.487478	99.9862	B2193, B2125, B4124	163
INTERPRO	IPR011006:CheY-like superfamily	3	1.78571	1.77657	0.505726	99.9952	B2193, B2125, B4124	155
Annotation Cluster 17	Enrichment Score: 0.25570084384158603
Category	Term	Count	%	Fold Enrichment	PValue	FDR	Genes	List Total
INTERPRO	IPR005119:LysR, substrate-binding	3	1.78571	1.64658	0.546988	99.9986	B3118, B2289, B3828	155
UP_SEQ_FEATURE	domain:HTH lysR-type	3	1.78571	1.61469	0.557924	99.9981	B3118, B2289, B3828	163
INTERPRO	IPR000847:Transcription regulator HTH, LysR	3	1.78571	1.60737	0.560202	99.9991	B3118, B2289, B3828	155
Annotation Cluster 18	Enrichment Score: 0.22560155548975552
Category	Term	Count	%	Fold Enrichment	PValue	FDR	Genes	List Total
GOTERM_MF_DIRECT	GO:0005524~ATP binding	20	11.9048	1.10084	0.439799	99.9307	B3560, B2296, B1719, B0522, B2950, B3731, B3430, B2784, B4346, B4390, B2193, B3916, B3053, B3404, B2180, B1756, B2491, B4171, B1764, B0794	127
UP_KEYWORDS	Nucleotide-binding	22	13.0952	1.04454	0.530523	99.988	B3560, B2296, B1719, B3409, B0522, B2950, B2153, B2784, B3430, B4346, B4390, B2193, B3916, B3053, B3404, B2180, B1756, B3117, B2491, B4171, B1764, B0794	162
UP_KEYWORDS	ATP-binding	18	10.7143	1.00786	0.615519	99.9989	B3560, B2296, B1719, B2950, B0522, B3430, B2784, B4390, B3916, B2193, B3053, B3404, B2180, B1756, B2491, B4171, B1764, B0794	162
UP_SEQ_FEATURE	nucleotide phosphate-binding region:ATP	8	4.7619	0.809816	0.871754	100	B1756, B2950, B0522, B3916, B3404, B2491, B4171, B1764	163
Annotation Cluster 19	Enrichment Score: 0.16722531784674244
Category	Term	Count	%	Fold Enrichment	PValue	FDR	Genes	List Total
INTERPRO	IPR003593:AAA+ ATPase domain	6	3.57143	1.23871	0.531622	99.9978	B1756, B2950, B4346, B2491, B2180, B0794	155
SMART	SM00382:AAA	6	3.57143	1.20588	0.544089	99.8947	B1756, B2950, B4346, B2491, B2180, B0794	34
GOTERM_MF_DIRECT	GO:0016887~ATPase activity	3	1.78571	1.08774	0.767978	100	B1756, B4346, B0794	127
INTERPRO	IPR017871:ABC transporter, conserved site	3	1.78571	1.02287	0.797258	100	B1756, B2180, B0794	155
INTERPRO	IPR003439:ABC transporter-like	3	1.78571	0.964424	0.823479	100	B1756, B2180, B0794	155
Annotation Cluster 20	Enrichment Score: 0.15083021229930346
Category	Term	Count	%	Fold Enrichment	PValue	FDR	Genes	List Total
UP_KEYWORDS	Membrane	48	28.5714	1.01944	0.516307	99.9829	B3409, B0723, B0722, B0087, B3731, B4317, B3915, B4355, B1634, B3404, B1939, B2924, B3605, B2344, B3116, B1421, B3524, B0155, B0793, B4138, B2155, B1224, B2572, B4547, B4466, B2313, B1024, B3415, B2292, B0983, B2027, B2497, B3886, B4390, B1189, B2642, B2377, B3096, B0046, B1946, B3709, B2242, B3095, B0598, B2240, B2241, B1889, B1726	162
UP_KEYWORDS	Cell membrane	43	25.5952	1.01214	0.547465	99.9923	B3409, B0723, B0722, B0087, B3731, B3915, B4355, B1634, B3404, B1939, B2924, B3605, B3116, B1421, B3524, B0155, B0793, B4138, B2572, B1224, B4547, B4466, B2313, B3415, B2292, B2027, B2497, B3886, B4390, B1189, B2642, B2377, B3096, B0046, B1946, B3709, B2242, B0598, B3095, B2240, B2241, B1889, B1726	162
GOTERM_CC_DIRECT	GO:0005887~integral component of plasma membrane	17	10.119	1.04635	0.555497	99.9199	B3415, B2497, B3426, B4355, B1634, B3886, B3404, B2092, B3096, B1421, B3116, B3709, B3095, B0598, B0793, B0155, B2134	132
GOTERM_CC_DIRECT	GO:0005886~plasma membrane	44	26.1905	0.978046	0.654678	99.9913	B3409, B0723, B0722, B0087, B3915, B4355, B1634, B1939, B2924, B3605, B2180, B3116, B1421, B3524, B0155, B0793, B4138, B2572, B4547, B0794, B4466, B3487, B2313, B3415, B2292, B2784, B2497, B2027, B3886, B4390, B1189, B2092, B2642, B2377, B0046, B1946, B3709, B2242, B0598, B3095, B2240, B2241, B1889, B1726	132
UP_KEYWORDS	Transmembrane	36	21.4286	0.971073	0.668925	99.9998	B3409, B0722, B0087, B4317, B3915, B4355, B1634, B3404, B2924, B2344, B3116, B1421, B3524, B0155, B0793, B4138, B2155, B2572, B4547, B2313, B1024, B3415, B2292, B0983, B2497, B2027, B3886, B2642, B2377, B3096, B3709, B0598, B3095, B2240, B1889, B1726	162
UP_KEYWORDS	Cell inner membrane	35	20.8333	0.965236	0.683727	99.9999	B0723, B3409, B0722, B0087, B3731, B3915, B4355, B1634, B3404, B2924, B1939, B3605, B3116, B1421, B0155, B0793, B4138, B2572, B2313, B3415, B2292, B2497, B2027, B3886, B1189, B3096, B0046, B1946, B3709, B2242, B0598, B3095, B2240, B2241, B1889	162
UP_SEQ_FEATURE	transmembrane region	32	19.0476	0.919479	0.787001	100	B3409, B0722, B0087, B4355, B3915, B1634, B3404, B2924, B1421, B3116, B3524, B0155, B0793, B4138, B2572, B4547, B2313, B3415, B2292, B2497, B2027, B3886, B2092, B2642, B2377, B3096, B3709, B0598, B3095, B2240, B1889, B1726	163
GOTERM_CC_DIRECT	GO:0016021~integral component of membrane	26	15.4762	0.890863	0.832175	100	B3409, B0722, B0087, B2313, B1024, B2292, B2027, B4317, B2497, B3915, B1634, B2924, B2642, B2344, B2377, B3116, B1421, B3524, B3095, B2240, B4138, B1889, B2155, B2572, B4547, B1726	132
UP_KEYWORDS	Transmembrane helix	31	18.4524	0.877852	0.86364	100	B3409, B0722, B0087, B4355, B3915, B1634, B3404, B2924, B1421, B3116, B3524, B0155, B0793, B4138, B2572, B4547, B2313, B3415, B2292, B2497, B2027, B3886, B2642, B2377, B3096, B3709, B0598, B3095, B2240, B1889, B1726	162
UP_SEQ_FEATURE	topological domain:Cytoplasmic	19	11.3095	0.815724	0.906295	100	B3409, B0087, B2313, B2027, B3915, B4355, B1634, B3886, B3404, B2924, B1421, B3709, B3095, B0598, B2240, B0155, B0793, B4138, B1889	163
UP_SEQ_FEATURE	topological domain:Periplasmic	19	11.3095	0.812562	0.909582	100	B3409, B0087, B2313, B2027, B3915, B4355, B1634, B3886, B3404, B2924, B1421, B3709, B3095, B0598, B2240, B0155, B0793, B4138, B1889	163
Annotation Cluster 21	Enrichment Score: 0.02586865257061029
Category	Term	Count	%	Fold Enrichment	PValue	FDR	Genes	List Total
UP_KEYWORDS	4Fe-4S	3	1.78571	0.730973	0.921433	100	B2206, B1224, B1814	162
GOTERM_MF_DIRECT	GO:0051539~4 iron, 4 sulfur cluster binding	3	1.78571	0.692198	0.935458	100	B2206, B1224, B1814	127
UP_KEYWORDS	Iron-sulfur	3	1.78571	0.573436	0.970301	100	B2206, B1224, B1814	162
