# Supplementary material for: Global role of the bacterial post-transcriptional regulator CsrA revealed by integrated transcriptomics
Source: Nat Commun. 2017 Nov 17;8:1596. doi: 10.1038/s41467-017-01613-1 (PMC5694010; doi:10.1038/s41467-017-01613-1)
Supplement: Supplementary file 8 — Supplementary Data 6 [file 41467_2017_1613_MOESM8_ESM.xlsx]

## Sheet: SD6 Transporters
Supplementary Data 6. Genes encoding transporters that are regulated by CsrA
b	Gene	CLIP-seq	Direction	Description				Column	Description
b0929	ompF	No	-1	Outer membrane porin F				b	Blattner lab number
b3666	uhpT	No	-1	Hexose phosphate permease; fosfomycin sensitivity; monomeric				Gene	Gene name
b0400	phoR	No	-1	Sensor histidine kinase/phosphatase for pho regulon; cognate to phoB				CLIP-seq	Peak associated with this gene in the CLIP-seq analysis
b0627	tatE	No	-1	Protein translocase, Sec-independent; mediates export of folded and ligand-bound proteins				Direction	Effect of CsrA on this gene's expression (0: not significant -1: activated by CsrA, 1: repressed by CsrA)
b3662	nepI	No	-1	Purine ribonucleoside exporter; 6-mercaptopurine resistance				Description	Annotation from Ecogene
b0336	codB	No	-1	Cytosine transport
b0411	tsx	No	-1	Outer membrane channel for nucleosides; receptor for phage T6 and colicin K				Reference
b0763	modA	No	-1	Molybdate ABC transporter periplasmic binding protein; chlorate resistance				Zhou J, Rudd KE. EcoGene 3.0. Nucleic Acids Res. 2013 Jan;41(Database issue):D613-24.
b0764	modB	No	-1	Molybdate ABC transporter permease; chlorate resistance
b0765	modC	No	-1	Molybdate ABC transporter ATPase; chlorate resistance
b1879	flhA	No	-1	Flagellar export pore protein, integral membrane protein
b1880	flhB	No	-1	Flagellin export apparatus, substrate specificity protein; determines the order of subunit export
b1941	fliI	No	-1	Cytoplasmic membrane ATPase involved in flagellar assembly; involved in export of flagellar axial protein subunits
b1942	fliJ	No	-1	Flagellin export apparatus soluble chaperone
b1948	fliP	No	-1	Flagellin export apparatus, integral membrane protein
b2149	mglA	No	-1	Methyl-galactoside ABC transporter ATPase
b2796	sdaC	No	-1	L-serine:H+ symport permease, threonine-insensitive
b2845	yqeG	No	-1	Putative amino acid:H+ symport permease, function unknown
b3127	garP	No	-1	Probable D-galactarate transporter, membrane protein
b3654	xanP	No	-1	Xanthine permease
b3714	adeP	No	-1	Adenine permease, high affinity
b3725	pstB	No	-1	Phosphate ABC transporter ATPase
b3726	pstA	No	-1	Phosphate ABC transporter permease
b3727	pstC	No	-1	Phosphate ABC transporter permease
b3927	glpF	No	-1	Aquaglyceroporin; glycerol facilitator
b4064	ghxP	No	-1	Guanine/hypoxanthine permease, high affinity
b2344	fadL	Yes	-1	Fatty acid transport protein, outer membrane; long-chain fatty acid receptor
b2497	uraA	Yes	-1	Uracil permease; affects concentration dependence of pyr mutants
b1191	cvrA	No	-1	Required for growth at low osmolarity; similar to eukaryotic Na+/H+ exchangers, but not involved in Na+ extrusion; proposed to be involved in the regulation of cell volume
b2429	murP	No	-1	N-acetylmuramic acid permease, EIIBC component, PTS system
b2677	proV	No	-1	Glycine betaine/proline ABC transporter periplasmic binding protein
b4321	gntP	No	-1	Fructuronate and gluconate transporter
b3224	nanT	No	-1	Sialic acid transporter
b3747	kup	No	-1	Major constitutive K+ uptake permease at acidic pH; also transports Cs+ and Rb+
b0983	gfcE	Yes	-1	Probable OMA family export channel; required to make O-antigen capsule; outer membrane auxillary lipoprotein
b1634	dtpA	Yes	-1	Dipeptide and tripeptide permease A
b1798	leuE	No	-1	Leucine efflux protein; overexpression causes leucine excretion; confers resistance to a number of amino acids and analogs, including glycyl-l-leucine, norleucine, threonine, homoserine lactone, alpha-aminobutyric acid, histidine, and homoserine
b2383	fryA	No	-1	Putative fructose-like PTS system Enzyme I; also contains HPr and EIIA domains
b2678	proW	No	-1	Glycine betaine/proline ABC transporter permease
b2682	ygaZ	No	-1	Probable L-valine exporter, norvaline resistance
b2685	emrA	No	-1	EmrAB-TolC multidrug resistance pump; periplasmic membrane fusion component, signal anchor; energy-dependent efflux of octane, thiolactomycin and the uncouplers DNP, CCCP, and FCCP
b3456	livM	No	-1	Branched-chain amino acid ABC transporter permease
b3915	fieF	Yes	-1	Ferrous-iron and zinc efflux pump; cation diffusion facilitator family; dimeric
b3093	exuT	No	-1	Hexuronate permease, for glucuronate and galacturonate
b1791	yeaN	No	-1	Putative MFS transporter, function unknown; inner membrane protein
b3539	yhjV	No	-1	Putative amino acid:H+ symport permease, function unknown
b3502	arsB	No	-1	Arsenite pump, inner membrane; resistance to arsenate, arsenite, and antimonite
b4356	lgoT	No	-1	L-galactonate transporter; membrane protein
b2240	glpT	Yes	-1	sn-Glycerol-3-phosphate permease; fosfomycin sensitivity
b1223	narK	No	-1	Nitrate/nitrite antiporter; promotes nitrite extrusion and uptake
b1901	araF	No	-1	L-arabinose ABC transporter periplasmic binding protein
b2148	mglC	No	-1	Methyl-galactoside transport and galactose taxis
b2789	gudP	No	-1	Probable D-glucarate transporter, membrane protein
b3116	tdcC	Yes	-1	Serine/threonine:H+ symport permease
b2886	ygfS	No	-1	Predicted electron transport protein, function unknown
b1616	uidB	No	-1	Inactive beta-glucuronide permease
b2702	srlA	No	-1	D-sorbitol-specific enzyme II of phosphotransferase system
b2703	srlE	No	-1	Sorbitol-specific enzyme IIB component of PTS
b2704	srlB	No	-1	D-sorbitol-specific enzyme III of the phosphotransferase system
b3479	nikD	No	-1	Nickel ABC transporter ATPase
b2198	ccmD	No	-1	Heme export ABC transporter holo-CcmE release factor
b0241	phoE	No	-1	Outer membrane phosphoporin protein E; trimeric
b1615	uidC	No	-1	Putative OM porin for beta-glucuronides
b3367	nirC	No	-1	Nitrite uptake transporter; membrane protein
b1377	ompN	No	-1	Outer membrane porin N
b0863	artI	No	1	Periplasmic binding protein in artPIQM operon, ligand unknown
b2309	hisJ	No	1	Histidine ABC transporter periplasmic binding protein
b3453	ugpB	No	1	sn-Glycerol-3-phosphate ABC transporter periplasmic binding protein
b0107	hofB	No	1	T2SE family predicted protein secretion protein; predicted P-loop ATPase, function unknown
b0449	mdlB	No	1	ABC exporter permease-ATPase, function unknown
b0495	ybbA	No	1	Putative ABC transporter ATPase
b0697	kdpB	No	1	Potassium-translocating ATPase, B subunit; high-affinity potassium transport
b1342	ydaN	No	1	Zn(II) transporter
b1592	clcB	No	1	H(+)/Cl(-) exchange transporter; involved in the extreme acid response
b1711	btuC	No	1	Vitamin B12 ABC transporter permease
b1918	yecS	No	1	Predicted amino acid ABC permease, inner membrane protein; function unknown
b3240	aaeB	No	1	AaeAB p-hydroxybenzoic acid efflux pump PET component; efflux protein family
b4065	yjcE	No	1	Function unknown; similar to eukaryotic Na+/H+ exchangers, but not involved in Na+ extrusion
b4141	yjeH	No	1	Putative transporter, function unknown
b4288	fecD	No	1	Ferric citrate ABC transporter permease
b4289	fecC	No	1	Ferric citrate ABC transporter permease
b3409	feoB	Yes	1	Putative ferrous iron permease with GTP-binding domain
b3415	gntT	Yes	1	High-affinity gluconate transport
b4290	fecB	Yes	1	Ferric citrate ABC transporter periplasmic binding protein
b0654	gltJ	No	1	Glutamate/aspartate ABC transporter permease
b0709	dtpD	No	1	Dipeptide and tripeptide permease D
b1534	ydeE	No	1	Putative arabinose efflux transporter
b2422	cysA	No	1	Sulfate/thiosulfate ABC transporter ATPase subunit
b3749	rbsA	No	1	D-ribose ABC transporter ATPase
b3823	rhtC	No	1	Threonine efflux pump; overproduction confers resistance to elevated levels of exogenous L-threonine
b4120	melB	No	1	Melibiose permease; thiomethylgalactoside permease II
b4337	mdtM	No	1	Multidrug resistance efflux protein; overexpression resistance to acriflavin, chloramphenicol, TPP, norfloxacin and ethidium
b0047	kefC	No	1	NEM-activatable K+/H+ antiporter
b0129	yadI	No	1	Predicted PTS Enzyme IIA, sugar specificity unknown
b0151	fhuC	No	1	Iron(3+)-hydroxamate import ABC transporter ATPase; ferrichrome uptake
b0478	ybaL	No	1	Potassium transporter homolog, function unknown
b0496	ybbP	No	1	Putative ABC transporter permease
b0653	gltK	No	1	Glutamate/aspartate ABC transporter permease
b0655	gltI	No	1	Glutamate/aspartate binding protein, periplasmic; DEBP; part of GltJKLI ABC transporter
b0679	nagE	No	1	PTS system EIIABC(Nag) component; N-acetylglucosamine transport
b0829	gsiA	No	1	Glutathione ABC transporter ATPase
b2178	yejB	No	1	Microcin C ABC transporter permease; regulated by rydC sRNA
b2211	yojI	No	1	Microcin J25 efflux ABC transporter permease/ATPase; TolC-dependent
b2306	hisP	No	1	Histidine ABC transporter ATPase
b2310	argT	No	1	Lys-, Arg-, and Orn-binding protein, periplasmic
b2389	yfeO	No	1	Predicted proton-ion exchange transporter
b2392	mntH	No	1	Mn(2+) transporter, role in bacterial response to reactive oxygen species; also transports Fe(2+), Cd(2+) and other divalent metals
b2670	alaE	No	1	Alanine exporter, inducible; stress-responsive
b3110	yhaO	No	1	Putative amino acid:H+ symport permease, function unknown
b3660	yicL	No	1	EamA family inner membrane predicted transporter; function unknown
b3754	hsrA	No	1	Putative transporter, blocks RspA-mediated RpoS down-regulation; membrane protein
b4208	cycA	No	1	D-alanine, beta-alanine, D-serine, glycine permease; D-cycloserine uptake
b4485	ytfR	No	1	Putative sugar ABC transporter ATPase
b2094	gatA	Yes	1	Galactitol-specific PTS system EIIA component
b3709	tnaB	Yes	1	Tryptophan:H+ symport permease, low affinity
b4317	fimD	Yes	1	Fimbrial usher outer membrane porin protein; export, assembly and anchoring of type 1 fimbriae (pili); FimCD chaperone-usher
b0692	potE	No	1	Putrescine-lyase antiporter
b3909	kdgT	No	1	2-keto-3-deoxygluconate permease
b1756	ynjD	Yes	1	Putative ABC transporter ATPase
b4227	ytfQ	No	1	Galactofuranose ABC transporter periplasmic binding protein
b0070	setA	No	1	Broad specificity sugar efflux transporter
b0150	fhuA	No	1	Outer membrane transporter for ferrichrome-iron; interacts with TonB; receptor for microcin J25, colicin M, and phages T1, T5, phi80; transports albomycin and rifamycin
b0152	fhuD	No	1	Iron(3+)-hydroxamate import ABC transporter periplasmic binding protein; ferrichrome uptake; fhuD mutants are albomycin resistant
b0153	fhuB	No	1	Iron(3+)-hydroxamate import ABC transporter permease; ferrichrome uptake
b0490	fetA	No	1	Iron export ABC transporter ATPase; peroxide resistance protein
b0491	fetB	No	1	Iron export ABC transporter permease; peroxide resistance protein
b0589	fepG	No	1	Ferrienterobactin ABC transporter permease
b0590	fepD	No	1	Ferrienterobactin ABC transporter permease
b0591	entS	No	1	Enterobactin exporter, iron-regulated
b0592	fepB	No	1	Ferrienterobactin ABC transporter periplasmic binding protein
b0698	kdpA	No	1	Potassium-translocating ATPase, A subunit; high-affinity potassium transport
b0751	pnuC	No	1	Nicotinamide riboside uptake permease
b0752	zitB	No	1	Zn(II) efflux transporter; zinc-inducible
b0805	fiu	No	1	TonB-dependent ferric iron outer membrane transporter; siderophore receptor for ferri-dihydroxybenzoylserine, ferri-dihydroxybenzoate and other catecholate siderophores; surface receptor for colicins G, H, and E492
b0854	potF	No	1	Putrescine ABC transporter periplasmic binding protein
b0860	artJ	No	1	Arginine ABC transporter periplasmic binding protein
b0861	artM	No	1	Arginine ABC transporter permease
b0862	artQ	No	1	Arginine ABC transporter permease
b0864	artP	No	1	Arginine ABC transporter ATPase
b1053	mdtG	No	1	Multidrug resistance efflux transporter; overexpression resistance to fosfomycin and deoxycholate
b1487	ddpA	No	1	D,D-dipeptide ABC transporter periplasmic binding protein
b1596	ynfM	No	1	Putative arabinose efflux transporter
b1660	ydhC	No	1	Putative arabinose efflux transporter
b1709	btuD	No	1	Vitamin B12 ABC transporter ATPase
b2179	yejE	No	1	Microcin C ABC transporter permease; regulated by rydC sRNA
b2307	hisM	No	1	Histidine ABC transporter permease
b2308	hisQ	No	1	Histidine ABC transporter permease
b2365	dsdX	No	1	D-serine permease; D-serine tolerance
b2835	lplT	No	1	Lysophospholipid transporter
b3005	exbD	No	1	Uptake of enterochelin; resistance or sensitivity to colicins; similarity with TolR
b3006	exbB	No	1	Uptake of enterochelin; resistance or sensitivity to colicins; similarity with TolQ
b3291	mscL	No	1	Mechanosensitive channel protein, high conductance; homopentameric
b3485	yhhJ	No	1	Putative ABC transporter permease
b3543	dppB	No	1	Dipeptide/heme ABC transporter permease; also transports 5-aminolevulinic acid
b3544	dppA	No	1	Dipeptide/heme ABC transporter periplasmic binding protein; for transport and chemotaxis
b3750	rbsC	No	1	D-ribose ABC transporter permease
b4033	malF	No	1	Maltose transport complex, inner membrane-spanning subunit
b4034	malE	No	1	Maltose-binding protein, periplasmic; MBP; substrate recognition for active transport of and chemotaxis toward maltose and maltodextrin
b4035	malK	No	1	Maltose transport complex, ATP-binding subunit
b4279	yjhB	No	1	Putative MFS transporter, function unknown; membrane protein; N-acetylneuraminic acid inducible
b0155	clcA	Yes	1	H(+)/Cl(-) exchange transporter; involved in the extreme acid response
b0793	ybhS	Yes	1	Putative ABC transporter permease
b0794	ybhF	Yes	1	Putative ABC transporter ATPase
b2155	cirA	Yes	1	Colicin IA outer membrane receptor and translocator; ferric iron-catecholate transporter
b2924	mscS	Yes	1	Mechanosensitive channel protein, intermediate conductance; heptameric
b0007	yaaJ	No	1	Putative transporter, sodium:alanine (SAF) symporter family; function unknown
b0588	fepC	No	1	Ferrienterobactin ABC transporter ATPase
b0808	ybiO	No	1	Mechanosensitive channel protein, intermediate (MscS-like) conductance
b1102	fhuE	No	1	Outer membrane receptor for ferric-rhodotorulic acid; also receptor for ferric siderophores coprogen and ferrioxamine B
b1024	pgaA	Yes	1	Biofilm adhesin polysaccharide PGA secretin; OM porin
b2292	yfbS	Yes	1	Putative transporter, function unknown
b2164	psuT	No	1	Predicted pseudouridine transporter
b3528	dctA	No	1	C4-dicarboxylic acid, orotate and citrate transporter; 3-fluoromalate resistance, D-tartrate resistant; uptake of D-malate
b4464	ghxQ	No	1	Guanine/hypoxanthine permease, high affinity
b1738	chbB	Yes	1	N,N'-diacetylchitobiose utilization, enzyme IIB(Chb) of the PTS transport system
b4138	dcuA	Yes	1	C4-dicarboxylate transporter, anaerobic
b0341	cynX	No	1	Putative transporter, function unknown, cyn operon
b0731	mngA	No	1	2-O-alpha-mannosyl-D-glycerate transport, EIIABC component; PTS system; overproduction suppresses the defective ompC thermoresponse of a micF mutant
b0830	gsiB	No	1	Glutathione ABC transporter periplasmic binding protein
b2077	iceT	No	1	Putative citrate/iron-citrate/zinc-citrate efflux transporter; putative arabinose exporter
b2246	rhmT	No	1	Putative L-rhamnonate transporter
b2987	pitB	No	1	Cryptic low-affinity Pi transport protein
b1065	mdtH	No	1	Multidrug resistance efflux transporter; overexpression resistance to norfloxacin and enoxacin
b1657	ydhP	No	1	Putative MFS transporter, function unknown; inner membrane protein
b1736	chbA	No	1	PTS Enzyme IIA(Chb), N,N'-diacetylchitobiose utilization; trimeric
b2367	emrY	No	1	EmrKY-TolC multidrug resistance efflux pump; overexpression resistance to deoxycholate
b4460	araH	No	1	L-arabinose ABC transporter permease
b0260	mmuP	No	1	S-methylmethionine permease, CP4-6 putative prophage remnant
b0831	gsiC	No	1	Glutathione ABC transporter permease
b0856	potH	No	1	Putrescine ABC transporter permease
b1442	ydcU	No	1	Putative spermidine/putrescine transporter subunit
b1817	manX	No	1	Mannose permease, EIIAB component; phosphotransferase system
b1818	manY	No	1	Mannose permease, EIIC component; phosphotransferase system
b1819	manZ	No	1	Mannose permease, EIID component; phosphotransferase system
b1985	yeeO	No	1	Predicted multdrug exporter, MATE family, function unknown
b2882	xanQ	No	1	Xanthine permease
b3450	ugpC	No	1	sn-Glycerol-3-phosphate ABC transporter ATPase
b3451	ugpE	No	1	sn-Glycerol-3-phosphate ABC transporter permease
b3523	yhjE	No	1	Putative MFS transporter, function unknown; membrane protein
b3547	yhjX	No	1	Putative MFS antiporter, pyruvate-inducible; inner membrane protein
b3659	setC	No	1	Putative arabinose efflux transporter
b4067	actP	No	1	Acetate permease
b4230	ytfT	No	1	Putative sugar ABC transporter permease
b4231	yjfF	No	1	Putative sugar ABC transporter permease; possible galactofuranse substrate
b2180	yejF	Yes	1	Microcin C ABC transporter ATPase; regulated by rydC sRNA
b0696	kdpC	No	1	Potassium-translocating ATPase, C subunit; high-affinity potassium transport
b1006	rutG	No	1	Pyrimidine permease; pyrimidine nitrogen catabolism; required for efficient utilization of uracil and thymine
b2578	eamB	No	1	Cysteine and O-acetylserine exporter, inner membrane protein
b3657	yicJ	No	1	Putative sugar transporter, function unknown
b3391	hofQ	No	1	Required for the utilization of DNA as a carbon source; H. influenzae competence protein ComE homolog
b0513	ybbY	No	1	Putative xanthine/uracil permease, function unknown; glyoxylate-inducible
b0792	ybhR	No	1	Putative ABC transporter permease
b0832	gsiD	No	1	Glutathione ABC transporter permease
b0855	potG	No	1	Putrescine ABC transporter ATPase
b0933	ssuB	No	1	Aliphatic sulfonate ABC transporter ATPase; sulfur starvation inducible
b1310	ycjN	No	1	Putative ABC transporter periplasmic binding protein; verified lipoprotein
b1311	ycjO	No	1	Putative ABC transporter permease,
b1312	ycjP	No	1	Putative ABC transporter permease
b1440	ydcS	No	1	Putative ABC transporter periplasmic binding protein; possible unusual polyhydroxybutyrate (PHB) synthase; upregulated during glucose-limitation
b1496	yddA	No	1	Putative ABC transporter permease/ATPase
b2128	yehW	No	1	Putative ABC transporter permease; osmotically and stationary phase inducible
b2129	yehX	No	1	Putative ABC transporter ATPase; osmotically and stationary phase inducible
b2130	yehY	No	1	Putative ABC transporter permease; osmotically and stationary phase inducible
b2170	setB	No	1	Glucose and lactose efflux transporter
b3540	dppF	No	1	Dipeptide/heme ABC transporter ATPase; also transports 5-aminolevulinic acid
b3541	dppD	No	1	Dipeptide/heme ABC transporter ATPase; also transports 5-aminolevulinic acid
b3542	dppC	No	1	Dipeptide/heme ABC transporter permease; also transports 5-aminolevulinic acid
b4032	malG	No	1	Maltose transport complex, inner membrane-spanning subunit
b4036	lamB	No	1	Maltoporin, maltose high-affinity uptake system; phage lambda receptor protein
b4111	proP	No	1	Proline/betaine permease, minor; osmosensor/osmoregulator
b4304	sgcC	No	1	Predicted PTS system EIIC permease component
b2092	gatC'	Yes	1	Pseudogene reconstruction, galactitol-specific PTS system EIIC component
b2093	gatB	Yes	1	Galactitol-specific PTS system EIIB component
b0486	ybaT	No	1	Predicted amino acid transporter
b0584	fepA	No	1	Ferrienterobactin outer membrane receptor
b1469	narU	No	1	Nitrate/nitrite transporter; nitrite extrusion protein 2
b1492	gadC	No	1	Glutamate-GABA antiporter; glutamate-dependent enzyme, may function in protection against cytoplasmic acidification
b2663	gabP	No	1	GABA permease, membrane protein
b4123	dcuB	No	1	C4-dicarboxylate transporter, anaerobic; DcuS co-sensor
b1336	abgT	No	1	p-Aminobenzoyl-glutamate transporter; membrane protein
b2161	nupX	No	1	Nucleoside permease; in operon with rihB; silent (uninduced) gene
b2771	ygcS	No	1	Putative MFS transporter, function unknown; membrane protein
