# Supplementary material for: Global role of the bacterial post-transcriptional regulator CsrA revealed by integrated transcriptomics
Source: Nat Commun. 2017 Nov 17;8:1596. doi: 10.1038/s41467-017-01613-1 (PMC5694010; doi:10.1038/s41467-017-01613-1)
Supplement: Supplementary file 9 — Supplementary Data 7 [file 41467_2017_1613_MOESM9_ESM.xlsx]

## Sheet: SD7 Regulators
Supplementary Data 7. Genes encoding regulators that are regulated by CsrA
b	Gene	Regulator Type	CLIP-seq	Direction	Target genes enriched in CsrA regulated genes	Description				Column	Description
b2193	narP	Sensor kinase	Yes	-1	No	Two-component regulator protein for nitrate/nitrite response; NarQ is cognate sensor protein				b	Blattner lab number
b4408	csrB	sRNA	Yes	-1	No	CsrA-binding sRNA, antagonizing CsrA regulation; blocks the CsrA binding of glgC mRNA				Gene	Gene name
b4457	csrC	sRNA	Yes	-1	No	CsrC sRNA sequesters CsrA, a carbon flux regulator; also affects biofilms and motilty				Regulator Type	Type of regulator
b0113	pdhR	Transcription factor	Yes	-1	No	Pyruvate dehydrogenase operon (pdhR-aceEF-lpd) repressor; autoregulatory; pyruvate relieves repression; monomeric				CLIP-seq	Peak associated with this gene in the CLIP-seq analysis
b0313	betI	Transcription factor	Yes	-1	No	Transcriptional repressor for the betIBA-betT divergent operon, choline-inducible				Direction	Effect of CsrA on this gene's expression (0: not significant -1: activated by CsrA, 1: repressed by CsrA)
b1922	fliA	Transcription factor	Yes	-1	No	Transcription factor sigma 28 for class III flagellar operons				Target genes enriched in CsrA regulated genes	Were the target genes of this regulator (RegulonDB) significantly enriched in genes whose translation and/or RNA abundance was regulated by CsrA compared to genes expressed under this expression (Chi-square test p-value <0.05)
b3118	tdcA	Transcription factor	Yes	-1	Yes	Transcriptional activator of tdc operon				Description	Annotation from Ecogene
b3828	metR	Transcription factor	Yes	-1	No	Positive regulatory gene for metE and metH; autogenous regulation
b3938	metJ	Transcription factor	Yes	-1	No	Methionine regulon repressor, SAM co-repressor; sulfoximine and methylmethionine sensitivity				Reference
b4125	dcuS	Sensor kinase	Yes	0	No	Histidine protein kinase sensor for C4-dicarboxylate; two-component system regulation of anaerobic fumurate respiratory system				Zhou J, Rudd KE. EcoGene 3.0. Nucleic Acids Res. 2013 Jan;41(Database issue):D613-24.
b2126	yehU	Sensor kinase	Yes	0	No	Stationary phase sensor kinase regulating yjiY
b3864	spf	sRNA	Yes	0	No	Spot 42 sRNA; antisense regulator of galK translation
b4438	cyaR	sRNA	Yes	0	No	sRNA effector of ompX mRNA instability, cAMP-induced; hfq-dependent
b4443	gcvB	sRNA	Yes	0	No	GcvB sRNA gene divergent from gcvA; represses oppA, dppA, gltI and livJ expression; regulated by gcvA and gcvR; this is gcvB-L, terminated at T2, 90% of gcvB RNA is from gcvB-S, encoding a 134 nt RNA terminating at T1
b4452	gadY	sRNA	Yes	0	No	sRNA regulator of gadAB transcriptional activator GadX mRNA
b4699	fnrS	sRNA	Yes	0	No	FNR-activated anaerobic sRNA; mediates negative FNR regulation; Hfq-dependent
micL	micL	sRNA	Yes	0	No	NA
b0080	cra	Transcription factor	Yes	0	No	Catabolite repressor-activator
b0081	mraZ	Transcription factor	Yes	0	No	DNA-binding transcriptional repressor
b0145	dksA	Transcription factor	Yes	0	No	RNAP-binding protein modulating ppGpp and iNTP regulation; reduces open complex half-life on rRNA promoters; removes transcriptional roadblocks to replication
b0162	cdaR	Transcription factor	Yes	0	No	Carbohydrate diacid regulon transcriptional regulator; autoregulator
b0226	dinJ	Transcription factor	Yes	0	No	Antitoxin of TA pair YafQ/DinJ
b0440	hupB	Transcription factor	Yes	0	No	Histone-like protein HU-beta, HU-1
b0817	mntR	Transcription factor	Yes	0	No	Mn(2+)-responsive manganese regulon transcriptional regulator
b0889	lrp	Transcription factor	Yes	0	No	Global regulatory protein, Leu responsive; regulator of high-affinity branched-chain amino acid transport system; octameric or hexadecameric functional state
b1013	rutR	Transcription factor	Yes	0	No	Repressor for rut operon; pyrimidine nitrogen catabolism
b1323	tyrR	Transcription factor	Yes	0	No	TyrR regulon repressor or activator; regulates aroF, aroG, tyrA, and aromatic amino acid transport; autoregulation of tyrR not mediated by tyrosine; ATPase activity; zinc-stimulated phosphatase activity
b1512	lsrR	Transcription factor	Yes	0	No	lsrACDBFGE operon regulator for autoinducer-2 (AI-2) uptake; induced by phospho-AI-2
b1563	relE	Transcription factor	Yes	0	No	Sequence-specific mRNA endoribonuclease, Qin prophage; toxin-antitoxin (TA) pair RelEB, RelE inhibitor of translation cleaves mRNA in A site; binds to its antitoxin RelB and to ribosomes; co-repressor of relB operon transcription; stress-induced
b1564	relB	Transcription factor	Yes	0	No	Antitoxin for RelE, Qin prophage; transcriptional repressor of relB operon; mutants have a delayed relaxed regulation of RNA synthesis and slow recovery from starvation
b1618	uidR	Transcription factor	Yes	0	No	Transcriptional repressor for the uid operon
b1969	yedW	Transcription factor	Yes	0	No	Putative response regulator, function unknown
b2017	yefM	Transcription factor	Yes	0	No	Antitoxin for YoeB toxin; binds YoeB RNase-like domain
b2573	rpoE	Transcription factor	Yes	0	No	RNA polymerase sigma E factor; role in extracytoplasmic, high temperature and oxidative stress responses; sigma 24 initiation factor
b2577	yfiE	Transcription factor	Yes	0	No	LysR-family transcriptional regulator, function unknown
b2782	mazF	Transcription factor	Yes	0	No	mRNA interferase toxin, antitoxin is MazE; inhibitor of translation by mRNA cleavage
b2783	mazE	Transcription factor	Yes	0	No	MazE antitoxin, toxin is MazF
b3105	yhaJ	Transcription factor	Yes	0	No	LysR-family transcriptional regulator, function unknown
b3129	prlF	Transcription factor	Yes	0	No	Antitoxin of the PrlF-YhaV toxin-antitoxin pair; extragenic suppressor of htrA; autoregulator
b3130	yhaV	Transcription factor	Yes	0	No	Toxin of the SohB(PrlF)-YhaV toxin-antitoxin pair; non-specific ribonuclease; autoregulator
b3131	agaR	Transcription factor	Yes	0	No	aga regulon transcriptional repressor
b3410	feoC	Transcription factor	Yes	0	No	Putative Fe-S-sensing transcriptional regulator for feoABC; required for full FeoB activity
b3702	dnaA	Transcription factor	Yes	0	No	DNA synthesis initiator and global transcription regulator; binds DNA at DnaA boxes, binds cardiolipin and other acidic phospholipids, binds ATP
b4224	chpS	Transcription factor	Yes	0	No	ChpS antitoxin, toxin is ChpB
b4264	idnR	Transcription factor	Yes	0	No	idn operon activator; represses GntR-regulated genes gntKU and gntT
b4295	yjhU	Transcription factor	Yes	0	No	Predicted transcriptional regulator, function unknown
b4398	creB	Transcription factor	Yes	0	No	Response regulator for CreBC regulon; induced by growth in minimal medium
b4480	hdfR	Transcription factor	Yes	0	No	Transcriptional regulator of the flhDC operon, hns-dependent; not allelic to pssR
b3404	envZ	Sensor kinase	Yes	1	No	Osmosensor histidine protein kinase/phosphatase; regulates production of outer membrane proteins; dimeric
b2125	yehT	Transcription factor	Yes	1	No	Stationary phase response regulator inducing yjiY
b2289	lrhA	Transcription factor	Yes	1	No	Transcriptional repressor of motility master regulator flhDC; autoregulator
b2398	yfeC	Transcription factor	Yes	1	No	Predicted DNA-binding protein, DUF1323 family
b2399	yfeD	Transcription factor	Yes	1	No	Predicted DNA-binding protein, DUF1323 family
b2491	hyfR	Transcription factor	Yes	1	No	Formate-sensing regulator for hyf operon
b3423	glpR'	Transcription factor	Yes	1	Yes	Pseudogene, repressor of glp regulon; induced by glycerol phophate; tetrameric
b3934	cytR	Transcription factor	Yes	1	No	Anti-activator for nucleoside utilization regulon
b4062	soxS	Transcription factor	Yes	1	No	Global transcription regulator for superoxide response; AraC family
b4124	dcuR	Transcription factor	Yes	1	No	Response regulator for C4-dicarboxylate; two-component system regulation of anaerobic fumurate respiratory system
b4390	nadR	Transcription factor	Yes	1	No	NMN adenylyltransferase/ribosylnicotinamide kinase/repressor; nicotinamide mononucleotide adenyltransferase; involved in transport of nicotinamide riboside (NR) by PnuC
b3869	glnL	Sensor kinase	No	-1	No	Bifunctional kinase/phosphatase, nitrogen regulator II, NRII; homodimeric
b0400	phoR	Sensor kinase	No	-1	No	Sensor histidine kinase/phosphatase for pho regulon; cognate to phoB
b1609	rstB	Sensor kinase	No	-1	No	Sensory histidine kinase of RstAB two-component system, low Mg-responsive via PhoQP
b4441	glmY	sRNA	No	-1	No	sRNA activator of glmS mRNA, glmZ processing antagonist
b4597	rydC	sRNA	No	-1	No	sRNA regulator of csgD and yejABEF
b0034	caiF	Transcription factor	No	-1	No	Transcriptional activator of cai operon
b0338	cynR	Transcription factor	No	-1	No	Transcriptional activator for the cyn operon; autorepressor
b0399	phoB	Transcription factor	No	-1	No	Positive response regulator for pho regulon, two-component system
b0483	ybaQ	Transcription factor	No	-1	No	Predicted transcriptional regulator, function unknown
b1237	hns	Transcription factor	No	-1	Yes	DNA-binding global regulator H-NS; diverse mutant phenotypes affecting transcription, transposition, inversion, cryptic-gene expression; involved in chromosome organization; preferentially binds bent DNA; has N-terminal dimerization domain
b1477	yddM	Transcription factor	No	-1	No	Predicted transcriptional regulator, function unknown
b1608	rstA	Transcription factor	No	-1	No	Response regulator of RstAB two-component system, low Mg-responsive via PhoQP; multicopy suppressor of yjeE, yeaZ or ygjD deletion lethality
b1853	yebK	Transcription factor	No	-1	No	Function unknown; P. aeruginosa homolog represses zwf transcription
b1891	flhC	Transcription factor	No	-1	Yes	Transcriptional activator of flagellar class II operons; forms heterotetramer with FlhD; CsrA regulon; may be allosteric effector of FlhD
b1892	flhD	Transcription factor	No	-1	Yes	Transcriptional activator of flagellar class II operons; forms heterotetramer with FlhC
b1914	uvrY	Transcription factor	No	-1	No	Response regulator, pleiotropic; controls the expression of csrB/C sRNAs; hydrogen peroxide resistance; cognate sensor kinase is BarA
b1916	sdiA	Transcription factor	No	-1	No	Quorum-sensing ftsQAZ-P2, acrABCDE transcriptional activator; fluoroquinolone resistance; overproduction confers drug resistance by stimulating the acr genes; SdiA senses exogenous N-acyl homoserine lactones
b1951	rcsA	Transcription factor	No	-1	No	Positive regulatory gene for capsule (colanic acid) synthesis; two regulatory proteins are derived from the same gene
b2082	ogrK	Transcription factor	No	-1	No	Positive regulator of P2 growth (insertion of P2 ogr gene)
b2437	eutR	Transcription factor	No	-1	No	eut operon transcriptional activator, AraC family; concerted induction requires both B12 and ethanolamine; autoregulatory
b2837	galR	Transcription factor	No	-1	No	D-galactose regulon transcriptional repressor; galactose-inducible; autorepressor
b3405	ompR	Transcription factor	No	-1	Yes	Response regulator for osmoregulation; regulates production of outer membrane proteins
b3743	asnC	Transcription factor	No	-1	No	Regulatory gene for asnA, asnC, gidA, Lrp family
b4112	basS	Sensor kinase	No	1	No	Histidine protein kinase sensor for Lipid A modification genes; two-component system involved in polymyxin resistance that senses high extracellular Fe(2+)
b0619	citA	Sensor kinase	No	1	No	Sensor histidine kinase for the citCDEFXGT operon; citrate-binding; two-component system, with CitB; citrate-independent beta-lactam-induction
b2370	evgS	Sensor kinase	No	1	No	Sensor kinase for acid and drug resistance, cognate to EvgA
b3026	qseC	Sensor kinase	No	1	No	Quorum sensing two-component sensor kinase; cognate to QseB response regulator; regulates flagella synthesis and motilty by activating transcription of flhDC; responds to AI-3 and
b3668	uhpB	Sensor kinase	No	1	No	Membrane sensor kinase protein controlling UhpA activity
b4003	zraS	Sensor kinase	No	1	No	Two component sensor kinase for ZraP; responsive to Zn(2+) and Pb(2+); autoregulated; regulation of Hyd-3 activity is probably due to crosstalk of overexpressed protein
b4430	rydB	sRNA	No	1	No	Novel sRNA, function unknown
b4433	sdsR	sRNA	No	1	No	Stationary phase sRNA, mutS regulator
b4439	micF	sRNA	No	1	No	Regulatory antisense sRNA affecting ompF expression; member of soxRS regulon
b4444	omrA	sRNA	No	1	No	sRNA downregulating OM proteins and curli; positively regulated by OmpR/EnvZ; binds Hfq
b4445	omrB	sRNA	No	1	No	sRNA downregulating OM proteins and curli; positively regulated by OmpR/EnvZ; binds Hfq
b4451	ryhB	sRNA	No	1	No	Regulatory sRNA mediating positive Fur regulon response; requires Hfq for function; global iron regulator; degraded by RNase E when bound to target
b4459	ryjA	sRNA	No	1	No	Novel sRNA, function unknown
b4577	sgrS	sRNA	No	1	No	sRNA that destabilzes ptsG mRNA; regulated by sgrR
b0020	nhaR	Transcription factor	No	1	Yes	Positive regulator of nhaA, Na(+)-dependent
b0076	leuO	Transcription factor	No	1	No	Pleiotropic transcriptional regulator; regulates dsrA; relieves bgl silencing, multi-copy represses cadC
b0146	sfsA	Transcription factor	No	1	No	Sugar fermentation stimulation protein A; overexpression increases maltose utilization; stimulates MalQ
b0254	perR	Transcription factor	No	1	No	Predicted DNA-binding transcriptional regulator; CP4-6 putative defective prophage
b0272	yagI	Transcription factor	No	1	No	Function unknown, CP4-6 putative prophage remnant
b0330	prpR	Transcription factor	No	1	No	Transcriptional regulator of prp operon; propionate catabolism via 2-methylcitrate cycle, characterized primarily in Salmonella
b0346	mhpR	Transcription factor	No	1	No	Transcriptional activator, mhp operon; utilizes MHP
b0435	bolA	Transcription factor	No	1	No	Stationary-phase morphogene, transcriptional repressor; predicted reductase; regulates mreB, dacA, dacC, and ampC transcription; shape determinant; FtsZ dependent; induced by AI-2 pheromone
b0447	ybaO	Transcription factor	No	1	No	Lrp family predicted transcriptional regulator
b0796	ybiH	Transcription factor	No	1	No	Putative transcriptional regulator of the ybiHybhGFSR operon; TetR family
b0900	ycaN	Transcription factor	No	1	No	Putative transcriptional regulator, function unknown
b1201	dhaR	Transcription factor	No	1	No	Transcription activator of the dhaKLM operon
b1299	puuR	Transcription factor	No	1	No	Repressor for the divergent puu operons, putrescine inducible; putrescine utilization pathway
b1384	feaR	Transcription factor	No	1	No	Transcriptional activator for tynA and feaB, AraC family
b1422	ydcI	Transcription factor	No	1	No	Putative transcriptional regulator
b1450	mcbR	Transcription factor	No	1	No	MqsR-controlled colanic acid and biofilm regulator; represses mcbA
b1557	cspB	Transcription factor	No	1	No	Cold shock protein, Qin prophage; cold shock inducible
b1559	quuQ	Transcription factor	No	1	No	Lambda Q antitermination protein homolog, Qin prophage
b1642	slyA	Transcription factor	No	1	No	Activates crytpic hemolysin gene hlyE; global transcriptional regulator
b1649	nemR	Transcription factor	No	1	No	nemRA-gloA operon repressor; quinone-, glyoxal-, and HOCl-activated
b1696	ydiP	Transcription factor	No	1	No	AraC family transcriptional activator, function unknown
b2127	mlrA	Transcription factor	No	1	No	Transcriptional regulator of csgD
b2369	evgA	Transcription factor	No	1	No	Response regulator for acid and drug resistance, cognate to EvgS; homodimeric
b2405	xapR	Transcription factor	No	1	No	Regulatory gene for xapAB
b2427	murR	Transcription factor	No	1	No	Repressor for murPQ, MurNAc 6-P inducible
b2537	hcaR	Transcription factor	No	1	No	Transcriptional activator for the hca operon; inducd by 3-phenylpropionate and cinnamic acid; autoregulatory
b2664	csiR	Transcription factor	No	1	Yes	Repressor of csiD promoter
b2667	ygaV	Transcription factor	No	1	No	Tributyltin-inducible repressor of ygaVP, function unknown
b2706	srlM	Transcription factor	No	1	No	srl operon transcriptional activator, sorbitol-responsive
b2731	fhlA	Transcription factor	No	1	No	Formate hydrogen lyase system activator, global regulator
b2735	ygbI	Transcription factor	No	1	No	Predicted transcriptional regulator, DeoR family, function unknown
b2741	rpoS	Transcription factor	No	1	Yes	RNA polymerase subunit, stress and stationary phase sigma S; sigma 38
b2808	gcvA	Transcription factor	No	1	Yes	Transcriptional activator for the gcv operon, glycine-induced
b2921	ygfI	Transcription factor	No	1	No	LysR-family transcriptional regulator, function unknown
b2980	glcC	Transcription factor	No	1	Yes	Transcriptional reperssor for glc operon, glycolate-binding
b3022	mqsR	Transcription factor	No	1	No	GCU-specific mRNA interferase, toxin-antitoxin pair MqsRA; motility, quorum-sensing biofilm regulator; works through QseBC and AI-2; anti-repressor
b3023	ygiV	Transcription factor	No	1	No	Represses mcbR, involved in biofilm regulation
b3025	qseB	Transcription factor	No	1	No	Quorum sensing two-component response regulator; cognate to QseC sensor kinase; regulates flagella synthesis and motilty by activating transcription of flhDC
b3188	sfsB	Transcription factor	No	1	No	Transcriptional activator for malQ, malP and lacZ
b3292	zntR	Transcription factor	No	1	No	Zn-responsive activator of zntA transcription
b3422	rtcR	Transcription factor	No	1	No	Transcriptional regulator for rtcAB
b3515	gadW	Transcription factor	No	1	Yes	Transcriptional activator of gadA and gadBC; repressor of gadX
b3516	gadX	Transcription factor	No	1	No	Transcriptional activator for gadA and gadBC, AraC family; repressed by HNS and GadW; stimulated by RpoS
b3555	yiaG	Transcription factor	No	1	No	Predicted transcriptional regulator, function unknown
b3680	yidL	Transcription factor	No	1	No	Predicted transcriptional regulator, AraC family, function unknown
b3954	yijO	Transcription factor	No	1	No	AraC family putative transcriptional activator, function unknown
b4003	zraS	Transcription factor	No	1	No	Two component sensor kinase for ZraP; responsive to Zn(2+) and Pb(2+); autoregulated; regulation of Hyd-3 activity is probably due to crosstalk of overexpressed protein
b4113	basR	Transcription factor	No	1	No	Response regulator for Lipid A modification genes; two-component system involved in polymyxin resistance that senses high extracellular Fe(2+)
b4135	yjdC	Transcription factor	No	1	No	Putative transcriptional repressor, function unknown
b4178	nsrR	Transcription factor	No	1	No	Nitric oxide-sensitive repressor; regulates hmp, ygbA, ytfE, tehA and hcp-hcr
b4293	fecI	Transcription factor	No	1	No	RNA polymerase sigma-19 factor; fecA promoter RNAP sigma factor
b4300	sgcR	Transcription factor	No	1	No	Putative sgc cluster transcriptional regulator
b4327	hypT	Transcription factor	No	1	No	Hypochlorite-responsive transcription factor
b4340	yjiR	Transcription factor	No	1	No	Predicted HTH transcriptional regulator with aminotransferase domain, function unknown; MocR family
b4396	rob	Transcription factor	No	1	No	Right oriC-binding transcriptional activator, AraC family
