# Supplementary material for: Global role of the bacterial post-transcriptional regulator CsrA revealed by integrated transcriptomics
Source: Nat Commun. 2017 Nov 17;8:1596. doi: 10.1038/s41467-017-01613-1 (PMC5694010; doi:10.1038/s41467-017-01613-1)
Supplement: Supplementary file 10 — Supplementary Data 8 [file 41467_2017_1613_MOESM10_ESM.xlsx]

## Sheet: SD8 sRNAs
Supplementary Data 8. sRNAs that interact with CsrA and their assocaited transcriptional regulators and mRNA targets
sRNA	Regulator of sRNA	sRNA target gene	b	Reference	Direction of sRNA regulation	Identified or predicted as a CsrA target (CLIP-seq, Edwards et al., 2011, Kulkarni et al., 2014 and/or Sowa et al., 2017)	RPF_significant	CDS.RNA_significant	TE_significant	RNA_significant	Stability_significant				Column	Description
GadY			b4452			1	NA	NA	NA	0	NA				sRNA	sRNA associated with these regulators and target genes
GadY	rcsB		b2217	Gama-Castro et al., 2016		0	0	0	0	0	0				Regulator of sRNA	Transcriptional regulators that control the associated sRNAs expression
GadY	rpoS		b2741	Opdyke et al., 2004		1	1	1	0	0	1				sRNA target gene	mRNA target of the associated sRNA
GadY		gadX	b3516	Opdyke et al., 2004	-1	0	1	1	1	1	0				b	Blattner lab number of the associated gene
GcvB			b4443			1	NA	NA	NA	0	NA				References	Reference used to associated regulator or target gene with sRNA AND to determine the direction of the sRNAs regulation of the target mRNAs
GcvB	gcvA		b2808	Gama-Castro et al., 2016		0	1	0	0	0	0				Direction of sRNA regulation	Does sRNA activate or repress this target gene (0: not significant -1: activated by sRNA 1: repressed by sRNA
GcvB		htpG	b0473	Sharma et al., 2013	-1	0	1	1	0	1	NA				Identified or predicted as a CsrA target (CLIP-seq, Edwards et al., 2011, Kulkarni et al., 2014 and/or Sowa et al., 2017)	Identified in CLIP-seq in this paper, copurified with 6xHis-CsrA in Edwards et al., 2011, predicted as a CsrA target in Kulkarni et al., 2014, and/or crosslinked with 3xFLAG-CsrA and differentially expressed in Sowa et al., 2017
GcvB		gltI	b0655	Sharma et al., 2014	1	0	1	1	0	0	0				RPF_significant	Significance in change of ribosome protected fragments (RPF) (0: not significant -1: activated by CsrA, 1: repressed by CsrA, NA: not analyzed due to filtering criteria)
GcvB		ymgG	b1172	Sharma et al., 2015	1	0	0	0	0	0	NA				CDS.RNA_significant	Significance of change in protein coding RNA abundance significant (0: not significant -1: activated by CsrA, 1: repressed by CsrA, NA: not analyzed due to filtering criteria)
GcvB		ydhU	b1670	Sharma et al., 2018	1	0	0	0	0	0	NA				TE_significant	Significance of change in interaction of RPF and RNA significant (0: not significant -1: activated by CsrA, 1: repressed by CsrA, NA: not analyzed due to filtering criteria)
GcvB		gdhA	b1761	Sharma et al., 2019	-1	0	1	1	0	0	0				RNA_significant	Significance of change in RNA abundance (0: not significant -1: activated by CsrA, 1: repressed by CsrA, NA: not analyzed due to filtering criteria)
GcvB		wbbH	b2035	Sharma et al., 2021	-1	0	0	0	0	0	NA				Stability_significant	Significance of change in RNA stability (0: not significant -1: activated by CsrA, 1: repressed by CsrA, NA: not analyzed due to filtering criteria)
GcvB		wzxB	b2037	Sharma et al., 2023	-1	0	0	0	0	0	0
GcvB		rfbA	b2039	Sharma et al., 2024	-1	0	0	0	0	0	0
GcvB		argT	b2310	Sharma et al., 2026	1	0	1	1	0	0	0				References
GcvB		emrY	b2367	Sharma et al., 2027	1	0	0	1	0	0	NA
GcvB		srlB	b2704	Sharma et al., 2029	1	0	0	0	0	-1	NA				Beisel CL, Storz G. The base-pairing RNA spot 42 participates in a multioutput feedforward loop to help enact catabolite repression in Escherichia coli. Mol Cell. 2011 Feb 4;41(3):286-97. doi: 10.1016/j.molcel.2010.12.027.
GcvB		srlD	b2705	Sharma et al., 2030	1	0	0	0	0	-1	NA				Edwards AN, Patterson-Fortin LM, Vakulskas CA, Mercante JW, Potrykus K, Vinella D, Camacho MI, Fields JA, Thompson SA, Georgellis D, Cashel M, Babitzke P, Romeo T. Circuitry linking the Csr and stringent response global regulatory systems. Mol Microbiol. 2011 Jun;80(6):1561-80.
GcvB		cysD	b2752	Sharma et al., 2031	1	0	0	0	0	0	NA				Edwards AN, Patterson-Fortin LM, Vakulskas CA, Mercante JW, Potrykus K, Vinella D, Camacho MI, Fields JA, Thompson SA, Georgellis D, Cashel M, Babitzke P, Romeo T. Circuitry linking the Csr and stringent response global regulatory systems. Mol Microbiol. 2011 Jun;80(6):1561-80.
GcvB		casD	b2757	Sharma et al., 2032	1	0	0	0	0	0	NA				Gama-Castro S, Salgado H, Santos-Zavaleta A, Ledezma-Tejeida D, Muñiz-Rascado L, García-Sotelo JS, Alquicira-Hernández K, Martínez-Flores I, Pannier L, Castro-Mondragón JA, Medina-Rivera A, Solano-Lira H, Bonavides-Martínez C, Pérez-Rueda E, Alquicira-Hernández S, Porrón-Sotelo L, López-Fuentes A, Hernández-Koutoucheva A, Del Moral-Chávez V, Rinaldi F, Collado-Vides J. RegulonDB version 9.0: high…
GcvB		serA	b2913	Sharma et al., 2033	-1	0	1	1	0	1	0				Guo MS, Updegrove TB, Gogol EB, Shabalina SA, Gross CA, Storz G. MicL, a new σE-dependent sRNA, combats envelope stress by repressing synthesis of Lpp, the major outer membrane lipoprotein. Genes Dev. 2014 Jul 15;28(14):1620-34.
GcvB		sstT	b3089	Sharma et al., 2034	1	0	0	0	0	0	0				Kulkarni PR, Jia T, Kuehne SA, Kerkering TM, Morris ER, Searle MS, Heeb S, Rao J, Kulkarni RV. A sequence-based approach for prediction of CsrA/RsmA targets in bacteria with experimental validation in Pseudomonas aeruginosa. Nucleic Acids Res. 2014 Jun;42(11):6811-25.
GcvB		livK	b3458	Sharma et al., 2035	1	0	0	-1	0	-1	0				Kulkarni PR, Jia T, Kuehne SA, Kerkering TM, Morris ER, Searle MS, Heeb S, Rao J, Kulkarni RV. A sequence-based approach for prediction of CsrA/RsmA targets in bacteria with experimental validation in Pseudomonas aeruginosa. Nucleic Acids Res. 2014 Jun;42(11):6811-25.
GcvB		livJ	b3460	Sharma et al., 2036	1	0	0	0	0	0	NA				Opdyke JA, Kang JG, Storz G. GadY, a small-RNA regulator of acid response genes in Escherichia coli. J Bacteriol. 2004 Oct;186(20):6698-705.
GcvB		dppA	b3544	Sharma et al., 2039	1	0	1	1	0	1	0				Sharma CM, Papenfort K, Pernitzsch SR, Mollenkopf HJ, Hinton JC, Vogel J. Pervasive post-transcriptional control of genes involved in amino acid metabolism by the Hfq-dependent GcvB small RNA. Mol Microbiol. 2011 Sep;81(5):1144-65.
GcvB		ilvB	b3671	Sharma et al., 2041	-1	0	0	0	0	0	0				Sowa SW, Gelderman G, Leistra AN, Buvanendiran A, Lipp S, Pitaktong A, Vakulskas CA, Romeo T, Baldea M, Contreras LM. Integrative FourD omics approach profiles the target network of the carbon storage regulatory system. Nucleic Acids Res. 2017 Jan 26. pii: gkx048.
GcvB		ibpA	b3687	Sharma et al., 2042	-1	0	0	1	0	0	0				Sowa SW, Gelderman G, Leistra AN, Buvanendiran A, Lipp S, Pitaktong A, Vakulskas CA, Romeo T, Baldea M, Contreras LM. Integrative FourD omics approach profiles the target network of the carbon storage regulatory system. Nucleic Acids Res. 2017 Jan 26. pii: gkx048.
GcvB		yifK	b3795	Sharma et al., 2044	-1	0	0	0	0	0	0
GcvB		cycA	b4208	Sharma et al., 2046	1	0	1	1	0	0	0
GcvB		opgB	b4359	Sharma et al., 2047	-1	0	0	0	0	0	0
GcvB		yedN'	b4495	Sharma et al., 2048	1	0	-1	-1	0	-1	NA
GcvB		oppA	b1243	Sharma et al., 2017	1	1	0	0	0	0	0
GcvB		wbbJ	b2033	Sharma et al., 2020	-1	1	0	0	0	0	NA
GcvB		glf	b2036	Sharma et al., 2022	-1	1	0	0	0	0	NA
GcvB		gatZ	b2095	Sharma et al., 2025	1	1	0	0	0	0	0
GcvB		dnaK	b0014	Sharma et al., 2011	-1	1	1	1	0	0	-1
GcvB		lon	b0439	Sharma et al., 2012	1	1	0	0	0	0	0
GcvB		adhE	b1241	Sharma et al., 2016	-1	1	-1	-1	0	-1	0
GcvB		adeQ	b3664	Sharma et al., 2040	1	1	0	0	0	0	NA
GcvB		ilvC	b3774	Sharma et al., 2043	-1	1	0	0	0	0	0
GcvB		clpB	b2592	Sharma et al., 2028	-1	1	1	1	0	0	NA
GcvB		slp	b3506	Sharma et al., 2037	-1	1	1	1	1	1	0
GcvB		hdeB	b3509	Sharma et al., 2038	1	1	1	1	0	1	0
GcvB		groS	b4142	Sharma et al., 2045	-1	1	1	1	0	0	NA
MicL			micL			1	NA	NA	NA	0	NA
MicL	rpoE		b2573	Guo et al., 2014		1	0	0	0	0	0
MicL		lpp	b1677	Guo et al., 2014	1	0	0	0	0	0	NA
Spot 42		spf	b3864			1	NA	NA	NA	0	NA
Spot 42	crp		b3357	Beisel et al., 2011		1	0	0	0	0	0
Spot 42		galK	b0757	Beisel et al., 2011	1	0	0	-1	1	-1	0
Spot 42		fucI	b2802	Beisel et al., 2011	1	0	-1	-1	0	-1	-1
Spot 42		gltA	b0720	Beisel et al., 2011	1	0	1	1	0	1	0
Spot 42		srlA	b2702	Beisel et al., 2011	1	0	0	0	0	-1	NA
Spot 42		fucK	b2803	Beisel et al., 2011	1	0	0	0	0	-1	NA
Spot 42		gss	b2988	Beisel et al., 2011	-1	0	1	1	0	1	0
Spot 42		dppB	b3543	Beisel et al., 2011	-1	0	1	1	0	1	0
Spot 42		xylF	b3566	Beisel et al., 2011	1	0	-1	0	0	0	0
Spot 42		lldP	b3603	Beisel et al., 2011	1	0	0	0	0	0	0
Spot 42		sthA	b3962	Beisel et al., 2011	1	0	0	0	0	0	0
Spot 42		nanC	b4311	Beisel et al., 2011	1	0	0	0	0	0	NA
Spot 42		yjiA	b4352	Beisel et al., 2011	1	0	0	0	0	0	0
Spot 42		maeA	b1479	Beisel et al., 2011	1	1	1	1	0	0	1
Spot 42		nanT	b3224	Beisel et al., 2011	1	1	-1	0	0	-1	0
Spot 42		ytfJ	b4216	Beisel et al., 2011	1	1	0	0	0	0	0
