# Supplementary material for: Global role of the bacterial post-transcriptional regulator CsrA revealed by integrated transcriptomics
Source: Nat Commun. 2017 Nov 17;8:1596. doi: 10.1038/s41467-017-01613-1 (PMC5694010; doi:10.1038/s41467-017-01613-1)
Supplement: Supplementary file 11 — Supplementary Data 9 [file 41467_2017_1613_MOESM11_ESM.xlsx]

## Sheet: SD9 Strains
Supplementary Data 9. Bacterial Strains
Strain	Genotype	Reference				Reference
Escherichia coli K12 MG1655	Wild type	Michael Cashel				Romeo T, Gong M, Liu MY, Brun-Zinkernagel AM. Identification and molecular characterization of csrA, a pleiotropic gene from Escherichia coli that affects glycogen biosynthesis, gluconeogenesis, cell size, and surface properties. J Bacteriol. 1993;175(15):4744-55.
Escherichia coli K12 MG1655 csrA::kan	csrA::kan (Tn10-mini transposon inserted after codon 51)	Romeo et al., 2003				Vakulskas CA, Leng Y, Abe H, Amaki T, Okayama A, Babitzke P, Suzuki K, Romeo T. Antagonistic control of the turnover pathway for the global regulatory sRNA CsrB by the CsrA and CsrD proteins. Nucleic Acids Res. 2016 Sep 19;44(16):7896-910.
Escherichia coli K12 MG1655 3xFLAG-CsrA	C-terminal 3xFLAG tagged at native csrA locus	This study
Escherichia coli K12 MG1655 3xFLAG-FtnB	C-terminal 3xFLAG tagged at native ftnB locus	This study
Escherichia coli K12 MG1655 3xFLAG-FtnB csrA::gm	C-terminal 3xFLAG tagged at native ftnB locus / csrA::gm	This study, parent csrA::gm strain from Vakulskas et al., 2016
Escherichia coli K12 MG1655 rpoE'-'lacZ	Wild type with rpoE'-'lacZ integrated at the λ att site	This study
Escherichia coli K12 MG1655 csrA::kan rpoE'-'lacZ	csrA::kan with rpoE'-'lacZ integrated at the λ att site	This study
