# Supplementary material for: Global role of the bacterial post-transcriptional regulator CsrA revealed by integrated transcriptomics
Source: Nat Commun. 2017 Nov 17;8:1596. doi: 10.1038/s41467-017-01613-1 (PMC5694010; doi:10.1038/s41467-017-01613-1)
Supplement: Supplementary file 12 — Supplementary Data 10 [file 41467_2017_1613_MOESM12_ESM.xlsx]

## Sheet: SD10 Primers
Supplementary Data 10. Oligonucleotides
Primer name	Primer sequence	Purpose	Reference				References
RT Primer Riboprofil	/5Phos/AGATCGGAAGAGCGTCGTGTAGGGAAAGAGTGTAGATCTCGGTGGTCGC/iSp18/CACTCA/iSp18/TTCAGACGTGTGCTCTTCCGATCTATTGATGGTGCCTACAG	Ribosome profiling reverse transcription primer	Ingolia et al., 2012				Becker AH, Oh E, Weissman JS, Kramer G, Bukau B. Selective ribosome profiling as a tool for studying the interaction of chaperones and targeting factors with nascent polypeptide chains and ribosomes. Nat Protoc. 2013 Nov;8(11):2212-39.
Forward library Riboprofil	AATGATACGGCGACCACCGAGATCTACAC	Ribosome profiling forward PCR primer	Ingolia et al., 2012				Ingolia NT, Brar GA, Rouskin S, McGeachy AM, Weissman JS. The ribosome profiling strategy for monitoring translation in vivo by deep sequencing of ribosome-protected mRNA fragments. Nat Protoc. 2012 Jul 26;7(8):1534-50.
ACGACT Index primer 1 Rv	CAAGCAGAAGACGGCATACGAGATAGTCGTGTGACTGGAGTTCAGACGTGTGCTCTTCCG	Ribosome profiling barcoded reverse PCR primer	Ingolia et al., 2012
ATCAGT Index primer 2 Rv	CAAGCAGAAGACGGCATACGAGATACTGATGTGACTGGAGTTCAGACGTGTGCTCTTCCG	Ribosome profiling barcoded reverse PCR primer	Ingolia et al., 2012
CAGCAT Index primer 3 Rv	CAAGCAGAAGACGGCATACGAGATATGCTGGTGACTGGAGTTCAGACGTGTGCTCTTCCG	Ribosome profiling barcoded reverse PCR primer	Ingolia et al., 2012
CGACGT Index primer 4 Rv	CAAGCAGAAGACGGCATACGAGATACGTCGGTGACTGGAGTTCAGACGTGTGCTCTTCCG	Ribosome profiling barcoded reverse PCR primer	Ingolia et al., 2012
GCAGCT Index primer 5 Rv	CAAGCAGAAGACGGCATACGAGATAGCTGCGTGACTGGAGTTCAGACGTGTGCTCTTCCG	Ribosome profiling barcoded reverse PCR primer	Ingolia et al., 2012
TACGAT Index primer 6 Rv	CAAGCAGAAGACGGCATACGAGATATCGTAGTGACTGGAGTTCAGACGTGTGCTCTTCCG	Ribosome profiling barcoded reverse PCR primer	Ingolia et al., 2012
CTGACG Index primer 7 Rv	CAAGCAGAAGACGGCATACGAGATCGTCAGGTGACTGGAGTTCAGACGTGTGCTCTTCCG	Ribosome profiling barcoded reverse PCR primer	Ingolia et al., 2012
GCTACG Index primer 8 Rv	CAAGCAGAAGACGGCATACGAGATCGTAGCGTGACTGGAGTTCAGACGTGTGCTCTTCCG	Ribosome profiling barcoded reverse PCR primer	Ingolia et al., 2012
TGCACG Index primer 9 Rv	CAAGCAGAAGACGGCATACGAGATCGTGCAGTGACTGGAGTTCAGACGTGTGCTCTTCCG	Ribosome profiling barcoded reverse PCR primer	This study
TACTGC Index primer 10 Rv	CAAGCAGAAGACGGCATACGAGATGCAGTAGTGACTGGAGTTCAGACGTGTGCTCTTCCG	Ribosome profiling barcoded reverse PCR primer	This study
GAGCTC Index primer 11 Rv	CAAGCAGAAGACGGCATACGAGATGAGCTCGTGACTGGAGTTCAGACGTGTGCTCTTCCG	Ribosome profiling barcoded reverse PCR primer	This study
ATGTGC Index primer 12 Rv	CAAGCAGAAGACGGCATACGAGATGCACATGTGACTGGAGTTCAGACGTGTGCTCTTCCG	Ribosome profiling barcoded reverse PCR primer	This study
rRNA1 Subtraction	/5BiosG/TCATCTCCGGGGGTAGAGCACTGTTTCG	rRNA antisense probes used to remove rRNA comtamination from ribosome profiling libraries	Becker et al., 2013
rRNA2 Subtraction	/5BiosG/GGCTAAACCATGCACCGAAGCTGCGGCAG	rRNA antisense probes used to remove rRNA comtamination from ribosome profiling libraries	Becker et al., 2013
rRNA3 Subtraction	/5BiosG/AAGGCTGAGGCGTGATGACGAGGCACT	rRNA antisense probes used to remove rRNA comtamination from ribosome profiling libraries	Becker et al., 2013
rRNA4 Subtraction	/5BiosG/CGGTGCTGAAGCAACAAATGCCCTGCTT	rRNA antisense probes used to remove rRNA comtamination from ribosome profiling libraries	Becker et al., 2013
uspF qPCR Forward	CGTTGAGGAAGAGGCAAAGA	qRT-PCR primer for RNA-seq vs qRT-PCR stability comparison	This study
uspF qPCR Reverse	GGAATACGCTAAACCCAGAGAG	qRT-PCR primer for RNA-seq vs qRT-PCR stability comparison	This study
thrS qPCR Forward	GTTAATGGCGAACTGGTTGATG	qRT-PCR primer for RNA-seq vs qRT-PCR stability comparison	This study
thrS qPCR Reverse	CACAGGAGTGACGAATGATCTC	qRT-PCR primer for RNA-seq vs qRT-PCR stability comparison	This study
ompF qPCR Forward	GCGCAATACCAGTTCGATTTC	qRT-PCR primer for RNA-seq vs qRT-PCR stability comparison	This study
ompF qPCR Reverse	ACCAGATCAACATCACCGATAC	qRT-PCR primer for RNA-seq vs qRT-PCR stability comparison	This study
leuO qPCR Forward	CCTTGGTATGACACGGTAGATAAG	qRT-PCR primer for RNA-seq vs qRT-PCR stability comparison	This study
leuO qPCR Reverse	GCGCAATAGCGACCAAATG	qRT-PCR primer for RNA-seq vs qRT-PCR stability comparison	This study
intA qPCR Forward	CGCTTTCTGATGCACGTAAAC	qRT-PCR primer for RNA-seq vs qRT-PCR stability comparison	This study
intA qPCR Reverse	TCCTCACCTGTTCTTTCTGATG	qRT-PCR primer for RNA-seq vs qRT-PCR stability comparison	This study
hscC qPCR Forward	CGTACTTCGCATCCGGATAAA	qRT-PCR primer for RNA-seq vs qRT-PCR stability comparison	This study
hscC qPCR Reverse	GTTAAATGTGTCGCTGCCTAAC	qRT-PCR primer for RNA-seq vs qRT-PCR stability comparison	This study
gstA qPCR Forward	CTGGCACCGGTAAACAGTAT	qRT-PCR primer for RNA-seq vs qRT-PCR stability comparison	This study
gstA qPCR Reverse	GTGTATCAGGGCGAAACAGA	qRT-PCR primer for RNA-seq vs qRT-PCR stability comparison	This study
glpQ qPCR Forward	CGGATGGAAGCTGGGTTAAT	qRT-PCR primer for RNA-seq vs qRT-PCR stability comparison	This study
glpQ qPCR Reverse	GGTAATCCGGACCAATACCATC	qRT-PCR primer for RNA-seq vs qRT-PCR stability comparison	This study
carA qPCR Forward	TGCGGAAGATGTGCTGAAA	qRT-PCR primer for RNA-seq vs qRT-PCR stability comparison	This study
carA qPCR Reverse	TGGCGGTAATGGCGTAATC	qRT-PCR primer for RNA-seq vs qRT-PCR stability comparison	This study
argE qPCR Forward	GGTCATATCTCTAACGCCATCC	qRT-PCR primer for RNA-seq vs qRT-PCR stability comparison	This study
argE qPCR Reverse	TGGCGTCGTGCATTAGTT	qRT-PCR primer for RNA-seq vs qRT-PCR stability comparison	This study
dps qPCR Forward	GGGACCACTCAAGTTATCAACA	qRT-PCR primer for RNA-seq vs qRT-PCR stability comparison AND RNA abundance measurement	This study
dps qPCR Reverse	GTAACGGTCAGCCAGTTCTT	qRT-PCR primer for RNA-seq vs qRT-PCR stability comparison AND RNA abundance measurement	This study
ftnB qPCR Forward	CGCATCCAATCTCTACCTTCAC	qRT-PCR primer for RNA-seq vs qRT-PCR stability comparison AND RNA abundance measurement	This study
ftnB qPCR Reverse	CGCATCATTTGGGTCACATTAC	qRT-PCR primer for RNA-seq vs qRT-PCR stability comparison AND RNA abundance measurement	This study
bfr qPCR Forward	CGTTCTGATCTGGCACTTGA	qRT-PCR primer for RNA-seq vs qRT-PCR stability comparison AND RNA abundance measurement	This study
bfr qPCR Reverse	CATATCGCGGCTGACGTAAT	qRT-PCR primer for RNA-seq vs qRT-PCR stability comparison AND RNA abundance measurement	This study
ftnA qPCR Forward	CAGATGAACCTGGAACTGTACTC	qRT-PCR primer for RNA-seq vs qRT-PCR stability comparison AND RNA abundance measurement	This study
ftnA qPCR Reverse	GCATATGCGTCATCTCTTCCT	qRT-PCR primer for RNA-seq vs qRT-PCR stability comparison AND RNA abundance measurement	This study
cra qPCR Forward	CCGAGACGGTGCTTTATCTT	qRT-PCR primer for RNA-seq vs qRT-PCR stability comparison AND RNA abundance measurement	This study
cra qPCR Reverse	TTCGCGCGGATCATCTTT	qRT-PCR primer for RNA-seq vs qRT-PCR stability comparison AND RNA abundance measurement	This study
lrp qPCR Forward	AGGATGGGCGTATTTCTAACG	qRT-PCR primer for RNA-seq vs qRT-PCR stability comparison AND RNA abundance measurement	This study
lrp qPCR Reverse	CGCCGTATAGCCCTGAATAAA	qRT-PCR primer for RNA-seq vs qRT-PCR stability comparison AND RNA abundance measurement	This study
16s rRNA qPCR Forward	AGGCCTTCGGGTTGTAAAGT	qRT-PCR primer for RNA-seq vs qRT-PCR stability comparison AND RNA abundance measurement	This study
16s rRNA qPCR Reverse	ATTCCGATTAACGCTTGCAC	qRT-PCR primer for RNA-seq vs qRT-PCR stability comparison AND RNA abundance measurement	This study
ftnB confirm Fw	AGCATGATGGTCTGTTGCTG	qRT-PCR primer for RNA-seq vs qRT-PCR stability comparison AND RNA abundance measurement	This study
ftnB confirm Rv	AACCGCTGCTTCAAACAGAT	Confirmation of 3xFLAG-ftnB mutation	This study
ftnB 3xFLAG Fw	CGA CCA ACA TGT TCT GAA TGT CGT GTC ACA CCA GCT GCA TGA CTA CAA AGA CCA TGA CGG	Generation of 3xFLAG-ftnB mutation	This study
ftnB 3xFLAG Rv	CAA AAC CTT CAT CGG CGC AAT GCA TTA GCG CCG ATG ATG ACA TAT GAA TAT CCT CCT TAG	Generation of 3xFLAG-ftnB mutation	This study
prlF/yhaV T7 EMSA Fw	TAATACGACTCACTATAGGG TCGTCCATTCAACATTCAACA	Used to generate EMSA probe	This study
prlF/yhaV EMSA Rv	GATAATTTTCAGGATCTTTTCCCTTT	Used to generate EMSA probe	This study
ybjX T7 EMSA Fw	TAATACGACTCACTATAGGG TCCGCGCGACCGCGCG	Used to generate EMSA probe	This study
ybjX EMSA Rv	TTCCACCGCATGGCGCAAAT	Used to generate EMSA probe	This study
thrS T7 EMSA Fw	TAATACGACTCACTATAGGG AACCGGGTGGAAGGTGAG	Used to generate EMSA probe	This study
thrS EMSA Rv	AATCAGATCGCAAGCATCAA	Used to generate EMSA probe	This study
rseA T7 EMSA Fw	TAATACGACTCACTATAGG GAGACAGATAGTTTTCCGAACTATTG	Used to generate EMSA probe	This study
rseA EMSA Rv	GCCTAATACCCTTATCCAGTATCC	Used to generate EMSA probe	This study
rseA T7 EMSA Fw	TAATACGACTCACTATAGGGAGACAGATAGTTTTCCGAACTATTG	Used to generate EMSA probe	This study
rseA EMSA Rv	GCCTAATACCCTTATCCAGTATCC	Used to generate EMSA probe	This study
CyaR T7 EMSA Fw	TAATACGACTCACTATAGGGCTGAAAAACATAACCCATAAAATG	Used to generate EMSA probe	This study
CyaR EMSA Rv	AAAAAATAAGCCCGTGTAAGGGAGA	Used to generate EMSA probe	This study
FnrS T7 EMSA Fw	TAATACGACTCACTATAGGGCAGGTGAATGCAACGTCAAG	Used to generate EMSA probe	This study
FnrS EMSA Rv	AAAAAAGCCGACTCATCAAAGTC	Used to generate EMSA probe	This study
GcvB T7 EMSA Fw	TAATACGACTCACTATAGGGACTTCCTGAGCCGGAACG	Used to generate EMSA probe	This study
GcvB EMSA Rv	AAAAAAAAGCACCGCAATTAGGC	Used to generate EMSA probe	This study
Spot42 T7 EMSA Fw	TAATACGACTCACTATAGGGTAGGGTACAGAGGTAAGATGTTCTA	Used to generate EMSA probe	This study
Spot42 EMSA Rv	TAAAAAACGCCCCAGTCATTA	Used to generate EMSA probe	This study
MicL T7 EMSA Fw	TAATACGACTCACTATAGTATGGCCGGAGCAGGAGTCC	Used to generate EMSA probe	This study
MicL EMSA Rv	AAAAAAAGGCCCCTGTTGAAATTGCAGG	Used to generate EMSA probe	This study
GadY T7 EMSA Fw	TAATACGACTCACTATAGACTGAGAGCACAAAGTTTCCCGTGCCAACAGG	Used to generate EMSA probe	This study
GadY EMSA Rv	AAAAAAACCCGGCATAGGGGACC	Used to generate EMSA probe	This study
lrp T7 EMSA Fw	TAATACGACTCACTATAGGG AAATCGATGTTTTGCTTTGACA	Used to generate EMSA probe	This study
lrp EMSA Rv	ATTATTTGTCTCTCTGTATTCCTTCC	Used to generate EMSA probe	This study
fliA T7 EMSA Fw	TAATACGACTCACTATAGGG GATAACTCATATAACGCAGG	Used to generate EMSA probe	This study
fliA EMSA Rv	GGCATTAAGTAACCCAATGC	Used to generate EMSA probe	This study
soxS T7 EMSA Fw	TAATACGACTCACTATAGGG AGATGAATTAACGAACTG	Used to generate EMSA probe	This study
soxS EMSA Rv	TTTTGCGACTACATCAATG	Used to generate EMSA probe	This study
cra T7 EMSA Fw	TAATACGACTCACTATAGGG TTTTCTGCGCTTAGATG	Used to generate EMSA probe	This study
cra EMSA Rv	GGTGTTCTCCAGATCGGGGA	Used to generate EMSA probe	This study
rpoE For Pst	GCGCTGCAGAGAAAAAGAGAAGTTACTGGCTGGTGG	Used to generate rpo'-'lacZ translational fusion	This study
rpoE Rev BamH	CGCGGATCCACCTGGTCCGTTAACTGCTCGC	Used to generate rpo'-'lacZ translational fusion	This study
csrA3xflgus	CCAGCGTATCCAGGCTGAAAAATCCCAGCAGTCCAGTTACGACTACAAAGACCATGACGG	Used to generate 3xFLAG-CsrA strain
csrAtagds	TGAGGGTGCGTCTCACCGATAAAGATGAGACGCGGAAAGACATATGAATATCCTCCTTAG	Used to generate 3xFLAG-CsrA strain
