# Supplementary material for: Global role of the bacterial post-transcriptional regulator CsrA revealed by integrated transcriptomics
Source: Nat Commun. 2017 Nov 17;8:1596. doi: 10.1038/s41467-017-01613-1 (PMC5694010; doi:10.1038/s41467-017-01613-1)
Supplement: Supplementary file 13 — Supplementary Data 11 [file 41467_2017_1613_MOESM13_ESM.xlsx]

## Sheet: SD11 Read stats
Supplementary Data 11. Summary of sequencing read statistics
Method	Sample	Raw reads	Size filtered	rRNA contamination	% rRNA contamination (relative to final mapped reads)	Mapped to genome	Reads after PCR duplicate removal	Mapped to genes	Mapped to intergenic regions	Read size distribution of mapped reads
Ribosome profiling	RPF_WT_1	20492789	69952	15697	0.0794291	19746589	-	19382738	266338	30.9094
	RPF_WT_2	19630611	75326	30060	0.15789	19008480	-	18480968	432258	29.9366
	RPF_WT_3	20112862	143784	47715	0.245983	19349939	-	18652537	590322	29.6321
	RPF_WT_4	20682128	54039	42130	0.209602	20057833	-	19672363	288655	29.7524
	RPF_WT_5	20810516	38798	27007	0.13479	20009349	-	19502733	379176	30.6509
	RPF_csrA_1	21795856	685762	32914	0.163594	20086421	-	19563924	428800	29.9806
	RPF_csrA_2	21928123	146319	36930	0.175702	20981663	-	20506639	387293	29.4372
	RPF_csrA_3	23332206	46693	42268	0.189538	22258290	-	21530090	609951	29.1136
	RPF_csrA_4	22229691	56624	34253	0.160693	21281572	-	20681198	494542	29.6457
	RPF_csrA_5	13987888	56435	14819	0.110571	13387452	-	13117560	209627	29.874
Paired RNA-seq	RNA_WT_1	19465009	194975	83069	0.458619	18029797	-	17170314	792976	31.9161
	RNA_WT_2	18298711	30229	94464	0.539369	17419343	-	16442321	909577	31.8097
	RNA_WT_3	18822742	47955	96701	0.542356	17733102	-	16755692	907589	31.398
	RNA_WT_4	18895802	97991	98463	0.545941	17937004	-	16979746	888709	31.0554
	RNA_WT_5	17302391	19644	87502	0.525952	16549369	-	15696244	791639	31.0051
	RNA_csrA_1	18825761	52190	106005	0.590666	17840684	-	17083692	706090	30.6919
	RNA_csrA_2	24285227	65279	150779	0.657239	22790492	-	21614314	1103032	30.3531
	RNA_csrA_3	18028465	57998	131160	0.767467	16958823	-	16200396	706124	30.1973
	RNA_csrA_4	14826461	59845	106658	0.754068	14037694	-	13433087	566259	30.1425
	RNA_csrA_5	17862785	108025	112020	0.665051	16731812	-	15959614	718186	30.5879
Stability RNA-seq	WT_T1_1	26153098	-	403535	1.69298	23432202	-	15420873	8011329	100
	WT_T2_1	28658352	-	143642	0.573648	24896458	-	17037196	7859262	100
	WT_T3_1	31702576	-	182059	0.69739	25923708	-	16748167	9175541	100
	WT_T4_1	24598090	-	129671	1.10451	11610483	-	5948826	5661657	100
	WT_T5_1	27509700	-	1668275	11.5034	12834127	-	4827157	8006970	100
	csrA_T1_1	21329100	-	496377	2.56434	18860517	-	13133184	5727333	100
	csrA_T2_1	29840832	-	383384	1.49518	25257985	-	17460524	7797461	100
	csrA_T3_1	30577344	-	2700799	12.1711	19489510	-	10903213	8586297	100
	csrA_T4_1	22101408	-	54721	0.388178	14042173	-	7319156	6723017	100
	csrA_T5_1	28543836	-	9714635	41.6561	13606379	-	1688690	11917689	100
	WT_T1_2	23509176	-	484343	2.33286	20277464	-	13804576	6472888	100
	WT_T2_2	21939976	-	2010520	10.4724	17187765	-	10836216	6351549	100
	WT_T3_2	20480608	-	2329900	14.0488	14254461	-	7903829	6350632	100
	WT_T4_2	26342350	-	1584316	9.56237	14983921	-	6873861	8110060	100
	WT_T5_2	23235514	-	3251301	22.6502	11103125	-	3139359	7963766	100
	csrA_T1_2	23484028	-	522745	2.56817	19832017	-	13254924	6577093	100
	csrA_T2_2	20467240	-	1710890	10.0059	15387963	-	9157177	6230786	100
	csrA_T3_2	24040950	-	32933	0.187372	17543373	-	10906518	6636855	100
	csrA_T4_2	34255916	-	3298720	15.6233	17815320	-	7340823	10474497	100
	csrA_T5_2	23940074	-	6169712	36.7475	10619781	-	2015588	8604193	100
CLIP-seq	WT_1	42972868	20883616	4681399	54.5706	3897207	206506	105609	100897	16.8923
	WT_2	41199334	19393134	4660218	56.8244	3540870	193628	98560	95068	17.1251
	WT_3	46551187	22741479	5238537	54.1331	4438600	205169	104575	100594	16.6751
	WT_4	42835189	22128531	5459677	55.8569	4314719	209115	111529	97586	18.1758
	WT_5	47097395	24130675	5819381	56.5106	4478473	195299	99391	95908	16.6478
	3xFLAG-csrA_1	47875319	22321989	5098530	53.1772	4489280	245286	132376	112910	18.6986
	3xFLAG-csrA_2	43116448	20528189	6077082	58.3205	4343063	207786	111243	96543	17.8861
	3xFLAG-csrA_3	55775477	27325161	6077082	51.9586	5618916	234171	122613	111558	17.1962
	3xFLAG-csrA_4	50402864	24423626	5480396	53.8474	4697238	204499	104267	100232	16.3967
	3xFLAG-csrA_5	95510543	46693675	10127968	51.3108	9610489	321152	167206	153946	17.4452
